# Supplementary material for: The role of human and mosquito behaviour in the efficacy of a house-based intervention
Source: Philos Trans R Soc Lond B Biol Sci. 2020 Dec 28;376(1818):20190815. doi: 10.1098/rstb.2019.0815 (PMC7776932; doi:10.1098/rstb.2019.0815)
Supplement: Supplementary.data.1. [file rstb20190815supp1.csv]

date	windows	doors	asleep	assignment	TRT	hour	mission	time
12/19/17	0	1	1	ctrl	no.screening.no.eave.tubes	18H-19H	M7	1
12/19/17	0	1	1	ctrl	no.screening.no.eave.tubes	18H-19H	M7	1
12/19/17	0	1	1	ctrl	no.screening.no.eave.tubes	19H-20H	M7	2
12/19/17	0	1	1	ctrl	no.screening.no.eave.tubes	19H-20H	M7	2
12/19/17	0	1	1	ctrl	no.screening.no.eave.tubes	20H-21H	M7	3
12/19/17	0	1	1	ctrl	no.screening.no.eave.tubes	20H-21H	M7	3
12/19/17	0	1	1	ctrl	no.screening.no.eave.tubes	21H-22H	M7	4
12/19/17	0	1	1	ctrl	no.screening.no.eave.tubes	21H-22H	M7	4
12/19/17	0	1	1	ctrl	no.screening.no.eave.tubes	22H-23H	M7	5
12/19/17	0	1	1	ctrl	no.screening.no.eave.tubes	22H-23H	M7	5
12/19/17	0	1	0	ctrl	no.screening.no.eave.tubes	23H-24H	M7	6
12/19/17	0	1	0	ctrl	no.screening.no.eave.tubes	23H-24H	M7	6
12/20/17	0	0	0	ctrl	no.screening.no.eave.tubes	00H-01H	M7	7
12/20/17	0	0	0	ctrl	no.screening.no.eave.tubes	00H-01H	M7	7
12/20/17	0	0	0	ctrl	no.screening.no.eave.tubes	01H-02H	M7	8
12/20/17	0	0	0	ctrl	no.screening.no.eave.tubes	01H-02H	M7	8
12/20/17	0	0	0	ctrl	no.screening.no.eave.tubes	02H-03H	M7	9
12/20/17	0	0	0	ctrl	no.screening.no.eave.tubes	02H-03H	M7	9
12/20/17	0	0	0	ctrl	no.screening.no.eave.tubes	03H-04H	M7	10
12/20/17	0	0	0	ctrl	no.screening.no.eave.tubes	03H-04H	M7	10
12/20/17	0	0	0	ctrl	no.screening.no.eave.tubes	04H-05H	M7	11
12/20/17	0	0	0	ctrl	no.screening.no.eave.tubes	04H-05H	M7	11
12/20/17	0	0	0	ctrl	no.screening.no.eave.tubes	05H-06H	M7	12
12/20/17	0	0	0	ctrl	no.screening.no.eave.tubes	05H-06H	M7	12
12/20/17	0	1	0	ctrl	no.screening.no.eave.tubes	06H-07H	M7	13
12/20/17	0	1	1	ctrl	no.screening.no.eave.tubes	06H-07H	M7	13
12/20/17	0	1	1	ctrl	no.screening.no.eave.tubes	07H-08H	M7	14
12/20/17	0	1	1	ctrl	no.screening.no.eave.tubes	07H-08H	M7	14
12/19/17	0	1	1	ctrl	no.screening.no.eave.tubes	18H-19H	M7	1
12/19/17	0	1	1	ctrl	no.screening.no.eave.tubes	18H-19H	M7	1
12/19/17	0	1	1	ctrl	no.screening.no.eave.tubes	19H-20H	M7	2
12/19/17	0	1	1	ctrl	no.screening.no.eave.tubes	19H-20H	M7	2
12/19/17	0	1	1	ctrl	no.screening.no.eave.tubes	20H-21H	M7	3
12/19/17	0	1	1	ctrl	no.screening.no.eave.tubes	20H-21H	M7	3
12/19/17	0	1	1	ctrl	no.screening.no.eave.tubes	21H-22H	M7	4
12/19/17	0	1	1	ctrl	no.screening.no.eave.tubes	21H-22H	M7	4
12/19/17	0	1	1	ctrl	no.screening.no.eave.tubes	22H-23H	M7	5
12/19/17	0	1	1	ctrl	no.screening.no.eave.tubes	22H-23H	M7	5
12/19/17	0	1	1	ctrl	no.screening.no.eave.tubes	23H-24H	M7	6
12/19/17	0	1	1	ctrl	no.screening.no.eave.tubes	23H-24H	M7	6
12/20/17	0	0	0	ctrl	no.screening.no.eave.tubes	00H-01H	M7	7
12/20/17	0	0	0	ctrl	no.screening.no.eave.tubes	00H-01H	M7	7
12/20/17	0	0	0	ctrl	no.screening.no.eave.tubes	01H-02H	M7	8
12/20/17	0	0	0	ctrl	no.screening.no.eave.tubes	01H-02H	M7	8
12/20/17	0	0	0	ctrl	no.screening.no.eave.tubes	02H-03H	M7	9
12/20/17	0	0	0	ctrl	no.screening.no.eave.tubes	02H-03H	M7	9
12/20/17	0	0	0	ctrl	no.screening.no.eave.tubes	03H-04H	M7	10
12/20/17	0	0	0	ctrl	no.screening.no.eave.tubes	03H-04H	M7	10
12/20/17	0	0	0	ctrl	no.screening.no.eave.tubes	04H-05H	M7	11
12/20/17	0	0	0	ctrl	no.screening.no.eave.tubes	04H-05H	M7	11
12/20/17	0	0	0	ctrl	no.screening.no.eave.tubes	05H-06H	M7	12
12/20/17	0	0	0	ctrl	no.screening.no.eave.tubes	05H-06H	M7	12
12/20/17	0	0	0	ctrl	no.screening.no.eave.tubes	06H-07H	M7	13
12/20/17	0	1	1	ctrl	no.screening.no.eave.tubes	06H-07H	M7	13
12/20/17	0	1	1	ctrl	no.screening.no.eave.tubes	07H-08H	M7	14
12/20/17	0	1	1	ctrl	no.screening.no.eave.tubes	07H-08H	M7	14
12/19/17	0	1	1	ctrl	no.screening.no.eave.tubes	18H-19H	M7	1
12/19/17	0	1	1	ctrl	no.screening.no.eave.tubes	18H-19H	M7	1
12/19/17	0	1	1	ctrl	no.screening.no.eave.tubes	19H-20H	M7	2
12/19/17	0	1	1	ctrl	no.screening.no.eave.tubes	19H-20H	M7	2
12/19/17	0	1	1	ctrl	no.screening.no.eave.tubes	20H-21H	M7	3
12/19/17	0	1	1	ctrl	no.screening.no.eave.tubes	20H-21H	M7	3
12/19/17	0	1	1	ctrl	no.screening.no.eave.tubes	21H-22H	M7	4
12/19/17	0	1	1	ctrl	no.screening.no.eave.tubes	21H-22H	M7	4
12/19/17	0	1	1	ctrl	no.screening.no.eave.tubes	22H-23H	M7	5
12/19/17	0	1	1	ctrl	no.screening.no.eave.tubes	22H-23H	M7	5
12/19/17	0	1	1	ctrl	no.screening.no.eave.tubes	23H-24H	M7	6
12/19/17	0	1	1	ctrl	no.screening.no.eave.tubes	23H-24H	M7	6
12/20/17	0	0	0	ctrl	no.screening.no.eave.tubes	00H-01H	M7	7
12/20/17	0	0	0	ctrl	no.screening.no.eave.tubes	00H-01H	M7	7
12/20/17	0	0	0	ctrl	no.screening.no.eave.tubes	01H-02H	M7	8
12/20/17	0	0	0	ctrl	no.screening.no.eave.tubes	01H-02H	M7	8
12/20/17	0	0	0	ctrl	no.screening.no.eave.tubes	02H-03H	M7	9
12/20/17	0	0	0	ctrl	no.screening.no.eave.tubes	03H-04H	M7	10
12/20/17	0	0	0	ctrl	no.screening.no.eave.tubes	03H-04H	M7	10
12/20/17	0	0	0	ctrl	no.screening.no.eave.tubes	04H-05H	M7	11
12/20/17	0	0	0	ctrl	no.screening.no.eave.tubes	04H-05H	M7	11
12/20/17	0	0	0	ctrl	no.screening.no.eave.tubes	05H-06H	M7	12
12/20/17	0	0	0	ctrl	no.screening.no.eave.tubes	05H-06H	M7	12
12/20/17	0	1	1	ctrl	no.screening.no.eave.tubes	06H-07H	M7	13
12/20/17	0	0	0	ctrl	no.screening.no.eave.tubes	06H-07H	M7	13
12/20/17	0	0	0	ctrl	no.screening.no.eave.tubes	06H-07H	M7	13
12/20/17	0	1	1	ctrl	no.screening.no.eave.tubes	07H-08H	M7	14
12/20/17	0	1	1	ctrl	no.screening.no.eave.tubes	07H-08H	M7	14
12/19/17	0	1	1	ctrl	no.screening.no.eave.tubes	18H-19H	M7	1
12/19/17	0	1	1	ctrl	no.screening.no.eave.tubes	18H-19H	M7	1
12/19/17	0	1	1	ctrl	no.screening.no.eave.tubes	19H-20H	M7	2
12/19/17	0	1	1	ctrl	no.screening.no.eave.tubes	19H-20H	M7	2
12/19/17	0	1	1	ctrl	no.screening.no.eave.tubes	20H-21H	M7	3
12/19/17	0	1	1	ctrl	no.screening.no.eave.tubes	20H-21H	M7	3
12/19/17	0	1	1	ctrl	no.screening.no.eave.tubes	21H-22H	M7	4
12/19/17	0	1	1	ctrl	no.screening.no.eave.tubes	21H-22H	M7	4
12/19/17	0	1	1	ctrl	no.screening.no.eave.tubes	22H-23H	M7	5
12/19/17	0	1	1	ctrl	no.screening.no.eave.tubes	22H-23H	M7	5
12/19/17	0	1	1	ctrl	no.screening.no.eave.tubes	23H-24H	M7	6
12/19/17	0	1	0	ctrl	no.screening.no.eave.tubes	23H-24H	M7	6
12/20/17	0	0	0	ctrl	no.screening.no.eave.tubes	00H-01H	M7	7
12/20/17	0	0	0	ctrl	no.screening.no.eave.tubes	00H-01H	M7	7
12/20/17	0	0	0	ctrl	no.screening.no.eave.tubes	01H-02H	M7	8
12/20/17	0	0	0	ctrl	no.screening.no.eave.tubes	01H-02H	M7	8
12/20/17	0	0	0	ctrl	no.screening.no.eave.tubes	02H-03H	M7	9
12/20/17	1	0	0	ctrl	no.screening.no.eave.tubes	02H-03H	M7	9
12/20/17	0	0	0	ctrl	no.screening.no.eave.tubes	03H-04H	M7	10
12/20/17	0	0	0	ctrl	no.screening.no.eave.tubes	03H-04H	M7	10
12/20/17	0	0	0	ctrl	no.screening.no.eave.tubes	04H-05H	M7	11
12/20/17	0	0	0	ctrl	no.screening.no.eave.tubes	04H-05H	M7	11
12/20/17	0	0	0	ctrl	no.screening.no.eave.tubes	05H-06H	M7	12
12/20/17	0	0	0	ctrl	no.screening.no.eave.tubes	05H-06H	M7	12
12/20/17	0	1	1	ctrl	no.screening.no.eave.tubes	06H-07H	M7	13
12/20/17	0	1	1	ctrl	no.screening.no.eave.tubes	06H-07H	M7	13
12/20/17	0	1	1	ctrl	no.screening.no.eave.tubes	07H-08H	M7	14
12/20/17	0	1	1	ctrl	no.screening.no.eave.tubes	07H-08H	M7	14
2/27/18	1	1	1	ctrl	no.screening.no.eave.tubes	18H-19H	M9	1
2/27/18	1	1	1	ctrl	no.screening.no.eave.tubes	18H-19H	M9	1
2/27/18	1	1	1	ctrl	no.screening.no.eave.tubes	19H-20H	M9	2
2/27/18	1	1	1	ctrl	no.screening.no.eave.tubes	19H-20H	M9	2
2/27/18	0	1	1	ctrl	no.screening.no.eave.tubes	20H-21H	M9	3
2/27/18	0	1	1	ctrl	no.screening.no.eave.tubes	20H-21H	M9	3
2/27/18	0	0	1	ctrl	no.screening.no.eave.tubes	21H-22H	M9	4
2/27/18	0	0	1	ctrl	no.screening.no.eave.tubes	21H-22H	M9	4
2/27/18	0	0	0	ctrl	no.screening.no.eave.tubes	22H-23H	M9	5
2/27/18	0	0	0	ctrl	no.screening.no.eave.tubes	22H-23H	M9	5
2/27/18	0	0	0	ctrl	no.screening.no.eave.tubes	23H-24H	M9	6
2/27/18	0	0	0	ctrl	no.screening.no.eave.tubes	23H-24H	M9	6
2/27/18	0	0	0	ctrl	no.screening.no.eave.tubes	00H-01H	M9	7
2/27/18	0	0	0	ctrl	no.screening.no.eave.tubes	00H-01H	M9	7
2/27/18	0	0	0	ctrl	no.screening.no.eave.tubes	01H-02H	M9	8
2/27/18	0	0	0	ctrl	no.screening.no.eave.tubes	01H-02H	M9	8
2/27/18	0	0	0	ctrl	no.screening.no.eave.tubes	02H-03H	M9	9
2/27/18	0	0	0	ctrl	no.screening.no.eave.tubes	02H-03H	M9	9
2/27/18	0	0	0	ctrl	no.screening.no.eave.tubes	03H-04H	M9	10
2/27/18	0	1	1	ctrl	no.screening.no.eave.tubes	03H-04H	M9	10
2/27/18	0	0	0	ctrl	no.screening.no.eave.tubes	04H-05H	M9	11
2/27/18	0	0	0	ctrl	no.screening.no.eave.tubes	04H-05H	M9	11
2/27/18	0	1	1	ctrl	no.screening.no.eave.tubes	05H-06H	M9	12
2/27/18	0	1	1	ctrl	no.screening.no.eave.tubes	05H-06H	M9	12
2/27/18	0	1	1	ctrl	no.screening.no.eave.tubes	06H-07H	M9	13
2/27/18	0	1	1	ctrl	no.screening.no.eave.tubes	06H-07H	M9	13
2/27/18	0	1	1	ctrl	no.screening.no.eave.tubes	07H-08H	M9	14
2/27/18	0	1	1	ctrl	no.screening.no.eave.tubes	07H-08H	M9	14
2/7/18	0	0	0	ctrl	no.screening.no.eave.tubes	06H-07H	M8	13
2/7/18	0	0	0	ctrl	no.screening.no.eave.tubes	06H-07H	M8	13
5/25/18	1	1	1	ctrl	no.screening.no.eave.tubes	18H-19H	M12	1
5/25/18	1	1	1	ctrl	no.screening.no.eave.tubes	18H-19H	M12	1
5/25/18	1	1	1	ctrl	no.screening.no.eave.tubes	19H-20H	M12	2
5/25/18	0	1	1	ctrl	no.screening.no.eave.tubes	19H-20H	M12	2
5/25/18	0	1	1	ctrl	no.screening.no.eave.tubes	20H-21H	M12	3
5/25/18	0	1	1	ctrl	no.screening.no.eave.tubes	20H-21H	M12	3
5/25/18	0	1	1	ctrl	no.screening.no.eave.tubes	21H-22H	M12	4
5/25/18	0	1	1	ctrl	no.screening.no.eave.tubes	21H-22H	M12	4
5/25/18	0	0	1	ctrl	no.screening.no.eave.tubes	22H-23H	M12	5
5/25/18	0	0	1	ctrl	no.screening.no.eave.tubes	22H-23H	M12	5
5/25/18	0	0	0	ctrl	no.screening.no.eave.tubes	23H-24H	M12	6
5/25/18	0	0	0	ctrl	no.screening.no.eave.tubes	23H-24H	M12	6
5/25/18	0	0	0	ctrl	no.screening.no.eave.tubes	00H-01H	M12	7
5/25/18	0	0	0	ctrl	no.screening.no.eave.tubes	00H-01H	M12	7
5/25/18	0	0	0	ctrl	no.screening.no.eave.tubes	01H-02H	M12	8
5/25/18	0	0	0	ctrl	no.screening.no.eave.tubes	01H-02H	M12	8
5/25/18	0	0	0	ctrl	no.screening.no.eave.tubes	02H-03H	M12	9
5/25/18	0	0	0	ctrl	no.screening.no.eave.tubes	02H-03H	M12	9
5/25/18	0	0	0	ctrl	no.screening.no.eave.tubes	03H-04H	M12	10
5/25/18	0	0	0	ctrl	no.screening.no.eave.tubes	03H-04H	M12	10
5/25/18	0	0	0	ctrl	no.screening.no.eave.tubes	04H-05H	M12	11
5/25/18	0	0	0	ctrl	no.screening.no.eave.tubes	04H-05H	M12	11
5/25/18	0	0	1	ctrl	no.screening.no.eave.tubes	05H-06H	M12	12
5/25/18	0	0	1	ctrl	no.screening.no.eave.tubes	05H-06H	M12	12
5/25/18	1	1	1	ctrl	no.screening.no.eave.tubes	06H-07H	M12	13
5/25/18	1	1	1	ctrl	no.screening.no.eave.tubes	06H-07H	M12	13
5/25/18	1	1	1	ctrl	no.screening.no.eave.tubes	07H-08H	M12	14
5/25/18	1	1	1	ctrl	no.screening.no.eave.tubes	07H-08H	M12	14
5/25/18	1	1	1	ctrl	no.screening.no.eave.tubes	18H-19H	M12	1
5/25/18	1	1	1	ctrl	no.screening.no.eave.tubes	18H-19H	M12	1
5/25/18	0	1	1	ctrl	no.screening.no.eave.tubes	19H-20H	M12	2
5/25/18	0	1	1	ctrl	no.screening.no.eave.tubes	19H-20H	M12	2
5/25/18	0	1	1	ctrl	no.screening.no.eave.tubes	20H-21H	M12	3
5/25/18	0	1	1	ctrl	no.screening.no.eave.tubes	20H-21H	M12	3
5/25/18	0	0	1	ctrl	no.screening.no.eave.tubes	21H-22H	M12	4
5/25/18	0	0	1	ctrl	no.screening.no.eave.tubes	21H-22H	M12	4
5/25/18	0	0	1	ctrl	no.screening.no.eave.tubes	22H-23H	M12	5
5/25/18	0	0	1	ctrl	no.screening.no.eave.tubes	22H-23H	M12	5
5/25/18	0	0	0	ctrl	no.screening.no.eave.tubes	23H-24H	M12	6
5/25/18	0	0	0	ctrl	no.screening.no.eave.tubes	23H-24H	M12	6
5/25/18	0	0	0	ctrl	no.screening.no.eave.tubes	00H-01H	M12	7
5/25/18	0	0	0	ctrl	no.screening.no.eave.tubes	00H-01H	M12	7
5/25/18	0	0	0	ctrl	no.screening.no.eave.tubes	01H-02H	M12	8
5/25/18	0	0	0	ctrl	no.screening.no.eave.tubes	01H-02H	M12	8
5/25/18	0	0	0	ctrl	no.screening.no.eave.tubes	02H-03H	M12	9
5/25/18	0	0	0	ctrl	no.screening.no.eave.tubes	02H-03H	M12	9
5/25/18	0	0	0	ctrl	no.screening.no.eave.tubes	03H-04H	M12	10
5/25/18	0	0	0	ctrl	no.screening.no.eave.tubes	03H-04H	M12	10
5/25/18	0	0	0	ctrl	no.screening.no.eave.tubes	04H-05H	M12	11
5/25/18	0	0	0	ctrl	no.screening.no.eave.tubes	04H-05H	M12	11
5/25/18	0	0	1	ctrl	no.screening.no.eave.tubes	05H-06H	M12	12
5/25/18	0	0	1	ctrl	no.screening.no.eave.tubes	05H-06H	M12	12
5/25/18	1	1	1	ctrl	no.screening.no.eave.tubes	06H-07H	M12	13
5/25/18	1	1	1	ctrl	no.screening.no.eave.tubes	06H-07H	M12	13
5/25/18	1	1	1	ctrl	no.screening.no.eave.tubes	07H-08H	M12	14
5/25/18	1	1	1	ctrl	no.screening.no.eave.tubes	07H-08H	M12	14
5/25/18	1	1	1	ctrl	no.screening.no.eave.tubes	18H-19H	M12	1
5/25/18	1	1	1	ctrl	no.screening.no.eave.tubes	18H-19H	M12	1
5/25/18	1	1	1	ctrl	no.screening.no.eave.tubes	19H-20H	M12	2
5/25/18	1	1	1	ctrl	no.screening.no.eave.tubes	19H-20H	M12	2
5/25/18	0	1	1	ctrl	no.screening.no.eave.tubes	20H-21H	M12	3
5/25/18	0	1	1	ctrl	no.screening.no.eave.tubes	20H-21H	M12	3
5/25/18	0	1	1	ctrl	no.screening.no.eave.tubes	21H-22H	M12	4
5/25/18	0	1	1	ctrl	no.screening.no.eave.tubes	21H-22H	M12	4
5/25/18	0	0	1	ctrl	no.screening.no.eave.tubes	22H-23H	M12	5
5/25/18	0	0	1	ctrl	no.screening.no.eave.tubes	22H-23H	M12	5
5/25/18	0	0	0	ctrl	no.screening.no.eave.tubes	23H-24H	M12	6
5/25/18	0	0	0	ctrl	no.screening.no.eave.tubes	23H-24H	M12	6
5/25/18	0	0	0	ctrl	no.screening.no.eave.tubes	00H-01H	M12	7
5/25/18	0	0	0	ctrl	no.screening.no.eave.tubes	00H-01H	M12	7
5/25/18	0	0	0	ctrl	no.screening.no.eave.tubes	01H-02H	M12	8
5/25/18	0	0	0	ctrl	no.screening.no.eave.tubes	01H-02H	M12	8
5/25/18	0	0	0	ctrl	no.screening.no.eave.tubes	02H-03H	M12	9
5/25/18	0	0	0	ctrl	no.screening.no.eave.tubes	02H-03H	M12	9
5/25/18	0	0	0	ctrl	no.screening.no.eave.tubes	03H-04H	M12	10
5/25/18	0	0	0	ctrl	no.screening.no.eave.tubes	03H-04H	M12	10
5/25/18	0	0	0	ctrl	no.screening.no.eave.tubes	04H-05H	M12	11
5/25/18	0	0	0	ctrl	no.screening.no.eave.tubes	04H-05H	M12	11
5/25/18	0	0	0	ctrl	no.screening.no.eave.tubes	05H-06H	M12	12
5/25/18	0	0	0	ctrl	no.screening.no.eave.tubes	05H-06H	M12	12
5/25/18	0	1	1	ctrl	no.screening.no.eave.tubes	06H-07H	M12	13
5/25/18	0	1	1	ctrl	no.screening.no.eave.tubes	06H-07H	M12	13
5/25/18	1	1	1	ctrl	no.screening.no.eave.tubes	07H-08H	M12	14
5/25/18	1	1	1	ctrl	no.screening.no.eave.tubes	07H-08H	M12	14
5/25/18	1	1	1	ctrl	no.screening.no.eave.tubes	18H-19H	M12	1
5/25/18	1	1	1	ctrl	no.screening.no.eave.tubes	18H-19H	M12	1
5/25/18	0	1	1	ctrl	no.screening.no.eave.tubes	19H-20H	M12	2
5/25/18	0	1	1	ctrl	no.screening.no.eave.tubes	19H-20H	M12	2
5/25/18	0	1	1	ctrl	no.screening.no.eave.tubes	20H-21H	M12	3
5/25/18	0	1	1	ctrl	no.screening.no.eave.tubes	20H-21H	M12	3
5/25/18	0	0	1	ctrl	no.screening.no.eave.tubes	21H-22H	M12	4
5/25/18	0	0	1	ctrl	no.screening.no.eave.tubes	21H-22H	M12	4
5/25/18	0	0	1	ctrl	no.screening.no.eave.tubes	22H-23H	M12	5
5/25/18	0	0	1	ctrl	no.screening.no.eave.tubes	22H-23H	M12	5
5/25/18	0	0	1	ctrl	no.screening.no.eave.tubes	23H-24H	M12	6
5/25/18	0	0	1	ctrl	no.screening.no.eave.tubes	23H-24H	M12	6
5/25/18	0	0	0	ctrl	no.screening.no.eave.tubes	00H-01H	M12	7
5/25/18	0	0	0	ctrl	no.screening.no.eave.tubes	00H-01H	M12	7
5/25/18	0	0	0	ctrl	no.screening.no.eave.tubes	01H-02H	M12	8
5/25/18	0	0	0	ctrl	no.screening.no.eave.tubes	01H-02H	M12	8
5/25/18	0	0	0	ctrl	no.screening.no.eave.tubes	02H-03H	M12	9
5/25/18	0	0	0	ctrl	no.screening.no.eave.tubes	02H-03H	M12	9
5/25/18	0	0	0	ctrl	no.screening.no.eave.tubes	03H-04H	M12	10
5/25/18	0	0	0	ctrl	no.screening.no.eave.tubes	03H-04H	M12	10
5/25/18	0	0	0	ctrl	no.screening.no.eave.tubes	04H-05H	M12	11
5/25/18	0	0	0	ctrl	no.screening.no.eave.tubes	04H-05H	M12	11
5/25/18	0	0	0	ctrl	no.screening.no.eave.tubes	05H-06H	M12	12
5/25/18	0	0	0	ctrl	no.screening.no.eave.tubes	05H-06H	M12	12
5/25/18	1	1	1	ctrl	no.screening.no.eave.tubes	06H-07H	M12	13
5/25/18	1	1	1	ctrl	no.screening.no.eave.tubes	06H-07H	M12	13
5/25/18	1	1	1	ctrl	no.screening.no.eave.tubes	07H-08H	M12	14
5/25/18	1	1	1	ctrl	no.screening.no.eave.tubes	07H-08H	M12	14
2/7/18	0	0	0	ctrl	no.screening.no.eave.tubes	06H-07H	M8	13
2/7/18	0	0	0	ctrl	no.screening.no.eave.tubes	06H-07H	M8	13
2/27/18	1	1	1	ctrl	no.screening.no.eave.tubes	18H-19H	M9	1
2/27/18	1	1	1	ctrl	no.screening.no.eave.tubes	18H-19H	M9	1
2/27/18	1	1	1	ctrl	no.screening.no.eave.tubes	19H-20H	M9	2
2/27/18	1	1	1	ctrl	no.screening.no.eave.tubes	19H-20H	M9	2
2/27/18	0	1	1	ctrl	no.screening.no.eave.tubes	20H-21H	M9	3
2/27/18	0	1	1	ctrl	no.screening.no.eave.tubes	20H-21H	M9	3
2/27/18	0	0	1	ctrl	no.screening.no.eave.tubes	21H-22H	M9	4
2/27/18	0	0	1	ctrl	no.screening.no.eave.tubes	21H-22H	M9	4
2/27/18	0	0	0	ctrl	no.screening.no.eave.tubes	22H-23H	M9	5
2/27/18	0	0	0	ctrl	no.screening.no.eave.tubes	22H-23H	M9	5
2/27/18	0	0	0	ctrl	no.screening.no.eave.tubes	23H-24H	M9	6
2/27/18	0	0	0	ctrl	no.screening.no.eave.tubes	23H-24H	M9	6
2/27/18	0	0	0	ctrl	no.screening.no.eave.tubes	00H-01H	M9	7
2/27/18	0	0	0	ctrl	no.screening.no.eave.tubes	00H-01H	M9	7
2/27/18	0	0	0	ctrl	no.screening.no.eave.tubes	01H-02H	M9	8
2/27/18	0	0	0	ctrl	no.screening.no.eave.tubes	01H-02H	M9	8
2/27/18	0	0	0	ctrl	no.screening.no.eave.tubes	02H-03H	M9	9
2/27/18	0	0	0	ctrl	no.screening.no.eave.tubes	02H-03H	M9	9
2/27/18	0	0	0	ctrl	no.screening.no.eave.tubes	03H-04H	M9	10
2/27/18	0	0	0	ctrl	no.screening.no.eave.tubes	03H-04H	M9	10
2/27/18	0	0	0	ctrl	no.screening.no.eave.tubes	04H-05H	M9	11
2/27/18	0	0	0	ctrl	no.screening.no.eave.tubes	04H-05H	M9	11
2/27/18	0	1	1	ctrl	no.screening.no.eave.tubes	05H-06H	M9	12
2/27/18	0	1	1	ctrl	no.screening.no.eave.tubes	05H-06H	M9	12
2/27/18	0	1	1	ctrl	no.screening.no.eave.tubes	06H-07H	M9	13
2/27/18	0	1	1	ctrl	no.screening.no.eave.tubes	06H-07H	M9	13
2/27/18	0	1	1	ctrl	no.screening.no.eave.tubes	07H-08H	M9	14
2/27/18	0	1	1	ctrl	no.screening.no.eave.tubes	07H-08H	M9	14
2/27/18	1	1	1	ctrl	no.screening.no.eave.tubes	18H-19H	M9	1
2/27/18	1	1	1	ctrl	no.screening.no.eave.tubes	18H-19H	M9	1
2/27/18	1	1	1	ctrl	no.screening.no.eave.tubes	19H-20H	M9	2
2/27/18	1	1	1	ctrl	no.screening.no.eave.tubes	19H-20H	M9	2
2/27/18	0	1	1	ctrl	no.screening.no.eave.tubes	20H-21H	M9	3
2/27/18	0	1	1	ctrl	no.screening.no.eave.tubes	20H-21H	M9	3
2/27/18	0	0	1	ctrl	no.screening.no.eave.tubes	21H-22H	M9	4
2/27/18	0	0	1	ctrl	no.screening.no.eave.tubes	21H-22H	M9	4
2/27/18	0	0	0	ctrl	no.screening.no.eave.tubes	22H-23H	M9	5
2/27/18	0	0	0	ctrl	no.screening.no.eave.tubes	22H-23H	M9	5
2/27/18	0	0	0	ctrl	no.screening.no.eave.tubes	23H-24H	M9	6
2/27/18	0	0	0	ctrl	no.screening.no.eave.tubes	23H-24H	M9	6
2/27/18	0	0	0	ctrl	no.screening.no.eave.tubes	00H-01H	M9	7
2/27/18	0	0	0	ctrl	no.screening.no.eave.tubes	00H-01H	M9	7
2/27/18	0	0	0	ctrl	no.screening.no.eave.tubes	01H-02H	M9	8
2/27/18	0	0	0	ctrl	no.screening.no.eave.tubes	01H-02H	M9	8
2/27/18	0	0	0	ctrl	no.screening.no.eave.tubes	02H-03H	M9	9
2/27/18	0	0	0	ctrl	no.screening.no.eave.tubes	02H-03H	M9	9
2/27/18	0	0	0	ctrl	no.screening.no.eave.tubes	03H-04H	M9	10
2/27/18	0	0	0	ctrl	no.screening.no.eave.tubes	03H-04H	M9	10
2/27/18	0	0	0	ctrl	no.screening.no.eave.tubes	04H-05H	M9	11
2/27/18	0	0	0	ctrl	no.screening.no.eave.tubes	04H-05H	M9	11
2/27/18	0	1	1	ctrl	no.screening.no.eave.tubes	05H-06H	M9	12
2/27/18	0	1	1	ctrl	no.screening.no.eave.tubes	05H-06H	M9	12
2/27/18	0	1	1	ctrl	no.screening.no.eave.tubes	06H-07H	M9	13
2/27/18	0	1	1	ctrl	no.screening.no.eave.tubes	06H-07H	M9	13
2/27/18	0	1	1	ctrl	no.screening.no.eave.tubes	07H-08H	M9	14
2/27/18	0	1	1	ctrl	no.screening.no.eave.tubes	07H-08H	M9	14
2/7/18	1	1	1	ctrl	no.screening.no.eave.tubes	18H-19H	M8	1
2/7/18	0	0	0	ctrl	no.screening.no.eave.tubes	06H-07H	M8	13
2/7/18	0	0	0	ctrl	no.screening.no.eave.tubes	06H-07H	M8	13
2/27/18	1	1	1	ctrl	no.screening.no.eave.tubes	18H-19H	M9	1
2/27/18	1	1	1	ctrl	no.screening.no.eave.tubes	18H-19H	M9	1
2/27/18	0	1	1	ctrl	no.screening.no.eave.tubes	19H-20H	M9	2
2/27/18	0	1	1	ctrl	no.screening.no.eave.tubes	19H-20H	M9	2
2/27/18	0	1	1	ctrl	no.screening.no.eave.tubes	20H-21H	M9	3
2/27/18	0	1	1	ctrl	no.screening.no.eave.tubes	20H-21H	M9	3
2/27/18	0	0	1	ctrl	no.screening.no.eave.tubes	21H-22H	M9	4
2/27/18	0	0	1	ctrl	no.screening.no.eave.tubes	21H-22H	M9	4
2/27/18	0	0	0	ctrl	no.screening.no.eave.tubes	22H-23H	M9	5
2/27/18	0	0	0	ctrl	no.screening.no.eave.tubes	22H-23H	M9	5
2/27/18	0	0	0	ctrl	no.screening.no.eave.tubes	23H-24H	M9	6
2/27/18	0	0	0	ctrl	no.screening.no.eave.tubes	23H-24H	M9	6
2/27/18	0	0	0	ctrl	no.screening.no.eave.tubes	00H-01H	M9	7
2/27/18	0	0	0	ctrl	no.screening.no.eave.tubes	00H-01H	M9	7
2/27/18	0	0	0	ctrl	no.screening.no.eave.tubes	01H-02H	M9	8
2/27/18	0	0	0	ctrl	no.screening.no.eave.tubes	01H-02H	M9	8
2/27/18	0	0	0	ctrl	no.screening.no.eave.tubes	02H-03H	M9	9
2/27/18	0	0	0	ctrl	no.screening.no.eave.tubes	02H-03H	M9	9
2/27/18	0	0	0	ctrl	no.screening.no.eave.tubes	03H-04H	M9	10
2/27/18	0	0	0	ctrl	no.screening.no.eave.tubes	03H-04H	M9	10
2/27/18	0	0	0	ctrl	no.screening.no.eave.tubes	04H-05H	M9	11
2/27/18	0	0	0	ctrl	no.screening.no.eave.tubes	04H-05H	M9	11
2/27/18	0	1	1	ctrl	no.screening.no.eave.tubes	05H-06H	M9	12
2/27/18	0	0	0	ctrl	no.screening.no.eave.tubes	05H-06H	M9	12
2/27/18	0	1	1	ctrl	no.screening.no.eave.tubes	06H-07H	M9	13
2/27/18	0	1	1	ctrl	no.screening.no.eave.tubes	06H-07H	M9	13
2/27/18	0	1	1	ctrl	no.screening.no.eave.tubes	07H-08H	M9	14
2/27/18	0	1	1	ctrl	no.screening.no.eave.tubes	07H-08H	M9	14
4/24/18	1	1	1	ctrl	no.screening.no.eave.tubes	18H-19H	M11	1
4/24/18	1	1	1	ctrl	no.screening.no.eave.tubes	18H-19H	M11	1
4/24/18	0	1	1	ctrl	no.screening.no.eave.tubes	19H-20H	M11	2
4/24/18	0	1	1	ctrl	no.screening.no.eave.tubes	19H-20H	M11	2
4/24/18	0	1	1	ctrl	no.screening.no.eave.tubes	20H-21H	M11	3
4/24/18	0	1	1	ctrl	no.screening.no.eave.tubes	20H-21H	M11	3
4/24/18	0	1	1	ctrl	no.screening.no.eave.tubes	21H-22H	M11	4
4/24/18	0	1	1	ctrl	no.screening.no.eave.tubes	21H-22H	M11	4
4/24/18	0	1	0	ctrl	no.screening.no.eave.tubes	22H-23H	M11	5
4/24/18	0	1	0	ctrl	no.screening.no.eave.tubes	22H-23H	M11	5
4/24/18	0	0	0	ctrl	no.screening.no.eave.tubes	23H-24H	M11	6
4/24/18	0	0	0	ctrl	no.screening.no.eave.tubes	23H-24H	M11	6
4/24/18	0	0	0	ctrl	no.screening.no.eave.tubes	00H-01H	M11	7
4/24/18	0	0	0	ctrl	no.screening.no.eave.tubes	00H-01H	M11	7
4/24/18	0	0	0	ctrl	no.screening.no.eave.tubes	01H-02H	M11	8
4/24/18	0	0	0	ctrl	no.screening.no.eave.tubes	01H-02H	M11	8
4/24/18	0	0	0	ctrl	no.screening.no.eave.tubes	02H-03H	M11	9
4/24/18	0	0	0	ctrl	no.screening.no.eave.tubes	02H-03H	M11	9
4/24/18	0	0	0	ctrl	no.screening.no.eave.tubes	03H-04H	M11	10
4/24/18	0	0	0	ctrl	no.screening.no.eave.tubes	03H-04H	M11	10
4/24/18	0	0	0	ctrl	no.screening.no.eave.tubes	04H-05H	M11	11
4/24/18	0	0	0	ctrl	no.screening.no.eave.tubes	04H-05H	M11	11
4/24/18	0	1	1	ctrl	no.screening.no.eave.tubes	05H-06H	M11	12
4/24/18	0	1	1	ctrl	no.screening.no.eave.tubes	05H-06H	M11	12
4/24/18	1	1	1	ctrl	no.screening.no.eave.tubes	06H-07H	M11	13
4/24/18	1	1	1	ctrl	no.screening.no.eave.tubes	06H-07H	M11	13
4/24/18	1	1	1	ctrl	no.screening.no.eave.tubes	07H-08H	M11	14
4/24/18	1	1	1	ctrl	no.screening.no.eave.tubes	07H-08H	M11	14
4/24/18	1	1	1	ctrl	no.screening.no.eave.tubes	18H-19H	M11	1
4/24/18	1	1	1	ctrl	no.screening.no.eave.tubes	18H-19H	M11	1
4/24/18	0	1	1	ctrl	no.screening.no.eave.tubes	19H-20H	M11	2
4/24/18	0	1	1	ctrl	no.screening.no.eave.tubes	19H-20H	M11	2
4/24/18	0	1	1	ctrl	no.screening.no.eave.tubes	20H-21H	M11	3
4/24/18	0	1	1	ctrl	no.screening.no.eave.tubes	20H-21H	M11	3
4/24/18	0	1	1	ctrl	no.screening.no.eave.tubes	21H-22H	M11	4
4/24/18	0	1	1	ctrl	no.screening.no.eave.tubes	21H-22H	M11	4
4/24/18	0	1	0	ctrl	no.screening.no.eave.tubes	22H-23H	M11	5
4/24/18	0	1	0	ctrl	no.screening.no.eave.tubes	22H-23H	M11	5
4/24/18	0	0	0	ctrl	no.screening.no.eave.tubes	23H-24H	M11	6
4/24/18	0	0	0	ctrl	no.screening.no.eave.tubes	23H-24H	M11	6
4/24/18	0	0	0	ctrl	no.screening.no.eave.tubes	00H-01H	M11	7
4/24/18	0	1	0	ctrl	no.screening.no.eave.tubes	00H-01H	M11	7
4/24/18	0	0	0	ctrl	no.screening.no.eave.tubes	01H-02H	M11	8
4/24/18	0	0	0	ctrl	no.screening.no.eave.tubes	01H-02H	M11	8
4/24/18	1	1	0	ctrl	no.screening.no.eave.tubes	02H-03H	M11	9
4/24/18	0	0	0	ctrl	no.screening.no.eave.tubes	02H-03H	M11	9
4/24/18	0	0	0	ctrl	no.screening.no.eave.tubes	03H-04H	M11	10
4/24/18	0	1	0	ctrl	no.screening.no.eave.tubes	03H-04H	M11	10
4/24/18	0	0	0	ctrl	no.screening.no.eave.tubes	04H-05H	M11	11
4/24/18	0	0	0	ctrl	no.screening.no.eave.tubes	04H-05H	M11	11
4/24/18	0	0	0	ctrl	no.screening.no.eave.tubes	05H-06H	M11	12
4/24/18	0	0	0	ctrl	no.screening.no.eave.tubes	05H-06H	M11	12
4/24/18	0	0	0	ctrl	no.screening.no.eave.tubes	06H-07H	M11	13
4/24/18	0	0	0	ctrl	no.screening.no.eave.tubes	06H-07H	M11	13
4/24/18	1	1	1	ctrl	no.screening.no.eave.tubes	07H-08H	M11	14
4/24/18	1	1	1	ctrl	no.screening.no.eave.tubes	07H-08H	M11	14
4/24/18	1	1	1	ctrl	no.screening.no.eave.tubes	18H-19H	M11	1
4/24/18	1	1	1	ctrl	no.screening.no.eave.tubes	18H-19H	M11	1
4/24/18	0	1	1	ctrl	no.screening.no.eave.tubes	19H-20H	M11	2
4/24/18	0	1	1	ctrl	no.screening.no.eave.tubes	19H-20H	M11	2
4/24/18	0	1	1	ctrl	no.screening.no.eave.tubes	20H-21H	M11	3
4/24/18	0	1	1	ctrl	no.screening.no.eave.tubes	20H-21H	M11	3
4/24/18	0	1	1	ctrl	no.screening.no.eave.tubes	21H-22H	M11	4
4/24/18	0	1	1	ctrl	no.screening.no.eave.tubes	21H-22H	M11	4
4/24/18	0	1	0	ctrl	no.screening.no.eave.tubes	22H-23H	M11	5
4/24/18	0	1	0	ctrl	no.screening.no.eave.tubes	22H-23H	M11	5
4/24/18	0	0	0	ctrl	no.screening.no.eave.tubes	23H-24H	M11	6
4/24/18	0	0	0	ctrl	no.screening.no.eave.tubes	23H-24H	M11	6
4/24/18	0	0	0	ctrl	no.screening.no.eave.tubes	00H-01H	M11	7
4/24/18	0	0	0	ctrl	no.screening.no.eave.tubes	00H-01H	M11	7
4/24/18	1	1	0	ctrl	no.screening.no.eave.tubes	01H-02H	M11	8
4/24/18	0	0	0	ctrl	no.screening.no.eave.tubes	01H-02H	M11	8
4/24/18	0	0	0	ctrl	no.screening.no.eave.tubes	02H-03H	M11	9
4/24/18	0	0	0	ctrl	no.screening.no.eave.tubes	02H-03H	M11	9
4/24/18	0	1	0	ctrl	no.screening.no.eave.tubes	03H-04H	M11	10
4/24/18	0	0	0	ctrl	no.screening.no.eave.tubes	03H-04H	M11	10
4/24/18	0	0	0	ctrl	no.screening.no.eave.tubes	04H-05H	M11	11
4/24/18	0	0	0	ctrl	no.screening.no.eave.tubes	04H-05H	M11	11
4/24/18	0	1	1	ctrl	no.screening.no.eave.tubes	05H-06H	M11	12
4/24/18	0	1	1	ctrl	no.screening.no.eave.tubes	05H-06H	M11	12
4/24/18	1	1	1	ctrl	no.screening.no.eave.tubes	06H-07H	M11	13
4/24/18	1	1	1	ctrl	no.screening.no.eave.tubes	06H-07H	M11	13
4/24/18	1	1	1	ctrl	no.screening.no.eave.tubes	07H-08H	M11	14
4/24/18	1	1	1	ctrl	no.screening.no.eave.tubes	07H-08H	M11	14
3/22/18	1	1	1	ctrl	no.screening.no.eave.tubes	18H-19H	M10	1
3/22/18	1	1	1	ctrl	no.screening.no.eave.tubes	18H-19H	M10	1
3/22/18	1	1	1	ctrl	no.screening.no.eave.tubes	19H-20H	M10	2
3/22/18	1	1	1	ctrl	no.screening.no.eave.tubes	19H-20H	M10	2
3/22/18	1	1	1	ctrl	no.screening.no.eave.tubes	20H-21H	M10	3
3/22/18	1	1	1	ctrl	no.screening.no.eave.tubes	20H-21H	M10	3
3/22/18	1	1	1	ctrl	no.screening.no.eave.tubes	21H-22H	M10	4
3/22/18	1	1	1	ctrl	no.screening.no.eave.tubes	21H-22H	M10	4
3/22/18	0	1	1	ctrl	no.screening.no.eave.tubes	22H-23H	M10	5
3/22/18	0	1	1	ctrl	no.screening.no.eave.tubes	22H-23H	M10	5
3/22/18	0	0	0	ctrl	no.screening.no.eave.tubes	23H-24H	M10	6
3/22/18	0	0	0	ctrl	no.screening.no.eave.tubes	23H-24H	M10	6
3/22/18	0	0	0	ctrl	no.screening.no.eave.tubes	00H-01H	M10	7
3/22/18	0	0	0	ctrl	no.screening.no.eave.tubes	00H-01H	M10	7
3/22/18	0	0	0	ctrl	no.screening.no.eave.tubes	01H-02H	M10	8
3/22/18	0	0	0	ctrl	no.screening.no.eave.tubes	01H-02H	M10	8
3/22/18	0	0	0	ctrl	no.screening.no.eave.tubes	02H-03H	M10	9
3/22/18	0	0	0	ctrl	no.screening.no.eave.tubes	02H-03H	M10	9
3/22/18	0	0	0	ctrl	no.screening.no.eave.tubes	03H-04H	M10	10
3/22/18	0	0	0	ctrl	no.screening.no.eave.tubes	03H-04H	M10	10
3/22/18	0	1	1	ctrl	no.screening.no.eave.tubes	05H-06H	M10	12
3/22/18	0	1	1	ctrl	no.screening.no.eave.tubes	05H-06H	M10	12
3/22/18	0	1	1	ctrl	no.screening.no.eave.tubes	06H-07H	M10	13
3/22/18	0	1	1	ctrl	no.screening.no.eave.tubes	06H-07H	M10	13
3/22/18	0	1	1	ctrl	no.screening.no.eave.tubes	07H-08H	M10	14
3/22/18	0	1	1	ctrl	no.screening.no.eave.tubes	07H-08H	M10	14
3/22/18	0	1	1	ctrl	no.screening.no.eave.tubes	07H-08H	M10	14
3/22/18	0	1	1	ctrl	no.screening.no.eave.tubes	07H-08H	M10	14
3/22/18	1	1	1	ctrl	no.screening.no.eave.tubes	18H-19H	M10	1
3/22/18	1	1	1	ctrl	no.screening.no.eave.tubes	18H-19H	M10	1
3/22/18	1	1	1	ctrl	no.screening.no.eave.tubes	19H-20H	M10	2
3/22/18	1	1	1	ctrl	no.screening.no.eave.tubes	19H-20H	M10	2
3/22/18	1	1	1	ctrl	no.screening.no.eave.tubes	20H-21H	M10	3
3/22/18	1	1	1	ctrl	no.screening.no.eave.tubes	20H-21H	M10	3
3/22/18	1	1	1	ctrl	no.screening.no.eave.tubes	21H-22H	M10	4
3/22/18	1	1	1	ctrl	no.screening.no.eave.tubes	21H-22H	M10	4
3/22/18	0	1	1	ctrl	no.screening.no.eave.tubes	22H-23H	M10	5
3/22/18	0	1	1	ctrl	no.screening.no.eave.tubes	22H-23H	M10	5
3/22/18	0	0	0	ctrl	no.screening.no.eave.tubes	23H-24H	M10	6
3/22/18	0	0	0	ctrl	no.screening.no.eave.tubes	23H-24H	M10	6
3/22/18	0	0	0	ctrl	no.screening.no.eave.tubes	00H-01H	M10	7
3/22/18	0	0	0	ctrl	no.screening.no.eave.tubes	00H-01H	M10	7
3/22/18	0	0	0	ctrl	no.screening.no.eave.tubes	01H-02H	M10	8
3/22/18	0	0	0	ctrl	no.screening.no.eave.tubes	01H-02H	M10	8
3/22/18	0	0	0	ctrl	no.screening.no.eave.tubes	02H-03H	M10	9
3/22/18	0	0	0	ctrl	no.screening.no.eave.tubes	02H-03H	M10	9
3/22/18	0	0	0	ctrl	no.screening.no.eave.tubes	03H-04H	M10	10
3/22/18	0	0	0	ctrl	no.screening.no.eave.tubes	03H-04H	M10	10
3/22/18	0	0	0	ctrl	no.screening.no.eave.tubes	04H-05H	M10	11
3/22/18	0	0	0	ctrl	no.screening.no.eave.tubes	04H-05H	M10	11
3/22/18	0	1	1	ctrl	no.screening.no.eave.tubes	05H-06H	M10	12
3/22/18	0	1	1	ctrl	no.screening.no.eave.tubes	05H-06H	M10	12
3/22/18	0	1	1	ctrl	no.screening.no.eave.tubes	06H-07H	M10	13
3/22/18	0	1	1	ctrl	no.screening.no.eave.tubes	06H-07H	M10	13
3/22/18	0	1	1	ctrl	no.screening.no.eave.tubes	07H-08H	M10	14
3/22/18	0	1	1	ctrl	no.screening.no.eave.tubes	07H-08H	M10	14
3/22/18	1	1	1	ctrl	no.screening.no.eave.tubes	18H-19H	M10	1
3/22/18	1	1	1	ctrl	no.screening.no.eave.tubes	18H-19H	M10	1
3/22/18	1	1	1	ctrl	no.screening.no.eave.tubes	19H-20H	M10	2
3/22/18	1	1	1	ctrl	no.screening.no.eave.tubes	19H-20H	M10	2
3/22/18	1	1	1	ctrl	no.screening.no.eave.tubes	20H-21H	M10	3
3/22/18	1	1	1	ctrl	no.screening.no.eave.tubes	20H-21H	M10	3
3/22/18	1	1	1	ctrl	no.screening.no.eave.tubes	21H-22H	M10	4
3/22/18	1	1	1	ctrl	no.screening.no.eave.tubes	21H-22H	M10	4
3/22/18	0	1	1	ctrl	no.screening.no.eave.tubes	22H-23H	M10	5
3/22/18	0	1	1	ctrl	no.screening.no.eave.tubes	22H-23H	M10	5
3/22/18	0	0	0	ctrl	no.screening.no.eave.tubes	23H-24H	M10	6
3/22/18	0	0	0	ctrl	no.screening.no.eave.tubes	23H-24H	M10	6
3/22/18	0	0	0	ctrl	no.screening.no.eave.tubes	00H-01H	M10	7
3/22/18	0	0	0	ctrl	no.screening.no.eave.tubes	00H-01H	M10	7
3/22/18	0	0	0	ctrl	no.screening.no.eave.tubes	01H-02H	M10	8
3/22/18	0	0	0	ctrl	no.screening.no.eave.tubes	01H-02H	M10	8
3/22/18	0	0	0	ctrl	no.screening.no.eave.tubes	02H-03H	M10	9
3/22/18	0	0	0	ctrl	no.screening.no.eave.tubes	02H-03H	M10	9
3/22/18	0	0	0	ctrl	no.screening.no.eave.tubes	03H-04H	M10	10
3/22/18	0	0	0	ctrl	no.screening.no.eave.tubes	03H-04H	M10	10
3/22/18	0	0	0	ctrl	no.screening.no.eave.tubes	04H-05H	M10	11
3/22/18	0	0	0	ctrl	no.screening.no.eave.tubes	04H-05H	M10	11
3/22/18	0	0	0	ctrl	no.screening.no.eave.tubes	05H-06H	M10	12
3/22/18	0	0	0	ctrl	no.screening.no.eave.tubes	05H-06H	M10	12
3/22/18	0	1	1	ctrl	no.screening.no.eave.tubes	06H-07H	M10	13
3/22/18	0	1	1	ctrl	no.screening.no.eave.tubes	06H-07H	M10	13
3/22/18	0	1	1	ctrl	no.screening.no.eave.tubes	07H-08H	M10	14
3/22/18	0	1	1	ctrl	no.screening.no.eave.tubes	07H-08H	M10	14
4/24/18	1	1	1	ctrl	no.screening.no.eave.tubes	18H-19H	M11	1
4/24/18	1	1	1	ctrl	no.screening.no.eave.tubes	18H-19H	M11	1
4/24/18	0	1	1	ctrl	no.screening.no.eave.tubes	19H-20H	M11	2
4/24/18	0	1	1	ctrl	no.screening.no.eave.tubes	19H-20H	M11	2
4/24/18	0	1	1	ctrl	no.screening.no.eave.tubes	20H-21H	M11	3
4/24/18	0	1	1	ctrl	no.screening.no.eave.tubes	20H-21H	M11	3
4/24/18	0	1	1	ctrl	no.screening.no.eave.tubes	21H-22H	M11	4
4/24/18	0	1	1	ctrl	no.screening.no.eave.tubes	21H-22H	M11	4
4/24/18	0	1	0	ctrl	no.screening.no.eave.tubes	22H-23H	M11	5
4/24/18	0	1	0	ctrl	no.screening.no.eave.tubes	22H-23H	M11	5
4/24/18	0	0	0	ctrl	no.screening.no.eave.tubes	23H-24H	M11	6
4/24/18	0	0	0	ctrl	no.screening.no.eave.tubes	23H-24H	M11	6
4/24/18	0	0	0	ctrl	no.screening.no.eave.tubes	00H-01H	M11	7
4/24/18	0	0	0	ctrl	no.screening.no.eave.tubes	00H-01H	M11	7
4/24/18	0	0	0	ctrl	no.screening.no.eave.tubes	01H-02H	M11	8
4/24/18	0	0	0	ctrl	no.screening.no.eave.tubes	01H-02H	M11	8
4/24/18	0	0	0	ctrl	no.screening.no.eave.tubes	02H-03H	M11	9
4/24/18	0	0	0	ctrl	no.screening.no.eave.tubes	02H-03H	M11	9
4/24/18	1	1	1	ctrl	no.screening.no.eave.tubes	03H-04H	M11	10
4/24/18	0	0	0	ctrl	no.screening.no.eave.tubes	03H-04H	M11	10
4/24/18	0	1	0	ctrl	no.screening.no.eave.tubes	03H-04H	M11	10
4/24/18	0	0	0	ctrl	no.screening.no.eave.tubes	04H-05H	M11	11
4/24/18	0	0	0	ctrl	no.screening.no.eave.tubes	04H-05H	M11	11
4/24/18	0	0	0	ctrl	no.screening.no.eave.tubes	05H-06H	M11	12
4/24/18	0	0	0	ctrl	no.screening.no.eave.tubes	05H-06H	M11	12
4/24/18	1	1	1	ctrl	no.screening.no.eave.tubes	06H-07H	M11	13
4/24/18	1	1	1	ctrl	no.screening.no.eave.tubes	07H-08H	M11	14
4/24/18	0	1	1	ctrl	no.screening.no.eave.tubes	07H-08H	M11	14
6/23/18	0	1	1	ctrl	no.screening.no.eave.tubes	18H-19H	M13	1
6/23/18	0	1	1	ctrl	no.screening.no.eave.tubes	18H-19H	M13	1
6/23/18	0	1	1	ctrl	no.screening.no.eave.tubes	19H-20H	M13	2
6/23/18	0	1	1	ctrl	no.screening.no.eave.tubes	19H-20H	M13	2
6/23/18	0	1	1	ctrl	no.screening.no.eave.tubes	20H-21H	M13	3
6/23/18	0	0	0	ctrl	no.screening.no.eave.tubes	20H-21H	M13	3
6/23/18	0	0	0	ctrl	no.screening.no.eave.tubes	21H-22H	M13	4
6/23/18	0	0	0	ctrl	no.screening.no.eave.tubes	21H-22H	M13	4
6/23/18	0	0	0	ctrl	no.screening.no.eave.tubes	22H-23H	M13	5
6/23/18	0	0	0	ctrl	no.screening.no.eave.tubes	22H-23H	M13	5
6/23/18	0	0	0	ctrl	no.screening.no.eave.tubes	23H-24H	M13	6
6/23/18	0	0	0	ctrl	no.screening.no.eave.tubes	23H-24H	M13	6
6/23/18	0	0	0	ctrl	no.screening.no.eave.tubes	00H-01H	M13	7
6/23/18	0	0	0	ctrl	no.screening.no.eave.tubes	00H-01H	M13	7
6/23/18	0	0	0	ctrl	no.screening.no.eave.tubes	01H-02H	M13	8
6/23/18	0	0	0	ctrl	no.screening.no.eave.tubes	01H-02H	M13	8
6/23/18	0	0	0	ctrl	no.screening.no.eave.tubes	02H-03H	M13	9
6/23/18	0	0	0	ctrl	no.screening.no.eave.tubes	02H-03H	M13	9
6/23/18	0	0	0	ctrl	no.screening.no.eave.tubes	03H-04H	M13	10
6/23/18	0	0	0	ctrl	no.screening.no.eave.tubes	03H-04H	M13	10
6/23/18	0	0	0	ctrl	no.screening.no.eave.tubes	04H-05H	M13	11
6/23/18	0	0	0	ctrl	no.screening.no.eave.tubes	04H-05H	M13	11
6/23/18	0	0	0	ctrl	no.screening.no.eave.tubes	05H-06H	M13	12
6/23/18	0	0	0	ctrl	no.screening.no.eave.tubes	05H-06H	M13	12
6/23/18	0	0	1	ctrl	no.screening.no.eave.tubes	06H-07H	M13	13
6/23/18	0	0	1	ctrl	no.screening.no.eave.tubes	06H-07H	M13	13
6/23/18	0	1	1	ctrl	no.screening.no.eave.tubes	07H-08H	M13	14
6/23/18	0	1	1	ctrl	no.screening.no.eave.tubes	07H-08H	M13	14
2/7/18	0	0	0	ctrl	no.screening.no.eave.tubes	06H-07H	M8	13
2/7/18	0	0	0	ctrl	no.screening.no.eave.tubes	06H-07H	M8	13
6/23/18	0	0	1	ctrl	no.screening.no.eave.tubes	18H-19H	M13	1
6/23/18	0	0	1	ctrl	no.screening.no.eave.tubes	18H-19H	M13	1
6/23/18	0	0	1	ctrl	no.screening.no.eave.tubes	19H-20H	M13	2
6/23/18	0	0	1	ctrl	no.screening.no.eave.tubes	19H-20H	M13	2
6/23/18	0	0	1	ctrl	no.screening.no.eave.tubes	20H-21H	M13	3
6/23/18	0	0	1	ctrl	no.screening.no.eave.tubes	20H-21H	M13	3
6/23/18	0	0	1	ctrl	no.screening.no.eave.tubes	21H-22H	M13	4
6/23/18	0	0	1	ctrl	no.screening.no.eave.tubes	21H-22H	M13	4
6/23/18	0	0	0	ctrl	no.screening.no.eave.tubes	22H-23H	M13	5
6/23/18	0	0	0	ctrl	no.screening.no.eave.tubes	22H-23H	M13	5
6/23/18	0	0	0	ctrl	no.screening.no.eave.tubes	23H-24H	M13	6
6/23/18	0	0	0	ctrl	no.screening.no.eave.tubes	23H-24H	M13	6
6/23/18	0	0	0	ctrl	no.screening.no.eave.tubes	00H-01H	M13	7
6/23/18	0	0	0	ctrl	no.screening.no.eave.tubes	00H-01H	M13	7
6/23/18	0	0	0	ctrl	no.screening.no.eave.tubes	01H-02H	M13	8
6/23/18	0	0	0	ctrl	no.screening.no.eave.tubes	01H-02H	M13	8
6/23/18	0	0	0	ctrl	no.screening.no.eave.tubes	02H-03H	M13	9
6/23/18	0	0	0	ctrl	no.screening.no.eave.tubes	03H-04H	M13	10
6/23/18	0	0	0	ctrl	no.screening.no.eave.tubes	03H-04H	M13	10
6/23/18	0	0	0	ctrl	no.screening.no.eave.tubes	04H-05H	M13	11
6/23/18	0	0	0	ctrl	no.screening.no.eave.tubes	04H-05H	M13	11
6/23/18	0	0	0	ctrl	no.screening.no.eave.tubes	04H-05H	M13	11
6/23/18	0	0	0	ctrl	no.screening.no.eave.tubes	05H-06H	M13	12
6/23/18	0	0	0	ctrl	no.screening.no.eave.tubes	05H-06H	M13	12
6/23/18	0	0	0	ctrl	no.screening.no.eave.tubes	06H-07H	M13	13
6/23/18	0	0	0	ctrl	no.screening.no.eave.tubes	06H-07H	M13	13
6/23/18	0	0	1	ctrl	no.screening.no.eave.tubes	07H-08H	M13	14
6/23/18	0	0	1	ctrl	no.screening.no.eave.tubes	07H-08H	M13	14
6/23/18	0	1	1	ctrl	no.screening.no.eave.tubes	18H-19H	M13	1
6/23/18	0	1	1	ctrl	no.screening.no.eave.tubes	18H-19H	M13	1
6/23/18	0	1	1	ctrl	no.screening.no.eave.tubes	19H-20H	M13	2
6/23/18	0	1	1	ctrl	no.screening.no.eave.tubes	19H-20H	M13	2
6/23/18	0	0	0	ctrl	no.screening.no.eave.tubes	20H-21H	M13	3
6/23/18	0	0	0	ctrl	no.screening.no.eave.tubes	20H-21H	M13	3
6/23/18	0	0	0	ctrl	no.screening.no.eave.tubes	21H-22H	M13	4
6/23/18	0	0	0	ctrl	no.screening.no.eave.tubes	21H-22H	M13	4
6/23/18	0	0	0	ctrl	no.screening.no.eave.tubes	22H-23H	M13	5
6/23/18	0	0	0	ctrl	no.screening.no.eave.tubes	22H-23H	M13	5
6/23/18	0	0	0	ctrl	no.screening.no.eave.tubes	23H-24H	M13	6
6/23/18	0	0	0	ctrl	no.screening.no.eave.tubes	23H-24H	M13	6
6/23/18	0	0	0	ctrl	no.screening.no.eave.tubes	00H-01H	M13	7
6/23/18	0	0	0	ctrl	no.screening.no.eave.tubes	00H-01H	M13	7
6/23/18	0	0	0	ctrl	no.screening.no.eave.tubes	01H-02H	M13	8
6/23/18	0	0	0	ctrl	no.screening.no.eave.tubes	01H-02H	M13	8
6/23/18	0	0	0	ctrl	no.screening.no.eave.tubes	02H-03H	M13	9
6/23/18	0	0	0	ctrl	no.screening.no.eave.tubes	02H-03H	M13	9
6/23/18	0	0	0	ctrl	no.screening.no.eave.tubes	03H-04H	M13	10
6/23/18	0	0	0	ctrl	no.screening.no.eave.tubes	03H-04H	M13	10
6/23/18	0	0	0	ctrl	no.screening.no.eave.tubes	04H-05H	M13	11
6/23/18	0	0	0	ctrl	no.screening.no.eave.tubes	04H-05H	M13	11
6/23/18	0	0	0	ctrl	no.screening.no.eave.tubes	05H-06H	M13	12
6/23/18	0	0	0	ctrl	no.screening.no.eave.tubes	05H-06H	M13	12
6/23/18	0	0	1	ctrl	no.screening.no.eave.tubes	06H-07H	M13	13
6/23/18	0	0	1	ctrl	no.screening.no.eave.tubes	06H-07H	M13	13
6/23/18	0	0	1	ctrl	no.screening.no.eave.tubes	07H-08H	M13	14
6/23/18	0	0	1	ctrl	no.screening.no.eave.tubes	07H-08H	M13	14
6/23/18	0	1	1	ctrl	no.screening.no.eave.tubes	18H-19H	M13	1
6/23/18	0	1	1	ctrl	no.screening.no.eave.tubes	18H-19H	M13	1
6/23/18	0	1	1	ctrl	no.screening.no.eave.tubes	19H-20H	M13	2
6/23/18	0	1	1	ctrl	no.screening.no.eave.tubes	19H-20H	M13	2
6/23/18	0	1	0	ctrl	no.screening.no.eave.tubes	20H-21H	M13	3
6/23/18	0	1	1	ctrl	no.screening.no.eave.tubes	20H-21H	M13	3
6/23/18	0	0	0	ctrl	no.screening.no.eave.tubes	21H-22H	M13	4
6/23/18	0	1	1	ctrl	no.screening.no.eave.tubes	21H-22H	M13	4
6/23/18	0	0	0	ctrl	no.screening.no.eave.tubes	22H-23H	M13	5
6/23/18	0	0	0	ctrl	no.screening.no.eave.tubes	22H-23H	M13	5
6/23/18	0	0	0	ctrl	no.screening.no.eave.tubes	23H-24H	M13	6
6/23/18	0	0	0	ctrl	no.screening.no.eave.tubes	23H-24H	M13	6
6/23/18	0	0	0	ctrl	no.screening.no.eave.tubes	00H-01H	M13	7
6/23/18	0	0	0	ctrl	no.screening.no.eave.tubes	00H-01H	M13	7
6/23/18	0	0	0	ctrl	no.screening.no.eave.tubes	01H-02H	M13	8
6/23/18	0	0	0	ctrl	no.screening.no.eave.tubes	01H-02H	M13	8
6/23/18	0	0	0	ctrl	no.screening.no.eave.tubes	02H-03H	M13	9
6/23/18	0	0	0	ctrl	no.screening.no.eave.tubes	02H-03H	M13	9
6/23/18	0	0	0	ctrl	no.screening.no.eave.tubes	03H-04H	M13	10
6/23/18	0	0	0	ctrl	no.screening.no.eave.tubes	03H-04H	M13	10
6/23/18	0	0	0	ctrl	no.screening.no.eave.tubes	04H-05H	M13	11
6/23/18	0	0	0	ctrl	no.screening.no.eave.tubes	04H-05H	M13	11
6/23/18	0	0	0	ctrl	no.screening.no.eave.tubes	05H-06H	M13	12
6/23/18	0	0	0	ctrl	no.screening.no.eave.tubes	05H-06H	M13	12
6/23/18	0	1	1	ctrl	no.screening.no.eave.tubes	06H-07H	M13	13
6/23/18	0	1	1	ctrl	no.screening.no.eave.tubes	06H-07H	M13	13
6/23/18	0	1	1	ctrl	no.screening.no.eave.tubes	07H-08H	M13	14
6/23/18	0	1	1	ctrl	no.screening.no.eave.tubes	07H-08H	M13	14
3/22/18	1	1	1	ctrl	no.screening.no.eave.tubes	18H-19H	M10	1
3/22/18	1	1	1	ctrl	no.screening.no.eave.tubes	18H-19H	M10	1
3/22/18	1	1	1	ctrl	no.screening.no.eave.tubes	19H-20H	M10	2
3/22/18	1	1	1	ctrl	no.screening.no.eave.tubes	19H-20H	M10	2
3/22/18	1	1	1	ctrl	no.screening.no.eave.tubes	20H-21H	M10	3
3/22/18	1	1	1	ctrl	no.screening.no.eave.tubes	20H-21H	M10	3
3/22/18	1	1	1	ctrl	no.screening.no.eave.tubes	21H-22H	M10	4
3/22/18	1	1	1	ctrl	no.screening.no.eave.tubes	21H-22H	M10	4
3/22/18	0	1	1	ctrl	no.screening.no.eave.tubes	22H-23H	M10	5
3/22/18	0	1	1	ctrl	no.screening.no.eave.tubes	22H-23H	M10	5
3/22/18	0	0	0	ctrl	no.screening.no.eave.tubes	23H-24H	M10	6
3/22/18	0	0	0	ctrl	no.screening.no.eave.tubes	23H-24H	M10	6
3/22/18	0	0	0	ctrl	no.screening.no.eave.tubes	00H-01H	M10	7
3/22/18	0	0	0	ctrl	no.screening.no.eave.tubes	00H-01H	M10	7
3/22/18	0	0	0	ctrl	no.screening.no.eave.tubes	01H-02H	M10	8
3/22/18	0	0	0	ctrl	no.screening.no.eave.tubes	01H-02H	M10	8
3/22/18	0	0	0	ctrl	no.screening.no.eave.tubes	02H-03H	M10	9
3/22/18	0	0	0	ctrl	no.screening.no.eave.tubes	02H-03H	M10	9
3/22/18	0	0	0	ctrl	no.screening.no.eave.tubes	03H-04H	M10	10
3/22/18	0	0	0	ctrl	no.screening.no.eave.tubes	03H-04H	M10	10
3/22/18	0	0	0	ctrl	no.screening.no.eave.tubes	04H-05H	M10	11
3/22/18	0	0	0	ctrl	no.screening.no.eave.tubes	04H-05H	M10	11
3/22/18	0	0	0	ctrl	no.screening.no.eave.tubes	05H-06H	M10	12
3/22/18	0	0	0	ctrl	no.screening.no.eave.tubes	05H-06H	M10	12
3/22/18	0	1	1	ctrl	no.screening.no.eave.tubes	06H-07H	M10	13
3/22/18	0	1	1	ctrl	no.screening.no.eave.tubes	06H-07H	M10	13
3/22/18	0	1	1	ctrl	no.screening.no.eave.tubes	07H-08H	M10	14
3/22/18	0	1	1	ctrl	no.screening.no.eave.tubes	07H-08H	M10	14
3/17/18	0	1	1	ctrl	no.screening.no.eave.tubes	18H-19H	M10	1
3/17/18	0	1	1	ctrl	no.screening.no.eave.tubes	18H-19H	M10	1
3/17/18	0	1	1	ctrl	no.screening.no.eave.tubes	19H-20H	M10	2
3/17/18	0	1	1	ctrl	no.screening.no.eave.tubes	19H-20H	M10	2
3/17/18	0	1	1	ctrl	no.screening.no.eave.tubes	20H-21H	M10	3
3/17/18	0	1	1	ctrl	no.screening.no.eave.tubes	20H-21H	M10	3
3/17/18	0	1	1	ctrl	no.screening.no.eave.tubes	21H-22H	M10	4
3/17/18	0	1	1	ctrl	no.screening.no.eave.tubes	21H-22H	M10	4
3/17/18	0	1	1	ctrl	no.screening.no.eave.tubes	22H-23H	M10	5
3/17/18	0	1	1	ctrl	no.screening.no.eave.tubes	22H-23H	M10	5
3/17/18	0	0	0	ctrl	no.screening.no.eave.tubes	23H-24H	M10	6
3/17/18	0	1	1	ctrl	no.screening.no.eave.tubes	23H-24H	M10	6
3/17/18	0	0	0	ctrl	no.screening.no.eave.tubes	00H-01H	M10	7
3/17/18	0	0	0	ctrl	no.screening.no.eave.tubes	00H-01H	M10	7
3/17/18	0	0	0	ctrl	no.screening.no.eave.tubes	01H-02H	M10	8
3/17/18	0	0	0	ctrl	no.screening.no.eave.tubes	01H-02H	M10	8
3/17/18	0	0	0	ctrl	no.screening.no.eave.tubes	02H-03H	M10	9
3/17/18	0	0	0	ctrl	no.screening.no.eave.tubes	02H-03H	M10	9
3/17/18	0	0	0	ctrl	no.screening.no.eave.tubes	03H-04H	M10	10
3/17/18	0	0	0	ctrl	no.screening.no.eave.tubes	03H-04H	M10	10
3/17/18	0	0	0	ctrl	no.screening.no.eave.tubes	04H-05H	M10	11
3/17/18	0	0	0	ctrl	no.screening.no.eave.tubes	04H-05H	M10	11
3/17/18	0	0	0	ctrl	no.screening.no.eave.tubes	05H-06H	M10	12
3/17/18	0	0	0	ctrl	no.screening.no.eave.tubes	05H-06H	M10	12
3/17/18	0	0	1	ctrl	no.screening.no.eave.tubes	06H-07H	M10	13
3/17/18	0	0	1	ctrl	no.screening.no.eave.tubes	06H-07H	M10	13
3/17/18	0	0	1	ctrl	no.screening.no.eave.tubes	06H-07H	M10	13
3/17/18	0	0	1	ctrl	no.screening.no.eave.tubes	06H-07H	M10	13
3/17/18	0	1	1	ctrl	no.screening.no.eave.tubes	07H-08H	M10	14
3/17/18	0	1	1	ctrl	no.screening.no.eave.tubes	07H-08H	M10	14
4/18/18	1	1	1	ctrl	no.screening.no.eave.tubes	18H-19H	M11	1
4/18/18	1	1	1	ctrl	no.screening.no.eave.tubes	18H-19H	M11	1
4/18/18	0	1	1	ctrl	no.screening.no.eave.tubes	19H-20H	M11	2
4/18/18	0	1	1	ctrl	no.screening.no.eave.tubes	19H-20H	M11	2
4/18/18	0	1	1	ctrl	no.screening.no.eave.tubes	20H-21H	M11	3
4/18/18	0	1	1	ctrl	no.screening.no.eave.tubes	20H-21H	M11	3
4/18/18	0	1	1	ctrl	no.screening.no.eave.tubes	21H-22H	M11	4
4/18/18	0	1	1	ctrl	no.screening.no.eave.tubes	21H-22H	M11	4
4/18/18	0	1	1	ctrl	no.screening.no.eave.tubes	22H-23H	M11	5
4/18/18	0	1	1	ctrl	no.screening.no.eave.tubes	22H-23H	M11	5
4/18/18	0	1	1	ctrl	no.screening.no.eave.tubes	23H-24H	M11	6
4/18/18	0	1	1	ctrl	no.screening.no.eave.tubes	23H-24H	M11	6
4/18/18	0	0	0	ctrl	no.screening.no.eave.tubes	00H-01H	M11	7
4/18/18	0	0	0	ctrl	no.screening.no.eave.tubes	00H-01H	M11	7
4/18/18	0	0	0	ctrl	no.screening.no.eave.tubes	01H-02H	M11	8
4/18/18	0	0	0	ctrl	no.screening.no.eave.tubes	01H-02H	M11	8
4/18/18	0	0	0	ctrl	no.screening.no.eave.tubes	02H-03H	M11	9
4/18/18	0	0	0	ctrl	no.screening.no.eave.tubes	02H-03H	M11	9
4/18/18	0	0	0	ctrl	no.screening.no.eave.tubes	03H-04H	M11	10
4/18/18	0	0	0	ctrl	no.screening.no.eave.tubes	03H-04H	M11	10
4/18/18	0	0	0	ctrl	no.screening.no.eave.tubes	04H-05H	M11	11
4/18/18	0	0	0	ctrl	no.screening.no.eave.tubes	04H-05H	M11	11
4/18/18	0	0	0	ctrl	no.screening.no.eave.tubes	05H-06H	M11	12
4/18/18	0	0	0	ctrl	no.screening.no.eave.tubes	05H-06H	M11	12
4/18/18	0	0	0	ctrl	no.screening.no.eave.tubes	06H-07H	M11	13
4/18/18	0	1	1	ctrl	no.screening.no.eave.tubes	06H-07H	M11	13
4/18/18	1	1	1	ctrl	no.screening.no.eave.tubes	07H-08H	M11	14
4/18/18	1	1	1	ctrl	no.screening.no.eave.tubes	07H-08H	M11	14
3/17/18	0	1	1	ctrl	no.screening.no.eave.tubes	18H-19H	M10	1
3/17/18	0	1	1	ctrl	no.screening.no.eave.tubes	18H-19H	M10	1
3/17/18	0	1	1	ctrl	no.screening.no.eave.tubes	19H-20H	M10	2
3/17/18	0	1	1	ctrl	no.screening.no.eave.tubes	19H-20H	M10	2
3/17/18	0	1	1	ctrl	no.screening.no.eave.tubes	20H-21H	M10	3
3/17/18	0	1	1	ctrl	no.screening.no.eave.tubes	20H-21H	M10	3
3/17/18	0	1	1	ctrl	no.screening.no.eave.tubes	21H-22H	M10	4
3/17/18	0	1	1	ctrl	no.screening.no.eave.tubes	21H-22H	M10	4
3/17/18	0	1	1	ctrl	no.screening.no.eave.tubes	22H-23H	M10	5
3/17/18	0	1	1	ctrl	no.screening.no.eave.tubes	22H-23H	M10	5
3/17/18	0	1	1	ctrl	no.screening.no.eave.tubes	23H-24H	M10	6
3/17/18	0	1	1	ctrl	no.screening.no.eave.tubes	23H-24H	M10	6
3/17/18	0	0	0	ctrl	no.screening.no.eave.tubes	00H-01H	M10	7
3/17/18	0	0	0	ctrl	no.screening.no.eave.tubes	00H-01H	M10	7
3/17/18	0	0	0	ctrl	no.screening.no.eave.tubes	01H-02H	M10	8
3/17/18	0	0	0	ctrl	no.screening.no.eave.tubes	01H-02H	M10	8
3/17/18	0	0	0	ctrl	no.screening.no.eave.tubes	02H-03H	M10	9
3/17/18	0	0	0	ctrl	no.screening.no.eave.tubes	02H-03H	M10	9
3/17/18	0	0	0	ctrl	no.screening.no.eave.tubes	03H-04H	M10	10
3/17/18	0	0	0	ctrl	no.screening.no.eave.tubes	03H-04H	M10	10
3/17/18	0	0	0	ctrl	no.screening.no.eave.tubes	04H-05H	M10	11
3/17/18	0	0	0	ctrl	no.screening.no.eave.tubes	04H-05H	M10	11
3/17/18	0	0	0	ctrl	no.screening.no.eave.tubes	05H-06H	M10	12
3/17/18	0	1	1	ctrl	no.screening.no.eave.tubes	05H-06H	M10	12
3/17/18	0	1	1	ctrl	no.screening.no.eave.tubes	06H-07H	M10	13
3/17/18	0	1	1	ctrl	no.screening.no.eave.tubes	06H-07H	M10	13
3/17/18	0	1	1	ctrl	no.screening.no.eave.tubes	07H-08H	M10	14
3/17/18	1	1	1	ctrl	no.screening.no.eave.tubes	07H-08H	M10	14
4/18/18	1	1	1	ctrl	no.screening.no.eave.tubes	18H-19H	M11	1
4/18/18	1	1	1	ctrl	no.screening.no.eave.tubes	18H-19H	M11	1
4/18/18	0	1	1	ctrl	no.screening.no.eave.tubes	19H-20H	M11	2
4/18/18	0	1	1	ctrl	no.screening.no.eave.tubes	19H-20H	M11	2
4/18/18	0	1	1	ctrl	no.screening.no.eave.tubes	20H-21H	M11	3
4/18/18	0	1	1	ctrl	no.screening.no.eave.tubes	20H-21H	M11	3
4/18/18	0	1	1	ctrl	no.screening.no.eave.tubes	21H-22H	M11	4
4/18/18	0	1	1	ctrl	no.screening.no.eave.tubes	21H-22H	M11	4
4/18/18	0	1	1	ctrl	no.screening.no.eave.tubes	22H-23H	M11	5
4/18/18	0	1	1	ctrl	no.screening.no.eave.tubes	22H-23H	M11	5
4/18/18	0	1	1	ctrl	no.screening.no.eave.tubes	23H-24H	M11	6
4/18/18	0	1	1	ctrl	no.screening.no.eave.tubes	23H-24H	M11	6
4/18/18	0	0	0	ctrl	no.screening.no.eave.tubes	00H-01H	M11	7
4/18/18	0	0	0	ctrl	no.screening.no.eave.tubes	00H-01H	M11	7
4/18/18	0	0	0	ctrl	no.screening.no.eave.tubes	00H-01H	M11	7
4/18/18	0	0	0	ctrl	no.screening.no.eave.tubes	00H-01H	M11	7
4/18/18	0	0	0	ctrl	no.screening.no.eave.tubes	02H-03H	M11	9
4/18/18	0	0	0	ctrl	no.screening.no.eave.tubes	02H-03H	M11	9
4/18/18	0	0	0	ctrl	no.screening.no.eave.tubes	03H-04H	M11	10
4/18/18	0	0	0	ctrl	no.screening.no.eave.tubes	03H-04H	M11	10
4/18/18	0	0	0	ctrl	no.screening.no.eave.tubes	04H-05H	M11	11
4/18/18	0	0	0	ctrl	no.screening.no.eave.tubes	04H-05H	M11	11
4/18/18	0	0	0	ctrl	no.screening.no.eave.tubes	05H-06H	M11	12
4/18/18	0	0	0	ctrl	no.screening.no.eave.tubes	05H-06H	M11	12
4/18/18	0	1	1	ctrl	no.screening.no.eave.tubes	06H-07H	M11	13
4/18/18	0	1	1	ctrl	no.screening.no.eave.tubes	06H-07H	M11	13
4/18/18	1	1	1	ctrl	no.screening.no.eave.tubes	07H-08H	M11	14
4/18/18	1	1	1	ctrl	no.screening.no.eave.tubes	07H-08H	M11	14
4/18/18	1	1	1	ctrl	no.screening.no.eave.tubes	18H-19H	M11	1
4/18/18	1	1	1	ctrl	no.screening.no.eave.tubes	18H-19H	M11	1
4/18/18	0	1	1	ctrl	no.screening.no.eave.tubes	19H-20H	M11	2
4/18/18	0	1	1	ctrl	no.screening.no.eave.tubes	19H-20H	M11	2
4/18/18	0	1	1	ctrl	no.screening.no.eave.tubes	20H-21H	M11	3
4/18/18	0	1	1	ctrl	no.screening.no.eave.tubes	20H-21H	M11	3
4/18/18	0	1	1	ctrl	no.screening.no.eave.tubes	21H-22H	M11	4
4/18/18	0	1	1	ctrl	no.screening.no.eave.tubes	21H-22H	M11	4
4/18/18	0	1	1	ctrl	no.screening.no.eave.tubes	22H-23H	M11	5
4/18/18	0	1	1	ctrl	no.screening.no.eave.tubes	22H-23H	M11	5
4/18/18	0	1	1	ctrl	no.screening.no.eave.tubes	23H-24H	M11	6
4/18/18	0	0	0	ctrl	no.screening.no.eave.tubes	23H-24H	M11	6
4/18/18	0	0	0	ctrl	no.screening.no.eave.tubes	00H-01H	M11	7
4/18/18	0	0	0	ctrl	no.screening.no.eave.tubes	00H-01H	M11	7
4/18/18	0	0	0	ctrl	no.screening.no.eave.tubes	01H-02H	M11	8
4/18/18	0	0	0	ctrl	no.screening.no.eave.tubes	01H-02H	M11	8
4/18/18	0	0	0	ctrl	no.screening.no.eave.tubes	02H-03H	M11	9
4/18/18	0	0	0	ctrl	no.screening.no.eave.tubes	02H-03H	M11	9
4/18/18	0	0	0	ctrl	no.screening.no.eave.tubes	03H-04H	M11	10
4/18/18	0	0	0	ctrl	no.screening.no.eave.tubes	03H-04H	M11	10
4/18/18	0	0	0	ctrl	no.screening.no.eave.tubes	04H-05H	M11	11
4/18/18	0	0	0	ctrl	no.screening.no.eave.tubes	04H-05H	M11	11
4/18/18	0	0	0	ctrl	no.screening.no.eave.tubes	05H-06H	M11	12
4/18/18	0	0	0	ctrl	no.screening.no.eave.tubes	05H-06H	M11	12
4/18/18	0	1	1	ctrl	no.screening.no.eave.tubes	06H-07H	M11	13
4/18/18	0	1	1	ctrl	no.screening.no.eave.tubes	06H-07H	M11	13
4/18/18	1	1	1	ctrl	no.screening.no.eave.tubes	07H-08H	M11	14
4/18/18	1	1	1	ctrl	no.screening.no.eave.tubes	07H-08H	M11	14
5/19/18	0	1	1	ctrl	no.screening.no.eave.tubes	18H-19H	M12	1
5/19/18	0	1	1	ctrl	no.screening.no.eave.tubes	18H-19H	M12	1
5/19/18	0	1	1	ctrl	no.screening.no.eave.tubes	19H-20H	M12	2
5/19/18	0	1	1	ctrl	no.screening.no.eave.tubes	19H-20H	M12	2
5/19/18	0	1	1	ctrl	no.screening.no.eave.tubes	20H-21H	M12	3
5/19/18	0	1	1	ctrl	no.screening.no.eave.tubes	20H-21H	M12	3
5/19/18	0	1	1	ctrl	no.screening.no.eave.tubes	21H-22H	M12	4
5/19/18	0	1	1	ctrl	no.screening.no.eave.tubes	21H-22H	M12	4
5/19/18	0	1	1	ctrl	no.screening.no.eave.tubes	22H-23H	M12	5
5/19/18	0	1	1	ctrl	no.screening.no.eave.tubes	22H-23H	M12	5
5/19/18	0	0	0	ctrl	no.screening.no.eave.tubes	23H-24H	M12	6
5/19/18	0	0	0	ctrl	no.screening.no.eave.tubes	23H-24H	M12	6
5/19/18	0	0	0	ctrl	no.screening.no.eave.tubes	00H-01H	M12	7
5/19/18	0	0	0	ctrl	no.screening.no.eave.tubes	00H-01H	M12	7
5/19/18	0	0	0	ctrl	no.screening.no.eave.tubes	01H-02H	M12	8
5/19/18	0	0	0	ctrl	no.screening.no.eave.tubes	01H-02H	M12	8
5/19/18	0	0	0	ctrl	no.screening.no.eave.tubes	02H-03H	M12	9
5/19/18	0	0	0	ctrl	no.screening.no.eave.tubes	02H-03H	M12	9
5/19/18	0	0	0	ctrl	no.screening.no.eave.tubes	03H-04H	M12	10
5/19/18	0	0	0	ctrl	no.screening.no.eave.tubes	03H-04H	M12	10
5/19/18	0	0	0	ctrl	no.screening.no.eave.tubes	04H-05H	M12	11
5/19/18	0	0	0	ctrl	no.screening.no.eave.tubes	04H-05H	M12	11
5/19/18	0	0	0	ctrl	no.screening.no.eave.tubes	05H-06H	M12	12
5/19/18	0	0	0	ctrl	no.screening.no.eave.tubes	05H-06H	M12	12
5/19/18	0	1	1	ctrl	no.screening.no.eave.tubes	06H-07H	M12	13
5/19/18	0	1	1	ctrl	no.screening.no.eave.tubes	06H-07H	M12	13
5/19/18	0	1	1	ctrl	no.screening.no.eave.tubes	07H-08H	M12	14
5/19/18	0	1	1	ctrl	no.screening.no.eave.tubes	07H-08H	M12	14
3/17/18	0	1	1	ctrl	no.screening.no.eave.tubes	18H-19H	M10	1
3/17/18	1	1	1	ctrl	no.screening.no.eave.tubes	18H-19H	M10	1
3/17/18	0	1	1	ctrl	no.screening.no.eave.tubes	19H-20H	M10	2
3/17/18	0	1	1	ctrl	no.screening.no.eave.tubes	19H-20H	M10	2
3/17/18	0	1	1	ctrl	no.screening.no.eave.tubes	20H-21H	M10	3
3/17/18	0	1	1	ctrl	no.screening.no.eave.tubes	20H-21H	M10	3
3/17/18	0	1	1	ctrl	no.screening.no.eave.tubes	21H-22H	M10	4
3/17/18	0	1	1	ctrl	no.screening.no.eave.tubes	21H-22H	M10	4
3/17/18	0	1	1	ctrl	no.screening.no.eave.tubes	22H-23H	M10	5
3/17/18	0	1	1	ctrl	no.screening.no.eave.tubes	22H-23H	M10	5
3/17/18	0	1	1	ctrl	no.screening.no.eave.tubes	23H-24H	M10	6
3/17/18	0	1	1	ctrl	no.screening.no.eave.tubes	23H-24H	M10	6
3/17/18	0	0	0	ctrl	no.screening.no.eave.tubes	00H-01H	M10	7
3/17/18	0	0	0	ctrl	no.screening.no.eave.tubes	00H-01H	M10	7
3/17/18	0	0	0	ctrl	no.screening.no.eave.tubes	01H-02H	M10	8
3/17/18	0	0	0	ctrl	no.screening.no.eave.tubes	01H-02H	M10	8
3/17/18	0	0	0	ctrl	no.screening.no.eave.tubes	02H-03H	M10	9
3/17/18	0	0	0	ctrl	no.screening.no.eave.tubes	02H-03H	M10	9
3/17/18	0	0	0	ctrl	no.screening.no.eave.tubes	03H-04H	M10	10
3/17/18	0	0	0	ctrl	no.screening.no.eave.tubes	03H-04H	M10	10
3/17/18	0	0	0	ctrl	no.screening.no.eave.tubes	04H-05H	M10	11
3/17/18	0	0	0	ctrl	no.screening.no.eave.tubes	04H-05H	M10	11
3/17/18	0	0	0	ctrl	no.screening.no.eave.tubes	05H-06H	M10	12
3/17/18	0	0	0	ctrl	no.screening.no.eave.tubes	05H-06H	M10	12
3/17/18	0	1	1	ctrl	no.screening.no.eave.tubes	06H-07H	M10	13
3/17/18	0	1	1	ctrl	no.screening.no.eave.tubes	06H-07H	M10	13
3/17/18	0	1	1	ctrl	no.screening.no.eave.tubes	07H-08H	M10	14
3/17/18	0	1	1	ctrl	no.screening.no.eave.tubes	07H-08H	M10	14
4/18/18	1	1	1	ctrl	no.screening.no.eave.tubes	18H-19H	M11	1
4/18/18	1	1	1	ctrl	no.screening.no.eave.tubes	18H-19H	M11	1
4/18/18	0	1	1	ctrl	no.screening.no.eave.tubes	19H-20H	M11	2
4/18/18	0	1	1	ctrl	no.screening.no.eave.tubes	20H-21H	M11	3
4/18/18	0	1	1	ctrl	no.screening.no.eave.tubes	20H-21H	M11	3
4/18/18	0	1	1	ctrl	no.screening.no.eave.tubes	20H-21H	M11	3
4/18/18	0	1	1	ctrl	no.screening.no.eave.tubes	21H-22H	M11	4
4/18/18	0	1	1	ctrl	no.screening.no.eave.tubes	21H-22H	M11	4
4/18/18	0	1	1	ctrl	no.screening.no.eave.tubes	22H-23H	M11	5
4/18/18	0	1	1	ctrl	no.screening.no.eave.tubes	22H-23H	M11	5
4/18/18	0	0	0	ctrl	no.screening.no.eave.tubes	23H-24H	M11	6
4/18/18	0	0	0	ctrl	no.screening.no.eave.tubes	23H-24H	M11	6
4/18/18	0	0	0	ctrl	no.screening.no.eave.tubes	00H-01H	M11	7
4/18/18	0	0	0	ctrl	no.screening.no.eave.tubes	00H-01H	M11	7
4/18/18	0	0	0	ctrl	no.screening.no.eave.tubes	01H-02H	M11	8
4/18/18	0	0	0	ctrl	no.screening.no.eave.tubes	01H-02H	M11	8
4/18/18	0	0	0	ctrl	no.screening.no.eave.tubes	02H-03H	M11	9
4/18/18	0	0	0	ctrl	no.screening.no.eave.tubes	02H-03H	M11	9
4/18/18	0	0	0	ctrl	no.screening.no.eave.tubes	03H-04H	M11	10
4/18/18	0	0	0	ctrl	no.screening.no.eave.tubes	03H-04H	M11	10
4/18/18	0	0	0	ctrl	no.screening.no.eave.tubes	04H-05H	M11	11
4/18/18	0	0	0	ctrl	no.screening.no.eave.tubes	04H-05H	M11	11
4/18/18	0	0	0	ctrl	no.screening.no.eave.tubes	05H-06H	M11	12
4/18/18	0	0	0	ctrl	no.screening.no.eave.tubes	05H-06H	M11	12
4/18/18	0	1	1	ctrl	no.screening.no.eave.tubes	06H-07H	M11	13
4/18/18	0	1	1	ctrl	no.screening.no.eave.tubes	06H-07H	M11	13
4/18/18	1	1	1	ctrl	no.screening.no.eave.tubes	07H-08H	M11	14
4/18/18	1	1	1	ctrl	no.screening.no.eave.tubes	07H-08H	M11	14
3/17/18	0	1	1	ctrl	no.screening.no.eave.tubes	18H-19H	M10	1
3/17/18	0	1	1	ctrl	no.screening.no.eave.tubes	18H-19H	M10	1
3/17/18	0	1	1	ctrl	no.screening.no.eave.tubes	19H-20H	M10	2
3/17/18	0	1	1	ctrl	no.screening.no.eave.tubes	19H-20H	M10	2
3/17/18	0	1	1	ctrl	no.screening.no.eave.tubes	20H-21H	M10	3
3/17/18	0	1	1	ctrl	no.screening.no.eave.tubes	20H-21H	M10	3
3/17/18	0	1	1	ctrl	no.screening.no.eave.tubes	21H-22H	M10	4
3/17/18	0	1	1	ctrl	no.screening.no.eave.tubes	21H-22H	M10	4
3/17/18	0	1	1	ctrl	no.screening.no.eave.tubes	22H-23H	M10	5
3/17/18	0	1	1	ctrl	no.screening.no.eave.tubes	22H-23H	M10	5
3/17/18	0	1	1	ctrl	no.screening.no.eave.tubes	23H-24H	M10	6
3/17/18	0	1	1	ctrl	no.screening.no.eave.tubes	23H-24H	M10	6
3/17/18	1	0	0	ctrl	no.screening.no.eave.tubes	00H-01H	M10	7
3/17/18	0	0	0	ctrl	no.screening.no.eave.tubes	00H-01H	M10	7
3/17/18	0	0	0	ctrl	no.screening.no.eave.tubes	01H-02H	M10	8
3/17/18	0	0	0	ctrl	no.screening.no.eave.tubes	01H-02H	M10	8
3/17/18	0	0	0	ctrl	no.screening.no.eave.tubes	02H-03H	M10	9
3/17/18	0	0	0	ctrl	no.screening.no.eave.tubes	02H-03H	M10	9
3/17/18	0	0	0	ctrl	no.screening.no.eave.tubes	03H-04H	M10	10
3/17/18	0	0	0	ctrl	no.screening.no.eave.tubes	03H-04H	M10	10
3/17/18	0	0	0	ctrl	no.screening.no.eave.tubes	04H-05H	M10	11
3/17/18	0	0	0	ctrl	no.screening.no.eave.tubes	04H-05H	M10	11
3/17/18	0	0	0	ctrl	no.screening.no.eave.tubes	05H-06H	M10	12
3/17/18	0	0	0	ctrl	no.screening.no.eave.tubes	05H-06H	M10	12
3/17/18	0	1	1	ctrl	no.screening.no.eave.tubes	06H-07H	M10	13
3/17/18	0	1	1	ctrl	no.screening.no.eave.tubes	06H-07H	M10	13
3/17/18	0	1	1	ctrl	no.screening.no.eave.tubes	07H-08H	M10	14
3/17/18	1	1	1	ctrl	no.screening.no.eave.tubes	07H-08H	M10	14
5/19/18	0	1	1	ctrl	no.screening.no.eave.tubes	18H-19H	M12	1
5/19/18	0	1	1	ctrl	no.screening.no.eave.tubes	18H-19H	M12	1
5/19/18	0	1	1	ctrl	no.screening.no.eave.tubes	19H-20H	M12	2
5/19/18	0	1	1	ctrl	no.screening.no.eave.tubes	19H-20H	M12	2
5/19/18	0	1	1	ctrl	no.screening.no.eave.tubes	20H-21H	M12	3
5/19/18	0	1	1	ctrl	no.screening.no.eave.tubes	20H-21H	M12	3
5/19/18	0	1	1	ctrl	no.screening.no.eave.tubes	21H-22H	M12	4
5/19/18	0	1	1	ctrl	no.screening.no.eave.tubes	21H-22H	M12	4
5/19/18	0	1	1	ctrl	no.screening.no.eave.tubes	22H-23H	M12	5
5/19/18	0	1	1	ctrl	no.screening.no.eave.tubes	22H-23H	M12	5
5/19/18	0	0	0	ctrl	no.screening.no.eave.tubes	23H-24H	M12	6
5/19/18	0	0	0	ctrl	no.screening.no.eave.tubes	23H-24H	M12	6
5/19/18	0	0	0	ctrl	no.screening.no.eave.tubes	00H-01H	M12	7
5/19/18	0	0	0	ctrl	no.screening.no.eave.tubes	00H-01H	M12	7
5/19/18	0	0	0	ctrl	no.screening.no.eave.tubes	01H-02H	M12	8
5/19/18	0	0	0	ctrl	no.screening.no.eave.tubes	01H-02H	M12	8
5/19/18	0	0	0	ctrl	no.screening.no.eave.tubes	02H-03H	M12	9
5/19/18	0	0	0	ctrl	no.screening.no.eave.tubes	02H-03H	M12	9
5/19/18	0	0	0	ctrl	no.screening.no.eave.tubes	03H-04H	M12	10
5/19/18	0	0	0	ctrl	no.screening.no.eave.tubes	03H-04H	M12	10
5/19/18	0	0	0	ctrl	no.screening.no.eave.tubes	04H-05H	M12	11
5/19/18	0	0	0	ctrl	no.screening.no.eave.tubes	04H-05H	M12	11
5/19/18	0	0	0	ctrl	no.screening.no.eave.tubes	05H-06H	M12	12
5/19/18	0	0	0	ctrl	no.screening.no.eave.tubes	05H-06H	M12	12
5/19/18	0	1	1	ctrl	no.screening.no.eave.tubes	06H-07H	M12	13
5/19/18	0	1	1	ctrl	no.screening.no.eave.tubes	06H-07H	M12	13
5/19/18	0	1	1	ctrl	no.screening.no.eave.tubes	07H-08H	M12	14
5/19/18	0	1	1	ctrl	no.screening.no.eave.tubes	07H-08H	M12	14
12/13/17	0	0	1	ctrl	no.screening.no.eave.tubes	19H-20H	M7	2
12/13/17	1	0	1	ctrl	no.screening.no.eave.tubes	19H-20H	M7	2
12/13/17	0	0	1	ctrl	no.screening.no.eave.tubes	20H-21H	M7	3
12/13/17	0	0	1	ctrl	no.screening.no.eave.tubes	20H-21H	M7	3
12/13/17	0	0	1	ctrl	no.screening.no.eave.tubes	22H-23H	M7	5
12/13/17	0	0	1	ctrl	no.screening.no.eave.tubes	22H-23H	M7	5
12/13/17	0	0	0	ctrl	no.screening.no.eave.tubes	23H-24H	M7	6
12/13/17	0	0	0	ctrl	no.screening.no.eave.tubes	23H-24H	M7	6
12/14/17	0	0	0	ctrl	no.screening.no.eave.tubes	00H-01H	M7	7
12/14/17	0	0	0	ctrl	no.screening.no.eave.tubes	00H-01H	M7	7
12/14/17	0	0	0	ctrl	no.screening.no.eave.tubes	01H-02H	M7	8
12/14/17	0	0	0	ctrl	no.screening.no.eave.tubes	01H-02H	M7	8
12/14/17	0	0	0	ctrl	no.screening.no.eave.tubes	02H-03H	M7	9
12/14/17	0	0	0	ctrl	no.screening.no.eave.tubes	02H-03H	M7	9
12/14/17	0	0	0	ctrl	no.screening.no.eave.tubes	02H-03H	M7	9
12/14/17	0	0	0	ctrl	no.screening.no.eave.tubes	03H-04H	M7	10
12/14/17	0	0	0	ctrl	no.screening.no.eave.tubes	03H-04H	M7	10
12/14/17	0	0	0	ctrl	no.screening.no.eave.tubes	04H-05H	M7	11
12/14/17	0	0	0	ctrl	no.screening.no.eave.tubes	04H-05H	M7	11
12/14/17	0	0	0	ctrl	no.screening.no.eave.tubes	05H-06H	M7	12
12/14/17	0	0	0	ctrl	no.screening.no.eave.tubes	05H-06H	M7	12
12/14/17	0	0	1	ctrl	no.screening.no.eave.tubes	06H-07H	M7	13
12/14/17	0	0	1	ctrl	no.screening.no.eave.tubes	06H-07H	M7	13
12/14/17	0	1	1	ctrl	no.screening.no.eave.tubes	07H-08H	M7	14
12/14/17	0	1	1	ctrl	no.screening.no.eave.tubes	07H-08H	M7	14
12/13/17	0	0	1	ctrl	no.screening.no.eave.tubes	19H-20H	M7	2
12/13/17	0	0	1	ctrl	no.screening.no.eave.tubes	19H-20H	M7	2
12/13/17	0	0	1	ctrl	no.screening.no.eave.tubes	20H-21H	M7	3
12/13/17	0	0	1	ctrl	no.screening.no.eave.tubes	20H-21H	M7	3
12/13/17	0	0	1	ctrl	no.screening.no.eave.tubes	22H-23H	M7	5
12/13/17	0	0	1	ctrl	no.screening.no.eave.tubes	22H-23H	M7	5
12/13/17	0	0	0	ctrl	no.screening.no.eave.tubes	23H-24H	M7	6
12/13/17	0	0	0	ctrl	no.screening.no.eave.tubes	23H-24H	M7	6
12/14/17	0	0	0	ctrl	no.screening.no.eave.tubes	00H-01H	M7	7
12/14/17	0	0	0	ctrl	no.screening.no.eave.tubes	00H-01H	M7	7
12/14/17	0	0	0	ctrl	no.screening.no.eave.tubes	01H-02H	M7	8
12/14/17	0	0	0	ctrl	no.screening.no.eave.tubes	01H-02H	M7	8
12/14/17	1	0	0	ctrl	no.screening.no.eave.tubes	02H-03H	M7	9
12/14/17	0	0	0	ctrl	no.screening.no.eave.tubes	02H-03H	M7	9
12/14/17	0	0	0	ctrl	no.screening.no.eave.tubes	03H-04H	M7	10
12/14/17	0	0	0	ctrl	no.screening.no.eave.tubes	03H-04H	M7	10
12/14/17	0	0	0	ctrl	no.screening.no.eave.tubes	04H-05H	M7	11
12/14/17	0	0	0	ctrl	no.screening.no.eave.tubes	04H-05H	M7	11
12/14/17	0	0	0	ctrl	no.screening.no.eave.tubes	05H-06H	M7	12
12/14/17	0	0	0	ctrl	no.screening.no.eave.tubes	05H-06H	M7	12
12/14/17	0	0	1	ctrl	no.screening.no.eave.tubes	06H-07H	M7	13
12/14/17	0	1	1	ctrl	no.screening.no.eave.tubes	06H-07H	M7	13
12/14/17	0	1	1	ctrl	no.screening.no.eave.tubes	07H-08H	M7	14
12/14/17	0	1	1	ctrl	no.screening.no.eave.tubes	07H-08H	M7	14
5/19/18	0	1	1	ctrl	no.screening.no.eave.tubes	18H-19H	M12	1
5/19/18	0	1	1	ctrl	no.screening.no.eave.tubes	18H-19H	M12	1
5/19/18	0	1	1	ctrl	no.screening.no.eave.tubes	19H-20H	M12	2
5/19/18	0	1	1	ctrl	no.screening.no.eave.tubes	19H-20H	M12	2
5/19/18	0	1	1	ctrl	no.screening.no.eave.tubes	20H-21H	M12	3
5/19/18	0	1	1	ctrl	no.screening.no.eave.tubes	20H-21H	M12	3
5/19/18	0	1	1	ctrl	no.screening.no.eave.tubes	21H-22H	M12	4
5/19/18	0	1	1	ctrl	no.screening.no.eave.tubes	21H-22H	M12	4
5/19/18	0	1	1	ctrl	no.screening.no.eave.tubes	22H-23H	M12	5
5/19/18	0	1	1	ctrl	no.screening.no.eave.tubes	22H-23H	M12	5
5/19/18	0	0	0	ctrl	no.screening.no.eave.tubes	23H-24H	M12	6
5/19/18	0	0	0	ctrl	no.screening.no.eave.tubes	23H-24H	M12	6
5/19/18	0	0	0	ctrl	no.screening.no.eave.tubes	00H-01H	M12	7
5/19/18	0	0	0	ctrl	no.screening.no.eave.tubes	00H-01H	M12	7
5/19/18	0	0	0	ctrl	no.screening.no.eave.tubes	01H-02H	M12	8
5/19/18	0	0	0	ctrl	no.screening.no.eave.tubes	01H-02H	M12	8
5/19/18	0	0	0	ctrl	no.screening.no.eave.tubes	02H-03H	M12	9
5/19/18	0	0	0	ctrl	no.screening.no.eave.tubes	02H-03H	M12	9
5/19/18	0	0	0	ctrl	no.screening.no.eave.tubes	03H-04H	M12	10
5/19/18	0	0	0	ctrl	no.screening.no.eave.tubes	03H-04H	M12	10
5/19/18	0	0	0	ctrl	no.screening.no.eave.tubes	04H-05H	M12	11
5/19/18	0	0	0	ctrl	no.screening.no.eave.tubes	04H-05H	M12	11
5/19/18	0	0	0	ctrl	no.screening.no.eave.tubes	05H-06H	M12	12
5/19/18	0	0	0	ctrl	no.screening.no.eave.tubes	05H-06H	M12	12
5/19/18	0	1	1	ctrl	no.screening.no.eave.tubes	06H-07H	M12	13
5/19/18	0	1	1	ctrl	no.screening.no.eave.tubes	06H-07H	M12	13
5/19/18	0	1	1	ctrl	no.screening.no.eave.tubes	07H-08H	M12	14
5/19/18	0	1	1	ctrl	no.screening.no.eave.tubes	07H-08H	M12	14
12/13/17	0	0	1	ctrl	no.screening.no.eave.tubes	19H-20H	M7	2
12/13/17	0	0	1	ctrl	no.screening.no.eave.tubes	19H-20H	M7	2
12/13/17	0	1	1	ctrl	no.screening.no.eave.tubes	20H-21H	M7	3
12/13/17	0	1	1	ctrl	no.screening.no.eave.tubes	20H-21H	M7	3
12/13/17	0	0	1	ctrl	no.screening.no.eave.tubes	22H-23H	M7	5
12/13/17	0	0	1	ctrl	no.screening.no.eave.tubes	22H-23H	M7	5
12/13/17	0	0	0	ctrl	no.screening.no.eave.tubes	23H-24H	M7	6
12/14/17	0	0	0	ctrl	no.screening.no.eave.tubes	00H-01H	M7	7
12/14/17	0	0	0	ctrl	no.screening.no.eave.tubes	00H-01H	M7	7
12/14/17	0	0	0	ctrl	no.screening.no.eave.tubes	01H-02H	M7	8
12/14/17	0	0	0	ctrl	no.screening.no.eave.tubes	01H-02H	M7	8
12/14/17	0	0	0	ctrl	no.screening.no.eave.tubes	02H-03H	M7	9
12/14/17	0	0	0	ctrl	no.screening.no.eave.tubes	02H-03H	M7	9
12/14/17	0	0	0	ctrl	no.screening.no.eave.tubes	03H-04H	M7	10
12/14/17	0	0	0	ctrl	no.screening.no.eave.tubes	03H-04H	M7	10
12/14/17	0	0	0	ctrl	no.screening.no.eave.tubes	04H-05H	M7	11
12/14/17	0	0	0	ctrl	no.screening.no.eave.tubes	04H-05H	M7	11
12/14/17	0	0	0	ctrl	no.screening.no.eave.tubes	05H-06H	M7	12
12/14/17	0	0	0	ctrl	no.screening.no.eave.tubes	05H-06H	M7	12
12/14/17	0	1	1	ctrl	no.screening.no.eave.tubes	06H-07H	M7	13
12/14/17	0	1	1	ctrl	no.screening.no.eave.tubes	06H-07H	M7	13
12/14/17	0	1	1	ctrl	no.screening.no.eave.tubes	07H-08H	M7	14
12/14/17	0	1	1	ctrl	no.screening.no.eave.tubes	07H-08H	M7	14
6/18/18	1	1	1	ctrl	no.screening.no.eave.tubes	18H-19H	M13	1
6/18/18	1	1	1	ctrl	no.screening.no.eave.tubes	18H-19H	M13	1
6/18/18	0	1	1	ctrl	no.screening.no.eave.tubes	19H-20H	M13	2
6/18/18	0	1	1	ctrl	no.screening.no.eave.tubes	19H-20H	M13	2
6/18/18	0	1	1	ctrl	no.screening.no.eave.tubes	20H-21H	M13	3
6/18/18	0	1	1	ctrl	no.screening.no.eave.tubes	20H-21H	M13	3
6/18/18	0	1	1	ctrl	no.screening.no.eave.tubes	21H-22H	M13	4
6/18/18	0	1	1	ctrl	no.screening.no.eave.tubes	21H-22H	M13	4
6/18/18	0	1	1	ctrl	no.screening.no.eave.tubes	22H-23H	M13	5
6/18/18	0	1	1	ctrl	no.screening.no.eave.tubes	22H-23H	M13	5
6/18/18	0	1	1	ctrl	no.screening.no.eave.tubes	23H-24H	M13	6
6/18/18	0	1	1	ctrl	no.screening.no.eave.tubes	23H-24H	M13	6
6/18/18	0	0	0	ctrl	no.screening.no.eave.tubes	00H-01H	M13	7
6/18/18	0	0	0	ctrl	no.screening.no.eave.tubes	00H-01H	M13	7
6/18/18	0	0	0	ctrl	no.screening.no.eave.tubes	01H-02H	M13	8
6/18/18	0	0	0	ctrl	no.screening.no.eave.tubes	01H-02H	M13	8
6/18/18	0	0	0	ctrl	no.screening.no.eave.tubes	02H-03H	M13	9
6/18/18	0	0	0	ctrl	no.screening.no.eave.tubes	02H-03H	M13	9
6/18/18	0	0	0	ctrl	no.screening.no.eave.tubes	03H-04H	M13	10
6/18/18	0	0	0	ctrl	no.screening.no.eave.tubes	03H-04H	M13	10
6/18/18	0	0	0	ctrl	no.screening.no.eave.tubes	04H-05H	M13	11
6/18/18	0	0	0	ctrl	no.screening.no.eave.tubes	04H-05H	M13	11
6/18/18	0	1	1	ctrl	no.screening.no.eave.tubes	05H-06H	M13	12
6/18/18	0	1	1	ctrl	no.screening.no.eave.tubes	05H-06H	M13	12
6/18/18	0	1	1	ctrl	no.screening.no.eave.tubes	06H-07H	M13	13
6/18/18	0	1	1	ctrl	no.screening.no.eave.tubes	06H-07H	M13	13
6/18/18	1	1	1	ctrl	no.screening.no.eave.tubes	07H-08H	M13	14
6/18/18	1	1	1	ctrl	no.screening.no.eave.tubes	07H-08H	M13	14
6/18/18	1	1	1	ctrl	no.screening.no.eave.tubes	18H-19H	M13	1
6/18/18	1	1	1	ctrl	no.screening.no.eave.tubes	18H-19H	M13	1
6/18/18	0	1	1	ctrl	no.screening.no.eave.tubes	19H-20H	M13	2
6/18/18	0	1	1	ctrl	no.screening.no.eave.tubes	19H-20H	M13	2
6/18/18	0	1	1	ctrl	no.screening.no.eave.tubes	20H-21H	M13	3
6/18/18	0	1	1	ctrl	no.screening.no.eave.tubes	20H-21H	M13	3
6/18/18	0	1	1	ctrl	no.screening.no.eave.tubes	21H-22H	M13	4
6/18/18	0	1	1	ctrl	no.screening.no.eave.tubes	21H-22H	M13	4
6/18/18	0	1	1	ctrl	no.screening.no.eave.tubes	22H-23H	M13	5
6/18/18	0	1	1	ctrl	no.screening.no.eave.tubes	22H-23H	M13	5
6/18/18	0	0	0	ctrl	no.screening.no.eave.tubes	23H-24H	M13	6
6/18/18	0	0	0	ctrl	no.screening.no.eave.tubes	23H-24H	M13	6
6/18/18	0	0	0	ctrl	no.screening.no.eave.tubes	00H-01H	M13	7
6/18/18	0	0	0	ctrl	no.screening.no.eave.tubes	00H-01H	M13	7
6/18/18	0	0	0	ctrl	no.screening.no.eave.tubes	01H-02H	M13	8
6/18/18	0	0	0	ctrl	no.screening.no.eave.tubes	01H-02H	M13	8
6/18/18	0	0	0	ctrl	no.screening.no.eave.tubes	02H-03H	M13	9
6/18/18	0	0	0	ctrl	no.screening.no.eave.tubes	02H-03H	M13	9
6/18/18	0	0	0	ctrl	no.screening.no.eave.tubes	03H-04H	M13	10
6/18/18	0	0	0	ctrl	no.screening.no.eave.tubes	03H-04H	M13	10
6/18/18	0	0	0	ctrl	no.screening.no.eave.tubes	04H-05H	M13	11
6/18/18	0	0	0	ctrl	no.screening.no.eave.tubes	04H-05H	M13	11
6/18/18	0	1	1	ctrl	no.screening.no.eave.tubes	05H-06H	M13	12
6/18/18	0	1	1	ctrl	no.screening.no.eave.tubes	05H-06H	M13	12
6/18/18	0	1	1	ctrl	no.screening.no.eave.tubes	06H-07H	M13	13
6/18/18	0	1	1	ctrl	no.screening.no.eave.tubes	06H-07H	M13	13
6/18/18	1	1	1	ctrl	no.screening.no.eave.tubes	07H-08H	M13	14
6/18/18	1	1	1	ctrl	no.screening.no.eave.tubes	07H-08H	M13	14
6/18/18	0	1	1	ctrl	no.screening.no.eave.tubes	18H-19H	M13	1
6/18/18	1	1	1	ctrl	no.screening.no.eave.tubes	18H-19H	M13	1
6/18/18	0	1	1	ctrl	no.screening.no.eave.tubes	19H-20H	M13	2
6/18/18	0	1	1	ctrl	no.screening.no.eave.tubes	19H-20H	M13	2
6/18/18	0	1	1	ctrl	no.screening.no.eave.tubes	20H-21H	M13	3
6/18/18	0	1	1	ctrl	no.screening.no.eave.tubes	20H-21H	M13	3
6/18/18	0	1	1	ctrl	no.screening.no.eave.tubes	21H-22H	M13	4
6/18/18	0	1	1	ctrl	no.screening.no.eave.tubes	21H-22H	M13	4
6/18/18	0	1	1	ctrl	no.screening.no.eave.tubes	22H-23H	M13	5
6/18/18	0	1	1	ctrl	no.screening.no.eave.tubes	22H-23H	M13	5
6/18/18	0	0	0	ctrl	no.screening.no.eave.tubes	23H-24H	M13	6
6/18/18	0	0	0	ctrl	no.screening.no.eave.tubes	23H-24H	M13	6
6/18/18	0	0	0	ctrl	no.screening.no.eave.tubes	00H-01H	M13	7
6/18/18	0	0	0	ctrl	no.screening.no.eave.tubes	00H-01H	M13	7
6/18/18	0	0	0	ctrl	no.screening.no.eave.tubes	01H-02H	M13	8
6/18/18	0	0	0	ctrl	no.screening.no.eave.tubes	01H-02H	M13	8
6/18/18	0	0	0	ctrl	no.screening.no.eave.tubes	02H-03H	M13	9
6/18/18	0	0	0	ctrl	no.screening.no.eave.tubes	02H-03H	M13	9
6/18/18	0	0	0	ctrl	no.screening.no.eave.tubes	03H-04H	M13	10
6/18/18	0	0	0	ctrl	no.screening.no.eave.tubes	03H-04H	M13	10
6/18/18	0	0	0	ctrl	no.screening.no.eave.tubes	04H-05H	M13	11
6/18/18	0	0	0	ctrl	no.screening.no.eave.tubes	04H-05H	M13	11
6/18/18	0	1	1	ctrl	no.screening.no.eave.tubes	05H-06H	M13	12
6/18/18	0	1	1	ctrl	no.screening.no.eave.tubes	05H-06H	M13	12
6/18/18	1	1	1	ctrl	no.screening.no.eave.tubes	06H-07H	M13	13
6/18/18	1	1	1	ctrl	no.screening.no.eave.tubes	06H-07H	M13	13
6/18/18	1	1	1	ctrl	no.screening.no.eave.tubes	07H-08H	M13	14
6/18/18	1	1	1	ctrl	no.screening.no.eave.tubes	07H-08H	M13	14
6/18/18	1	1	1	ctrl	no.screening.no.eave.tubes	18H-19H	M13	1
6/18/18	0	1	1	ctrl	no.screening.no.eave.tubes	18H-19H	M13	1
6/18/18	0	1	1	ctrl	no.screening.no.eave.tubes	19H-20H	M13	2
6/18/18	0	1	1	ctrl	no.screening.no.eave.tubes	19H-20H	M13	2
6/18/18	0	1	1	ctrl	no.screening.no.eave.tubes	20H-21H	M13	3
6/18/18	0	1	1	ctrl	no.screening.no.eave.tubes	20H-21H	M13	3
6/18/18	0	1	1	ctrl	no.screening.no.eave.tubes	21H-22H	M13	4
6/18/18	0	1	1	ctrl	no.screening.no.eave.tubes	21H-22H	M13	4
6/18/18	0	1	1	ctrl	no.screening.no.eave.tubes	22H-23H	M13	5
6/18/18	0	1	1	ctrl	no.screening.no.eave.tubes	22H-23H	M13	5
6/18/18	0	0	0	ctrl	no.screening.no.eave.tubes	23H-24H	M13	6
6/18/18	0	0	0	ctrl	no.screening.no.eave.tubes	23H-24H	M13	6
6/18/18	0	0	0	ctrl	no.screening.no.eave.tubes	00H-01H	M13	7
6/18/18	0	0	0	ctrl	no.screening.no.eave.tubes	00H-01H	M13	7
6/18/18	0	0	0	ctrl	no.screening.no.eave.tubes	01H-02H	M13	8
6/18/18	0	0	0	ctrl	no.screening.no.eave.tubes	01H-02H	M13	8
6/18/18	0	0	0	ctrl	no.screening.no.eave.tubes	02H-03H	M13	9
6/18/18	0	0	0	ctrl	no.screening.no.eave.tubes	02H-03H	M13	9
6/18/18	0	0	0	ctrl	no.screening.no.eave.tubes	03H-04H	M13	10
6/18/18	0	0	0	ctrl	no.screening.no.eave.tubes	03H-04H	M13	10
6/18/18	0	0	0	ctrl	no.screening.no.eave.tubes	04H-05H	M13	11
6/18/18	0	0	0	ctrl	no.screening.no.eave.tubes	04H-05H	M13	11
6/18/18	0	1	1	ctrl	no.screening.no.eave.tubes	05H-06H	M13	12
6/18/18	0	1	1	ctrl	no.screening.no.eave.tubes	05H-06H	M13	12
6/18/18	1	1	1	ctrl	no.screening.no.eave.tubes	06H-07H	M13	13
6/18/18	1	1	1	ctrl	no.screening.no.eave.tubes	06H-07H	M13	13
6/18/18	1	1	1	ctrl	no.screening.no.eave.tubes	07H-08H	M13	14
6/18/18	1	1	1	ctrl	no.screening.no.eave.tubes	07H-08H	M13	14
12/13/17	0	0	1	ctrl	no.screening.no.eave.tubes	19H-20H	M7	2
12/13/17	1	0	1	ctrl	no.screening.no.eave.tubes	19H-20H	M7	2
12/13/17	0	0	1	ctrl	no.screening.no.eave.tubes	20H-21H	M7	3
12/13/17	0	0	1	ctrl	no.screening.no.eave.tubes	20H-21H	M7	3
12/13/17	0	0	1	ctrl	no.screening.no.eave.tubes	22H-23H	M7	5
12/13/17	0	0	1	ctrl	no.screening.no.eave.tubes	22H-23H	M7	5
12/13/17	0	0	0	ctrl	no.screening.no.eave.tubes	23H-24H	M7	6
12/13/17	0	0	0	ctrl	no.screening.no.eave.tubes	23H-24H	M7	6
12/14/17	0	0	0	ctrl	no.screening.no.eave.tubes	00H-01H	M7	7
12/14/17	0	0	0	ctrl	no.screening.no.eave.tubes	00H-01H	M7	7
12/14/17	0	0	0	ctrl	no.screening.no.eave.tubes	01H-02H	M7	8
12/14/17	0	0	0	ctrl	no.screening.no.eave.tubes	01H-02H	M7	8
12/14/17	0	0	0	ctrl	no.screening.no.eave.tubes	02H-03H	M7	9
12/14/17	0	0	0	ctrl	no.screening.no.eave.tubes	02H-03H	M7	9
12/14/17	0	0	0	ctrl	no.screening.no.eave.tubes	03H-04H	M7	10
12/14/17	0	0	0	ctrl	no.screening.no.eave.tubes	03H-04H	M7	10
12/14/17	0	0	0	ctrl	no.screening.no.eave.tubes	04H-05H	M7	11
12/14/17	0	0	0	ctrl	no.screening.no.eave.tubes	04H-05H	M7	11
12/14/17	0	0	0	ctrl	no.screening.no.eave.tubes	05H-06H	M7	12
12/14/17	0	0	0	ctrl	no.screening.no.eave.tubes	05H-06H	M7	12
12/14/17	0	0	1	ctrl	no.screening.no.eave.tubes	06H-07H	M7	13
12/14/17	0	0	1	ctrl	no.screening.no.eave.tubes	06H-07H	M7	13
12/14/17	0	1	1	ctrl	no.screening.no.eave.tubes	07H-08H	M7	14
12/14/17	0	1	1	ctrl	no.screening.no.eave.tubes	07H-08H	M7	14
5/19/18	0	1	1	ctrl	no.screening.no.eave.tubes	18H-19H	M12	1
5/19/18	0	1	1	ctrl	no.screening.no.eave.tubes	18H-19H	M12	1
5/19/18	0	1	1	ctrl	no.screening.no.eave.tubes	19H-20H	M12	2
5/19/18	0	1	1	ctrl	no.screening.no.eave.tubes	19H-20H	M12	2
5/19/18	0	1	1	ctrl	no.screening.no.eave.tubes	20H-21H	M12	3
5/19/18	0	1	1	ctrl	no.screening.no.eave.tubes	20H-21H	M12	3
5/19/18	0	1	1	ctrl	no.screening.no.eave.tubes	21H-22H	M12	4
5/19/18	0	1	1	ctrl	no.screening.no.eave.tubes	21H-22H	M12	4
5/19/18	0	1	1	ctrl	no.screening.no.eave.tubes	22H-23H	M12	5
5/19/18	0	1	1	ctrl	no.screening.no.eave.tubes	22H-23H	M12	5
5/19/18	0	0	0	ctrl	no.screening.no.eave.tubes	23H-24H	M12	6
5/19/18	0	0	0	ctrl	no.screening.no.eave.tubes	23H-24H	M12	6
5/19/18	0	0	0	ctrl	no.screening.no.eave.tubes	00H-01H	M12	7
5/19/18	0	0	0	ctrl	no.screening.no.eave.tubes	00H-01H	M12	7
5/19/18	0	0	0	ctrl	no.screening.no.eave.tubes	01H-02H	M12	8
5/19/18	0	0	0	ctrl	no.screening.no.eave.tubes	01H-02H	M12	8
5/19/18	0	0	0	ctrl	no.screening.no.eave.tubes	02H-03H	M12	9
5/19/18	0	0	0	ctrl	no.screening.no.eave.tubes	02H-03H	M12	9
5/19/18	0	0	0	ctrl	no.screening.no.eave.tubes	03H-04H	M12	10
5/19/18	0	0	0	ctrl	no.screening.no.eave.tubes	03H-04H	M12	10
5/19/18	0	0	0	ctrl	no.screening.no.eave.tubes	04H-05H	M12	11
5/19/18	0	0	0	ctrl	no.screening.no.eave.tubes	04H-05H	M12	11
5/19/18	0	0	0	ctrl	no.screening.no.eave.tubes	05H-06H	M12	12
5/19/18	0	0	0	ctrl	no.screening.no.eave.tubes	05H-06H	M12	12
5/19/18	0	1	1	ctrl	no.screening.no.eave.tubes	06H-07H	M12	13
5/19/18	0	1	1	ctrl	no.screening.no.eave.tubes	06H-07H	M12	13
5/19/18	0	1	1	ctrl	no.screening.no.eave.tubes	07H-08H	M12	14
5/19/18	0	1	1	ctrl	no.screening.no.eave.tubes	07H-08H	M12	14
2/4/18	0	1	1	ctrl	no.screening.no.eave.tubes	18H-19H	M8	1
2/4/18	0	1	1	ctrl	no.screening.no.eave.tubes	18H-19H	M8	1
2/4/18	0	1	1	ctrl	no.screening.no.eave.tubes	19H-20H	M8	2
2/4/18	0	1	1	ctrl	no.screening.no.eave.tubes	19H-20H	M8	2
2/4/18	0	1	1	ctrl	no.screening.no.eave.tubes	20H-21H	M8	3
2/4/18	0	1	1	ctrl	no.screening.no.eave.tubes	20H-21H	M8	3
2/4/18	0	0	0	ctrl	no.screening.no.eave.tubes	21H-22H	M8	4
2/4/18	0	0	1	ctrl	no.screening.no.eave.tubes	21H-22H	M8	4
2/4/18	0	1	1	ctrl	no.screening.no.eave.tubes	22H-23H	M8	5
2/4/18	0	1	1	ctrl	no.screening.no.eave.tubes	22H-23H	M8	5
2/4/18	0	0	0	ctrl	no.screening.no.eave.tubes	23H-24H	M8	6
2/4/18	0	0	0	ctrl	no.screening.no.eave.tubes	23H-24H	M8	6
2/4/18	0	0	0	ctrl	no.screening.no.eave.tubes	00H-01H	M8	7
2/4/18	0	0	0	ctrl	no.screening.no.eave.tubes	00H-01H	M8	7
2/4/18	0	1	0	ctrl	no.screening.no.eave.tubes	00H-01H	M8	7
2/4/18	0	0	0	ctrl	no.screening.no.eave.tubes	01H-02H	M8	8
2/4/18	0	0	0	ctrl	no.screening.no.eave.tubes	01H-02H	M8	8
2/4/18	0	0	0	ctrl	no.screening.no.eave.tubes	02H-03H	M8	9
2/4/18	0	0	0	ctrl	no.screening.no.eave.tubes	02H-03H	M8	9
2/4/18	0	0	0	ctrl	no.screening.no.eave.tubes	03H-04H	M8	10
2/4/18	0	0	0	ctrl	no.screening.no.eave.tubes	03H-04H	M8	10
2/4/18	0	0	0	ctrl	no.screening.no.eave.tubes	04H-05H	M8	11
2/4/18	0	0	0	ctrl	no.screening.no.eave.tubes	04H-05H	M8	11
2/4/18	0	0	0	ctrl	no.screening.no.eave.tubes	05H-06H	M8	12
2/4/18	0	0	0	ctrl	no.screening.no.eave.tubes	05H-06H	M8	12
2/4/18	0	0	0	ctrl	no.screening.no.eave.tubes	05H-06H	M8	12
2/4/18	0	1	1	ctrl	no.screening.no.eave.tubes	07H-08H	M8	14
2/4/18	0	1	1	ctrl	no.screening.no.eave.tubes	07H-08H	M8	14
2/4/18	0	1	1	ctrl	no.screening.no.eave.tubes	18H-19H	M8	1
2/4/18	0	1	1	ctrl	no.screening.no.eave.tubes	18H-19H	M8	1
2/4/18	0	1	1	ctrl	no.screening.no.eave.tubes	19H-20H	M8	2
2/4/18	0	1	1	ctrl	no.screening.no.eave.tubes	19H-20H	M8	2
2/4/18	0	0	1	ctrl	no.screening.no.eave.tubes	20H-21H	M8	3
2/4/18	0	0	1	ctrl	no.screening.no.eave.tubes	20H-21H	M8	3
2/4/18	0	1	1	ctrl	no.screening.no.eave.tubes	21H-22H	M8	4
2/4/18	0	1	1	ctrl	no.screening.no.eave.tubes	21H-22H	M8	4
2/4/18	0	1	0	ctrl	no.screening.no.eave.tubes	22H-23H	M8	5
2/4/18	0	1	1	ctrl	no.screening.no.eave.tubes	22H-23H	M8	5
2/4/18	0	0	0	ctrl	no.screening.no.eave.tubes	23H-24H	M8	6
2/4/18	0	0	0	ctrl	no.screening.no.eave.tubes	23H-24H	M8	6
2/4/18	0	0	0	ctrl	no.screening.no.eave.tubes	00H-01H	M8	7
2/4/18	0	0	0	ctrl	no.screening.no.eave.tubes	00H-01H	M8	7
2/4/18	0	0	0	ctrl	no.screening.no.eave.tubes	01H-02H	M8	8
2/4/18	0	0	0	ctrl	no.screening.no.eave.tubes	02H-03H	M8	9
2/4/18	0	0	0	ctrl	no.screening.no.eave.tubes	02H-03H	M8	9
2/4/18	0	0	0	ctrl	no.screening.no.eave.tubes	03H-04H	M8	10
2/4/18	0	0	0	ctrl	no.screening.no.eave.tubes	03H-04H	M8	10
2/4/18	0	0	0	ctrl	no.screening.no.eave.tubes	04H-05H	M8	11
2/4/18	0	0	0	ctrl	no.screening.no.eave.tubes	05H-06H	M8	12
2/4/18	0	0	0	ctrl	no.screening.no.eave.tubes	05H-06H	M8	12
2/4/18	0	0	0	ctrl	no.screening.no.eave.tubes	05H-06H	M8	12
2/4/18	0	1	1	ctrl	no.screening.no.eave.tubes	07H-08H	M8	14
2/4/18	0	1	1	ctrl	no.screening.no.eave.tubes	07H-08H	M8	14
2/4/18	0	1	1	ctrl	no.screening.no.eave.tubes	18H-19H	M8	1
2/3/18	0	1	1	ctrl	no.screening.no.eave.tubes	18H-19H	M8	1
2/4/18	0	1	1	ctrl	no.screening.no.eave.tubes	18H-19H	M8	1
2/4/18	0	1	1	ctrl	no.screening.no.eave.tubes	19H-20H	M8	2
2/4/18	0	1	1	ctrl	no.screening.no.eave.tubes	19H-20H	M8	2
2/4/18	0	0	1	ctrl	no.screening.no.eave.tubes	20H-21H	M8	3
2/4/18	0	0	1	ctrl	no.screening.no.eave.tubes	20H-21H	M8	3
2/4/18	0	1	1	ctrl	no.screening.no.eave.tubes	21H-22H	M8	4
2/4/18	0	1	1	ctrl	no.screening.no.eave.tubes	21H-22H	M8	4
2/4/18	0	0	0	ctrl	no.screening.no.eave.tubes	22H-23H	M8	5
2/4/18	0	0	0	ctrl	no.screening.no.eave.tubes	22H-23H	M8	5
2/4/18	0	0	0	ctrl	no.screening.no.eave.tubes	23H-24H	M8	6
2/4/18	0	0	0	ctrl	no.screening.no.eave.tubes	23H-24H	M8	6
2/4/18	0	0	0	ctrl	no.screening.no.eave.tubes	00H-01H	M8	7
2/4/18	0	0	0	ctrl	no.screening.no.eave.tubes	00H-01H	M8	7
2/4/18	0	0	0	ctrl	no.screening.no.eave.tubes	02H-03H	M8	9
2/4/18	0	0	0	ctrl	no.screening.no.eave.tubes	02H-03H	M8	9
2/4/18	0	0	0	ctrl	no.screening.no.eave.tubes	03H-04H	M8	10
2/4/18	0	0	0	ctrl	no.screening.no.eave.tubes	03H-04H	M8	10
2/4/18	0	0	0	ctrl	no.screening.no.eave.tubes	04H-05H	M8	11
2/4/18	0	0	0	ctrl	no.screening.no.eave.tubes	05H-06H	M8	12
2/4/18	0	0	0	ctrl	no.screening.no.eave.tubes	05H-06H	M8	12
2/4/18	0	1	1	ctrl	no.screening.no.eave.tubes	07H-08H	M8	14
2/4/18	0	1	1	ctrl	no.screening.no.eave.tubes	07H-08H	M8	14
2/21/18				ctrl	no.screening.no.eave.tubes	18H-19H	M9	1
2/21/18				ctrl	no.screening.no.eave.tubes	18H-19H	M9	1
2/21/18	1	1	1	ctrl	no.screening.no.eave.tubes	19H-20H	M9	2
2/21/18	1	1	1	ctrl	no.screening.no.eave.tubes	19H-20H	M9	2
2/21/18	0	1	1	ctrl	no.screening.no.eave.tubes	20H-21H	M9	3
2/21/18	0	1	1	ctrl	no.screening.no.eave.tubes	20H-21H	M9	3
2/21/18	0	0	1	ctrl	no.screening.no.eave.tubes	21H-22H	M9	4
2/21/18	0	0	1	ctrl	no.screening.no.eave.tubes	21H-22H	M9	4
2/21/18	0	0	1	ctrl	no.screening.no.eave.tubes	22H-23H	M9	5
2/21/18	0	0	1	ctrl	no.screening.no.eave.tubes	22H-23H	M9	5
2/21/18	0	0	0	ctrl	no.screening.no.eave.tubes	23H-24H	M9	6
2/21/18	0	0	0	ctrl	no.screening.no.eave.tubes	23H-24H	M9	6
2/21/18				ctrl	no.screening.no.eave.tubes	00H-01H	M9	7
2/21/18				ctrl	no.screening.no.eave.tubes	00H-01H	M9	7
2/21/18	0	0	0	ctrl	no.screening.no.eave.tubes	01H-02H	M9	8
2/21/18	0	0	0	ctrl	no.screening.no.eave.tubes	01H-02H	M9	8
2/21/18	0	0	0	ctrl	no.screening.no.eave.tubes	02H-03H	M9	9
2/21/18	0	0	0	ctrl	no.screening.no.eave.tubes	02H-03H	M9	9
2/21/18	0	0	0	ctrl	no.screening.no.eave.tubes	03H-04H	M9	10
2/21/18	0	0	0	ctrl	no.screening.no.eave.tubes	03H-04H	M9	10
2/21/18	0	0	0	ctrl	no.screening.no.eave.tubes	04H-05H	M9	11
2/21/18	0	0	0	ctrl	no.screening.no.eave.tubes	04H-05H	M9	11
2/21/18	0	0	0	ctrl	no.screening.no.eave.tubes	05H-06H	M9	12
2/21/18	0	0	0	ctrl	no.screening.no.eave.tubes	05H-06H	M9	12
2/21/18	0	1	1	ctrl	no.screening.no.eave.tubes	06H-07H	M9	13
2/21/18	0	1	1	ctrl	no.screening.no.eave.tubes	06H-07H	M9	13
2/21/18	1	1	1	ctrl	no.screening.no.eave.tubes	07H-08H	M9	14
2/21/18	1	1	1	ctrl	no.screening.no.eave.tubes	07H-08H	M9	14
2/21/18				ctrl	no.screening.no.eave.tubes	18H-19H	M9	1
2/21/18				ctrl	no.screening.no.eave.tubes	18H-19H	M9	1
2/21/18	0	1	1	ctrl	no.screening.no.eave.tubes	19H-20H	M9	2
2/21/18	0	1	1	ctrl	no.screening.no.eave.tubes	19H-20H	M9	2
2/21/18	0	1	1	ctrl	no.screening.no.eave.tubes	20H-21H	M9	3
2/21/18	0	1	1	ctrl	no.screening.no.eave.tubes	20H-21H	M9	3
2/21/18	0	0	1	ctrl	no.screening.no.eave.tubes	21H-22H	M9	4
2/21/18	0	0	1	ctrl	no.screening.no.eave.tubes	21H-22H	M9	4
2/21/18	0	0	1	ctrl	no.screening.no.eave.tubes	22H-23H	M9	5
2/21/18	0	0	1	ctrl	no.screening.no.eave.tubes	22H-23H	M9	5
2/21/18	0	0	1	ctrl	no.screening.no.eave.tubes	23H-24H	M9	6
2/21/18	0	0	1	ctrl	no.screening.no.eave.tubes	23H-24H	M9	6
2/21/18				ctrl	no.screening.no.eave.tubes	00H-01H	M9	7
2/21/18				ctrl	no.screening.no.eave.tubes	00H-01H	M9	7
2/21/18	0	0	0	ctrl	no.screening.no.eave.tubes	01H-02H	M9	8
2/21/18	0	0	0	ctrl	no.screening.no.eave.tubes	01H-02H	M9	8
2/21/18	0	0	0	ctrl	no.screening.no.eave.tubes	02H-03H	M9	9
2/21/18	0	0	0	ctrl	no.screening.no.eave.tubes	02H-03H	M9	9
2/21/18	0	0	0	ctrl	no.screening.no.eave.tubes	03H-04H	M9	10
2/21/18	0	0	0	ctrl	no.screening.no.eave.tubes	03H-04H	M9	10
2/21/18	0	0	0	ctrl	no.screening.no.eave.tubes	04H-05H	M9	11
2/21/18	0	0	0	ctrl	no.screening.no.eave.tubes	04H-05H	M9	11
2/21/18	0	0	1	ctrl	no.screening.no.eave.tubes	05H-06H	M9	12
2/21/18	0	0	1	ctrl	no.screening.no.eave.tubes	05H-06H	M9	12
2/21/18	0	1	1	ctrl	no.screening.no.eave.tubes	06H-07H	M9	13
2/21/18	0	1	1	ctrl	no.screening.no.eave.tubes	06H-07H	M9	13
2/21/18	0	1	1	ctrl	no.screening.no.eave.tubes	07H-08H	M9	14
2/21/18	0	1	1	ctrl	no.screening.no.eave.tubes	07H-08H	M9	14
2/4/18	0	1	1	ctrl	no.screening.no.eave.tubes	18H-19H	M8	1
2/4/18	0	1	1	ctrl	no.screening.no.eave.tubes	18H-19H	M8	1
2/4/18	0	1	1	ctrl	no.screening.no.eave.tubes	19H-20H	M8	2
2/4/18	0	1	1	ctrl	no.screening.no.eave.tubes	19H-20H	M8	2
2/4/18	0	0	1	ctrl	no.screening.no.eave.tubes	20H-21H	M8	3
2/4/18	0	0	1	ctrl	no.screening.no.eave.tubes	20H-21H	M8	3
2/4/18	0	1	1	ctrl	no.screening.no.eave.tubes	21H-22H	M8	4
2/4/18	0	1	1	ctrl	no.screening.no.eave.tubes	21H-22H	M8	4
2/4/18	0	0	0	ctrl	no.screening.no.eave.tubes	22H-23H	M8	5
2/4/18	0	0	0	ctrl	no.screening.no.eave.tubes	22H-23H	M8	5
2/4/18	0	0	0	ctrl	no.screening.no.eave.tubes	23H-24H	M8	6
2/4/18	0	0	0	ctrl	no.screening.no.eave.tubes	23H-24H	M8	6
2/4/18	0	0	0	ctrl	no.screening.no.eave.tubes	00H-01H	M8	7
2/4/18	0	0	0	ctrl	no.screening.no.eave.tubes	00H-01H	M8	7
2/4/18	0	0	0	ctrl	no.screening.no.eave.tubes	01H-02H	M8	8
2/4/18	0	0	0	ctrl	no.screening.no.eave.tubes	01H-02H	M8	8
2/4/18	0	0	0	ctrl	no.screening.no.eave.tubes	02H-03H	M8	9
2/4/18	0	0	0	ctrl	no.screening.no.eave.tubes	02H-03H	M8	9
2/4/18	0	0	0	ctrl	no.screening.no.eave.tubes	03H-04H	M8	10
2/4/18	0	0	0	ctrl	no.screening.no.eave.tubes	03H-04H	M8	10
2/4/18	0	0	0	ctrl	no.screening.no.eave.tubes	04H-05H	M8	11
2/4/18	0	0	0	ctrl	no.screening.no.eave.tubes	04H-05H	M8	11
2/4/18	0	0	0	ctrl	no.screening.no.eave.tubes	05H-06H	M8	12
2/4/18	0	0	0	ctrl	no.screening.no.eave.tubes	05H-06H	M8	12
2/4/18	0	0	1	ctrl	no.screening.no.eave.tubes	06H-07H	M8	13
2/4/18	0	1	1	ctrl	no.screening.no.eave.tubes	07H-08H	M8	14
2/4/18	0	1	1	ctrl	no.screening.no.eave.tubes	07H-08H	M8	14
2/21/18				ctrl	no.screening.no.eave.tubes	18H-19H	M9	1
2/21/18				ctrl	no.screening.no.eave.tubes	18H-19H	M9	1
2/21/18	0	1	1	ctrl	no.screening.no.eave.tubes	19H-20H	M9	2
2/21/18	0	1	1	ctrl	no.screening.no.eave.tubes	19H-20H	M9	2
2/21/18	0	1	1	ctrl	no.screening.no.eave.tubes	20H-21H	M9	3
2/21/18	0	1	1	ctrl	no.screening.no.eave.tubes	20H-21H	M9	3
2/21/18	0	0	1	ctrl	no.screening.no.eave.tubes	21H-22H	M9	4
2/21/18	0	0	1	ctrl	no.screening.no.eave.tubes	21H-22H	M9	4
2/21/18	0	0	1	ctrl	no.screening.no.eave.tubes	22H-23H	M9	5
2/21/18	0	0	1	ctrl	no.screening.no.eave.tubes	22H-23H	M9	5
2/21/18	0	0	0	ctrl	no.screening.no.eave.tubes	23H-24H	M9	6
2/21/18	0	0	0	ctrl	no.screening.no.eave.tubes	23H-24H	M9	6
2/21/18				ctrl	no.screening.no.eave.tubes	00H-01H	M9	7
2/21/18				ctrl	no.screening.no.eave.tubes	00H-01H	M9	7
2/21/18	0	0	0	ctrl	no.screening.no.eave.tubes	01H-02H	M9	8
2/21/18	0	0	0	ctrl	no.screening.no.eave.tubes	01H-02H	M9	8
2/21/18	0	0	0	ctrl	no.screening.no.eave.tubes	02H-03H	M9	9
2/21/18	0	0	0	ctrl	no.screening.no.eave.tubes	02H-03H	M9	9
2/21/18	0	0	0	ctrl	no.screening.no.eave.tubes	03H-04H	M9	10
2/21/18	0	0	0	ctrl	no.screening.no.eave.tubes	03H-04H	M9	10
2/21/18	0	0	0	ctrl	no.screening.no.eave.tubes	04H-05H	M9	11
2/21/18	0	0	0	ctrl	no.screening.no.eave.tubes	04H-05H	M9	11
2/21/18	0	0	1	ctrl	no.screening.no.eave.tubes	05H-06H	M9	12
2/21/18	0	0	1	ctrl	no.screening.no.eave.tubes	05H-06H	M9	12
2/21/18	0	1	1	ctrl	no.screening.no.eave.tubes	06H-07H	M9	13
2/21/18	0	1	1	ctrl	no.screening.no.eave.tubes	06H-07H	M9	13
2/21/18	1	1	1	ctrl	no.screening.no.eave.tubes	07H-08H	M9	14
2/21/18	1	1	1	ctrl	no.screening.no.eave.tubes	07H-08H	M9	14
2/21/18				ctrl	no.screening.no.eave.tubes	18H-19H	M9	1
2/21/18				ctrl	no.screening.no.eave.tubes	18H-19H	M9	1
2/21/18	0	1	1	ctrl	no.screening.no.eave.tubes	19H-20H	M9	2
2/21/18	0	1	1	ctrl	no.screening.no.eave.tubes	19H-20H	M9	2
2/21/18	0	1	1	ctrl	no.screening.no.eave.tubes	20H-21H	M9	3
2/21/18	0	1	1	ctrl	no.screening.no.eave.tubes	20H-21H	M9	3
2/21/18	0	0	1	ctrl	no.screening.no.eave.tubes	21H-22H	M9	4
2/21/18	0	0	1	ctrl	no.screening.no.eave.tubes	21H-22H	M9	4
2/21/18	0	0	1	ctrl	no.screening.no.eave.tubes	22H-23H	M9	5
2/21/18	0	0	1	ctrl	no.screening.no.eave.tubes	22H-23H	M9	5
2/21/18	0	0	0	ctrl	no.screening.no.eave.tubes	23H-24H	M9	6
2/21/18	0	0	0	ctrl	no.screening.no.eave.tubes	23H-24H	M9	6
2/21/18				ctrl	no.screening.no.eave.tubes	00H-01H	M9	7
2/21/18				ctrl	no.screening.no.eave.tubes	00H-01H	M9	7
2/21/18	0	0	0	ctrl	no.screening.no.eave.tubes	01H-02H	M9	8
2/21/18	0	0	0	ctrl	no.screening.no.eave.tubes	01H-02H	M9	8
2/21/18	0	0	0	ctrl	no.screening.no.eave.tubes	02H-03H	M9	9
2/21/18	0	0	0	ctrl	no.screening.no.eave.tubes	02H-03H	M9	9
2/21/18	0	0	0	ctrl	no.screening.no.eave.tubes	03H-04H	M9	10
2/21/18	0	0	0	ctrl	no.screening.no.eave.tubes	03H-04H	M9	10
2/21/18	0	0	0	ctrl	no.screening.no.eave.tubes	04H-05H	M9	11
2/21/18	0	0	0	ctrl	no.screening.no.eave.tubes	04H-05H	M9	11
2/21/18	0	1	1	ctrl	no.screening.no.eave.tubes	05H-06H	M9	12
2/21/18	0	1	1	ctrl	no.screening.no.eave.tubes	05H-06H	M9	12
2/21/18	0	1	1	ctrl	no.screening.no.eave.tubes	06H-07H	M9	13
2/21/18	0	1	1	ctrl	no.screening.no.eave.tubes	06H-07H	M9	13
2/21/18	0	1	1	ctrl	no.screening.no.eave.tubes	07H-08H	M9	14
2/21/18	0	1	1	ctrl	no.screening.no.eave.tubes	07H-08H	M9	14
3/21/18	0	1	1	ctrl	no.screening.no.eave.tubes	18H-19H	M10	1
3/21/18	0	1	1	ctrl	no.screening.no.eave.tubes	18H-19H	M10	1
3/21/18	0	1	1	ctrl	no.screening.no.eave.tubes	19H-20H	M10	2
3/21/18	0	1	1	ctrl	no.screening.no.eave.tubes	19H-20H	M10	2
3/21/18	0	1	1	ctrl	no.screening.no.eave.tubes	20H-21H	M10	3
3/21/18	0	1	1	ctrl	no.screening.no.eave.tubes	20H-21H	M10	3
3/21/18	0	1	1	ctrl	no.screening.no.eave.tubes	21H-22H	M10	4
3/21/18	0	1	1	ctrl	no.screening.no.eave.tubes	21H-22H	M10	4
3/21/18	0	1	1	ctrl	no.screening.no.eave.tubes	22H-23H	M10	5
3/21/18	0	1	1	ctrl	no.screening.no.eave.tubes	22H-23H	M10	5
3/21/18	0	1	1	ctrl	no.screening.no.eave.tubes	23H-24H	M10	6
3/21/18	0	1	1	ctrl	no.screening.no.eave.tubes	23H-24H	M10	6
3/21/18	0	0	0	ctrl	no.screening.no.eave.tubes	00H-01H	M10	7
3/21/18	0	0	0	ctrl	no.screening.no.eave.tubes	00H-01H	M10	7
3/21/18	0	0	0	ctrl	no.screening.no.eave.tubes	01H-02H	M10	8
3/21/18	0	0	0	ctrl	no.screening.no.eave.tubes	01H-02H	M10	8
3/21/18	0	0	0	ctrl	no.screening.no.eave.tubes	02H-03H	M10	9
3/21/18	0	0	0	ctrl	no.screening.no.eave.tubes	02H-03H	M10	9
3/21/18	0	0	0	ctrl	no.screening.no.eave.tubes	03H-04H	M10	10
3/21/18	0	0	0	ctrl	no.screening.no.eave.tubes	03H-04H	M10	10
3/21/18	0	0	0	ctrl	no.screening.no.eave.tubes	04H-05H	M10	11
3/21/18	0	0	0	ctrl	no.screening.no.eave.tubes	04H-05H	M10	11
3/21/18	0	0	0	ctrl	no.screening.no.eave.tubes	05H-06H	M10	12
3/21/18	0	0	0	ctrl	no.screening.no.eave.tubes	05H-06H	M10	12
3/21/18	0	1	1	ctrl	no.screening.no.eave.tubes	06H-07H	M10	13
3/21/18	0	1	1	ctrl	no.screening.no.eave.tubes	06H-07H	M10	13
3/21/18	0	1	1	ctrl	no.screening.no.eave.tubes	07H-08H	M10	14
3/21/18	0	1	1	ctrl	no.screening.no.eave.tubes	07H-08H	M10	14
6/22/18	0	1	1	ctrl	no.screening.no.eave.tubes	18H-19H	M13	1
6/22/18	0	1	1	ctrl	no.screening.no.eave.tubes	18H-19H	M13	1
6/22/18	0	1	1	ctrl	no.screening.no.eave.tubes	19H-20H	M13	2
6/22/18	0	1	1	ctrl	no.screening.no.eave.tubes	19H-20H	M13	2
6/22/18	0	1	1	ctrl	no.screening.no.eave.tubes	20H-21H	M13	3
6/22/18	0	1	1	ctrl	no.screening.no.eave.tubes	20H-21H	M13	3
6/22/18	0	1	1	ctrl	no.screening.no.eave.tubes	21H-22H	M13	4
6/22/18	0	1	1	ctrl	no.screening.no.eave.tubes	21H-22H	M13	4
6/22/18	0	1	1	ctrl	no.screening.no.eave.tubes	22H-23H	M13	5
6/22/18	0	1	1	ctrl	no.screening.no.eave.tubes	22H-23H	M13	5
6/22/18	0	0	1	ctrl	no.screening.no.eave.tubes	23H-24H	M13	6
6/22/18	0	0	0	ctrl	no.screening.no.eave.tubes	23H-24H	M13	6
6/22/18	0	0	0	ctrl	no.screening.no.eave.tubes	00H-01H	M13	7
6/22/18	0	0	0	ctrl	no.screening.no.eave.tubes	00H-01H	M13	7
6/22/18	0	0	0	ctrl	no.screening.no.eave.tubes	01H-02H	M13	8
6/22/18	0	0	0	ctrl	no.screening.no.eave.tubes	01H-02H	M13	8
6/22/18	0	0	0	ctrl	no.screening.no.eave.tubes	02H-03H	M13	9
6/22/18	0	0	0	ctrl	no.screening.no.eave.tubes	02H-03H	M13	9
6/22/18	0	0	0	ctrl	no.screening.no.eave.tubes	03H-04H	M13	10
6/22/18	0	0	0	ctrl	no.screening.no.eave.tubes	03H-04H	M13	10
6/22/18	0	1	1	ctrl	no.screening.no.eave.tubes	04H-05H	M13	11
6/22/18	0	0	0	ctrl	no.screening.no.eave.tubes	04H-05H	M13	11
6/22/18	0	0	0	ctrl	no.screening.no.eave.tubes	05H-06H	M13	12
6/22/18	0	1	1	ctrl	no.screening.no.eave.tubes	06H-07H	M13	13
6/22/18	0	1	1	ctrl	no.screening.no.eave.tubes	06H-07H	M13	13
6/22/18	0	1	1	ctrl	no.screening.no.eave.tubes	07H-08H	M13	14
6/22/18	0	1	1	ctrl	no.screening.no.eave.tubes	07H-08H	M13	14
2/25/18	0	1	1	ctrl	no.screening.no.eave.tubes	18H-19H	M9	1
2/25/18	1	1	1	ctrl	no.screening.no.eave.tubes	18H-19H	M9	1
2/25/18	1	1	1	ctrl	no.screening.no.eave.tubes	19H-20H	M9	2
2/25/18	1	1	1	ctrl	no.screening.no.eave.tubes	19H-20H	M9	2
2/25/18	1	1	1	ctrl	no.screening.no.eave.tubes	20H-21H	M9	3
2/25/18	1	1	1	ctrl	no.screening.no.eave.tubes	20H-21H	M9	3
2/25/18	1	1	1	ctrl	no.screening.no.eave.tubes	21H-22H	M9	4
2/25/18	1	1	1	ctrl	no.screening.no.eave.tubes	21H-22H	M9	4
2/25/18	0	1	1	ctrl	no.screening.no.eave.tubes	22H-23H	M9	5
2/25/18	1	1	1	ctrl	no.screening.no.eave.tubes	22H-23H	M9	5
2/25/18	1	1	1	ctrl	no.screening.no.eave.tubes	22H-23H	M9	5
2/25/18	0	0	0	ctrl	no.screening.no.eave.tubes	23H-24H	M9	6
2/25/18	0	0	0	ctrl	no.screening.no.eave.tubes	00H-01H	M9	7
2/25/18	0	0	0	ctrl	no.screening.no.eave.tubes	00H-01H	M9	7
2/25/18	0	0	0	ctrl	no.screening.no.eave.tubes	01H-02H	M9	8
2/25/18	0	0	0	ctrl	no.screening.no.eave.tubes	01H-02H	M9	8
2/25/18	0	0	0	ctrl	no.screening.no.eave.tubes	02H-03H	M9	9
2/25/18	0	0	0	ctrl	no.screening.no.eave.tubes	02H-03H	M9	9
2/25/18	0	0	0	ctrl	no.screening.no.eave.tubes	03H-04H	M9	10
2/25/18	0	0	0	ctrl	no.screening.no.eave.tubes	03H-04H	M9	10
2/25/18	0	0	0	ctrl	no.screening.no.eave.tubes	05H-06H	M9	12
2/25/18	0	0	0	ctrl	no.screening.no.eave.tubes	05H-06H	M9	12
2/25/18	0	1	1	ctrl	no.screening.no.eave.tubes	06H-07H	M9	13
2/25/18	0	1	1	ctrl	no.screening.no.eave.tubes	06H-07H	M9	13
2/25/18	0	1	1	ctrl	no.screening.no.eave.tubes	07H-08H	M9	14
2/25/18	0	1	1	ctrl	no.screening.no.eave.tubes	07H-08H	M9	14
6/22/18	0	1	1	ctrl	no.screening.no.eave.tubes	18H-19H	M13	1
6/22/18	0	1	1	ctrl	no.screening.no.eave.tubes	18H-19H	M13	1
6/22/18	0	1	1	ctrl	no.screening.no.eave.tubes	19H-20H	M13	2
6/22/18	0	1	1	ctrl	no.screening.no.eave.tubes	19H-20H	M13	2
6/22/18	0	1	1	ctrl	no.screening.no.eave.tubes	20H-21H	M13	3
6/22/18	0	1	1	ctrl	no.screening.no.eave.tubes	20H-21H	M13	3
6/22/18	0	1	1	ctrl	no.screening.no.eave.tubes	21H-22H	M13	4
6/22/18	0	1	1	ctrl	no.screening.no.eave.tubes	21H-22H	M13	4
6/22/18	0	1	1	ctrl	no.screening.no.eave.tubes	22H-23H	M13	5
6/22/18	0	1	1	ctrl	no.screening.no.eave.tubes	22H-23H	M13	5
6/22/18	0	0	0	ctrl	no.screening.no.eave.tubes	23H-24H	M13	6
6/22/18	0	0	0	ctrl	no.screening.no.eave.tubes	23H-24H	M13	6
6/22/18	0	0	0	ctrl	no.screening.no.eave.tubes	00H-01H	M13	7
6/22/18	0	0	0	ctrl	no.screening.no.eave.tubes	00H-01H	M13	7
6/22/18	0	0	0	ctrl	no.screening.no.eave.tubes	01H-02H	M13	8
6/22/18	0	0	0	ctrl	no.screening.no.eave.tubes	01H-02H	M13	8
6/22/18	0	0	0	ctrl	no.screening.no.eave.tubes	02H-03H	M13	9
6/22/18	0	0	0	ctrl	no.screening.no.eave.tubes	02H-03H	M13	9
6/22/18	0	0	0	ctrl	no.screening.no.eave.tubes	03H-04H	M13	10
6/22/18	0	0	0	ctrl	no.screening.no.eave.tubes	03H-04H	M13	10
6/22/18	0	0	0	ctrl	no.screening.no.eave.tubes	04H-05H	M13	11
6/22/18	0	0	0	ctrl	no.screening.no.eave.tubes	04H-05H	M13	11
6/22/18	0	1	1	ctrl	no.screening.no.eave.tubes	06H-07H	M13	13
6/22/18	0	1	1	ctrl	no.screening.no.eave.tubes	06H-07H	M13	13
6/22/18	0	1	1	ctrl	no.screening.no.eave.tubes	07H-08H	M13	14
6/22/18	0	1	1	ctrl	no.screening.no.eave.tubes	07H-08H	M13	14
2/25/18	1	1	1	ctrl	no.screening.no.eave.tubes	18H-19H	M9	1
2/25/18	1	1	1	ctrl	no.screening.no.eave.tubes	18H-19H	M9	1
2/25/18	1	1	1	ctrl	no.screening.no.eave.tubes	19H-20H	M9	2
2/25/18	1	1	1	ctrl	no.screening.no.eave.tubes	19H-20H	M9	2
2/25/18	1	1	1	ctrl	no.screening.no.eave.tubes	20H-21H	M9	3
2/25/18	1	1	1	ctrl	no.screening.no.eave.tubes	20H-21H	M9	3
2/25/18	1	1	1	ctrl	no.screening.no.eave.tubes	22H-23H	M9	5
2/25/18	1	1	1	ctrl	no.screening.no.eave.tubes	22H-23H	M9	5
2/25/18	1	1	1	ctrl	no.screening.no.eave.tubes	22H-23H	M9	5
2/25/18	0	0	0	ctrl	no.screening.no.eave.tubes	23H-24H	M9	6
2/25/18	0	0	0	ctrl	no.screening.no.eave.tubes	00H-01H	M9	7
2/25/18	0	0	1	ctrl	no.screening.no.eave.tubes	00H-01H	M9	7
2/25/18	0	0	0	ctrl	no.screening.no.eave.tubes	01H-02H	M9	8
2/25/18	0	0	0	ctrl	no.screening.no.eave.tubes	01H-02H	M9	8
2/25/18	0	0	0	ctrl	no.screening.no.eave.tubes	01H-02H	M9	8
2/25/18	0	0	0	ctrl	no.screening.no.eave.tubes	02H-03H	M9	9
2/25/18	0	0	0	ctrl	no.screening.no.eave.tubes	02H-03H	M9	9
2/25/18	0	0	0	ctrl	no.screening.no.eave.tubes	04H-05H	M9	11
2/25/18	0	0	0	ctrl	no.screening.no.eave.tubes	04H-05H	M9	11
2/25/18	0	0	0	ctrl	no.screening.no.eave.tubes	05H-06H	M9	12
2/25/18	0	0	0	ctrl	no.screening.no.eave.tubes	05H-06H	M9	12
2/25/18	0	1	1	ctrl	no.screening.no.eave.tubes	06H-07H	M9	13
2/25/18	0	1	1	ctrl	no.screening.no.eave.tubes	06H-07H	M9	13
2/25/18	0	1	1	ctrl	no.screening.no.eave.tubes	07H-08H	M9	14
2/25/18	0	1	1	ctrl	no.screening.no.eave.tubes	07H-08H	M9	14
6/22/18	0	1	1	ctrl	no.screening.no.eave.tubes	18H-19H	M13	1
6/22/18	0	1	1	ctrl	no.screening.no.eave.tubes	18H-19H	M13	1
6/22/18	0	1	1	ctrl	no.screening.no.eave.tubes	19H-20H	M13	2
6/22/18	0	1	1	ctrl	no.screening.no.eave.tubes	19H-20H	M13	2
6/22/18	0	1	1	ctrl	no.screening.no.eave.tubes	20H-21H	M13	3
6/22/18	0	1	1	ctrl	no.screening.no.eave.tubes	20H-21H	M13	3
6/22/18	0	1	1	ctrl	no.screening.no.eave.tubes	21H-22H	M13	4
6/22/18	0	1	1	ctrl	no.screening.no.eave.tubes	21H-22H	M13	4
6/22/18	0	1	1	ctrl	no.screening.no.eave.tubes	22H-23H	M13	5
6/22/18	0	1	1	ctrl	no.screening.no.eave.tubes	22H-23H	M13	5
6/22/18	0	0	0	ctrl	no.screening.no.eave.tubes	23H-24H	M13	6
6/22/18	0	0	0	ctrl	no.screening.no.eave.tubes	23H-24H	M13	6
6/22/18	0	0	0	ctrl	no.screening.no.eave.tubes	00H-01H	M13	7
6/22/18	0	0	0	ctrl	no.screening.no.eave.tubes	00H-01H	M13	7
6/22/18	0	0	0	ctrl	no.screening.no.eave.tubes	01H-02H	M13	8
6/22/18	0	0	0	ctrl	no.screening.no.eave.tubes	01H-02H	M13	8
6/22/18	0	0	0	ctrl	no.screening.no.eave.tubes	02H-03H	M13	9
6/22/18	0	0	0	ctrl	no.screening.no.eave.tubes	02H-03H	M13	9
6/22/18	0	0	0	ctrl	no.screening.no.eave.tubes	03H-04H	M13	10
6/22/18	0	0	0	ctrl	no.screening.no.eave.tubes	03H-04H	M13	10
6/22/18	0	0	0	ctrl	no.screening.no.eave.tubes	04H-05H	M13	11
6/22/18	0	0	0	ctrl	no.screening.no.eave.tubes	04H-05H	M13	11
6/22/18	0	0	0	ctrl	no.screening.no.eave.tubes	05H-06H	M13	12
6/22/18	0	1	1	ctrl	no.screening.no.eave.tubes	06H-07H	M13	13
6/22/18	0	1	1	ctrl	no.screening.no.eave.tubes	06H-07H	M13	13
6/22/18	0	1	1	ctrl	no.screening.no.eave.tubes	07H-08H	M13	14
6/22/18	0	1	1	ctrl	no.screening.no.eave.tubes	07H-08H	M13	14
12/17/17	0	1	1	ctrl	no.screening.no.eave.tubes	19H-20H	M7	2
12/17/17	0	1	1	ctrl	no.screening.no.eave.tubes	19H-20H	M7	2
12/17/17	0	1	1	ctrl	no.screening.no.eave.tubes	20H-21H	M7	3
12/17/17	0	1	1	ctrl	no.screening.no.eave.tubes	20H-21H	M7	3
12/17/17	0	1	1	ctrl	no.screening.no.eave.tubes	21H-22H	M7	4
12/17/17	0	1	1	ctrl	no.screening.no.eave.tubes	21H-22H	M7	4
12/17/17	0	1	1	ctrl	no.screening.no.eave.tubes	22H-23H	M7	5
12/17/17	0	1	1	ctrl	no.screening.no.eave.tubes	22H-23H	M7	5
12/18/17	0	0	0	ctrl	no.screening.no.eave.tubes	01H-02H	M7	8
12/18/17	0	1	1	ctrl	no.screening.no.eave.tubes	06H-07H	M7	13
12/18/17	0	1	0	ctrl	no.screening.no.eave.tubes	06H-07H	M7	13
12/18/17	0	0	1	ctrl	no.screening.no.eave.tubes	06H-07H	M7	13
12/18/17	0	1	1	ctrl	no.screening.no.eave.tubes	06H-07H	M7	13
12/18/17	0	1	0	ctrl	no.screening.no.eave.tubes	06H-07H	M7	13
4/22/18	1	1	1	ctrl	no.screening.no.eave.tubes	18H-19H	M11	1
4/22/18	1	1	1	ctrl	no.screening.no.eave.tubes	18H-19H	M11	1
4/22/18	0	1	1	ctrl	no.screening.no.eave.tubes	19H-20H	M11	2
4/22/18	0	1	1	ctrl	no.screening.no.eave.tubes	19H-20H	M11	2
4/22/18	0	1	1	ctrl	no.screening.no.eave.tubes	20H-21H	M11	3
4/22/18	0	1	1	ctrl	no.screening.no.eave.tubes	20H-21H	M11	3
4/22/18	0	1	1	ctrl	no.screening.no.eave.tubes	21H-22H	M11	4
4/22/18	0	1	1	ctrl	no.screening.no.eave.tubes	21H-22H	M11	4
4/22/18	1	1	1	ctrl	no.screening.no.eave.tubes	22H-23H	M11	5
4/22/18	1	1	1	ctrl	no.screening.no.eave.tubes	22H-23H	M11	5
4/22/18	0	1	1	ctrl	no.screening.no.eave.tubes	23H-24H	M11	6
4/22/18	0	1	1	ctrl	no.screening.no.eave.tubes	23H-24H	M11	6
4/22/18				ctrl	no.screening.no.eave.tubes	00H-01H	M11	7
4/22/18				ctrl	no.screening.no.eave.tubes	00H-01H	M11	7
4/22/18				ctrl	no.screening.no.eave.tubes	01H-02H	M11	8
4/22/18				ctrl	no.screening.no.eave.tubes	01H-02H	M11	8
4/22/18	0	0	0	ctrl	no.screening.no.eave.tubes	02H-03H	M11	9
4/22/18	0	0	0	ctrl	no.screening.no.eave.tubes	02H-03H	M11	9
4/22/18	0	1	0	ctrl	no.screening.no.eave.tubes	03H-04H	M11	10
4/22/18	0	1	0	ctrl	no.screening.no.eave.tubes	03H-04H	M11	10
4/22/18	0	0	0	ctrl	no.screening.no.eave.tubes	04H-05H	M11	11
4/22/18	0	0	0	ctrl	no.screening.no.eave.tubes	04H-05H	M11	11
4/22/18	0	0	0	ctrl	no.screening.no.eave.tubes	05H-06H	M11	12
4/22/18	0	0	0	ctrl	no.screening.no.eave.tubes	05H-06H	M11	12
4/22/18	0	0	1	ctrl	no.screening.no.eave.tubes	06H-07H	M11	13
4/22/18	0	0	1	ctrl	no.screening.no.eave.tubes	06H-07H	M11	13
4/22/18	1	1	1	ctrl	no.screening.no.eave.tubes	07H-08H	M11	14
4/22/18	1	1	1	ctrl	no.screening.no.eave.tubes	07H-08H	M11	14
4/22/18	0	1	1	ctrl	no.screening.no.eave.tubes	18H-19H	M11	1
4/22/18	0	1	1	ctrl	no.screening.no.eave.tubes	18H-19H	M11	1
4/22/18	0	1	1	ctrl	no.screening.no.eave.tubes	19H-20H	M11	2
4/22/18	0	1	1	ctrl	no.screening.no.eave.tubes	19H-20H	M11	2
4/22/18	1	1	1	ctrl	no.screening.no.eave.tubes	20H-21H	M11	3
4/22/18	1	1	1	ctrl	no.screening.no.eave.tubes	20H-21H	M11	3
4/22/18	0	1	1	ctrl	no.screening.no.eave.tubes	21H-22H	M11	4
4/22/18	0	1	1	ctrl	no.screening.no.eave.tubes	21H-22H	M11	4
4/22/18	0	0	1	ctrl	no.screening.no.eave.tubes	22H-23H	M11	5
4/22/18	0	0	1	ctrl	no.screening.no.eave.tubes	22H-23H	M11	5
4/22/18	0	1	1	ctrl	no.screening.no.eave.tubes	23H-24H	M11	6
4/22/18	0	1	1	ctrl	no.screening.no.eave.tubes	23H-24H	M11	6
4/22/18				ctrl	no.screening.no.eave.tubes	00H-01H	M11	7
4/22/18				ctrl	no.screening.no.eave.tubes	00H-01H	M11	7
4/22/18				ctrl	no.screening.no.eave.tubes	01H-02H	M11	8
4/22/18				ctrl	no.screening.no.eave.tubes	01H-02H	M11	8
4/22/18	0	0	0	ctrl	no.screening.no.eave.tubes	02H-03H	M11	9
4/22/18	0	0	0	ctrl	no.screening.no.eave.tubes	02H-03H	M11	9
4/22/18	0	0	0	ctrl	no.screening.no.eave.tubes	03H-04H	M11	10
4/22/18	0	0	0	ctrl	no.screening.no.eave.tubes	03H-04H	M11	10
4/22/18	0	0	0	ctrl	no.screening.no.eave.tubes	04H-05H	M11	11
4/22/18	0	0	0	ctrl	no.screening.no.eave.tubes	04H-05H	M11	11
4/22/18	0	0	0	ctrl	no.screening.no.eave.tubes	05H-06H	M11	12
4/22/18	0	0	0	ctrl	no.screening.no.eave.tubes	05H-06H	M11	12
4/22/18	0	1	1	ctrl	no.screening.no.eave.tubes	06H-07H	M11	13
4/22/18	0	1	1	ctrl	no.screening.no.eave.tubes	06H-07H	M11	13
4/22/18	0	1	1	ctrl	no.screening.no.eave.tubes	07H-08H	M11	14
4/22/18	0	1	1	ctrl	no.screening.no.eave.tubes	07H-08H	M11	14
2/25/18	1	1	1	ctrl	no.screening.no.eave.tubes	18H-19H	M9	1
2/25/18	1	1	1	ctrl	no.screening.no.eave.tubes	18H-19H	M9	1
2/25/18	1	1	1	ctrl	no.screening.no.eave.tubes	19H-20H	M9	2
2/25/18	1	1	1	ctrl	no.screening.no.eave.tubes	19H-20H	M9	2
2/25/18	1	1	1	ctrl	no.screening.no.eave.tubes	20H-21H	M9	3
2/25/18	1	1	1	ctrl	no.screening.no.eave.tubes	20H-21H	M9	3
2/25/18	1	1	1	ctrl	no.screening.no.eave.tubes	22H-23H	M9	5
2/25/18	1	1	1	ctrl	no.screening.no.eave.tubes	22H-23H	M9	5
2/25/18	1	1	1	ctrl	no.screening.no.eave.tubes	22H-23H	M9	5
2/25/18	0	0	0	ctrl	no.screening.no.eave.tubes	23H-24H	M9	6
2/25/18	0	0	0	ctrl	no.screening.no.eave.tubes	23H-24H	M9	6
2/25/18	0	0	0	ctrl	no.screening.no.eave.tubes	23H-24H	M9	6
2/25/18	0	0	1	ctrl	no.screening.no.eave.tubes	00H-01H	M9	7
2/25/18	0	0	0	ctrl	no.screening.no.eave.tubes	02H-03H	M9	9
2/25/18	0	0	0	ctrl	no.screening.no.eave.tubes	02H-03H	M9	9
2/25/18	0	0	0	ctrl	no.screening.no.eave.tubes	02H-03H	M9	9
2/25/18	0	0	0	ctrl	no.screening.no.eave.tubes	04H-05H	M9	11
2/25/18	0	0	0	ctrl	no.screening.no.eave.tubes	04H-05H	M9	11
2/25/18	0	0	0	ctrl	no.screening.no.eave.tubes	04H-05H	M9	11
2/25/18	0	0	0	ctrl	no.screening.no.eave.tubes	04H-05H	M9	11
2/25/18	0	0	0	ctrl	no.screening.no.eave.tubes	05H-06H	M9	12
2/25/18	0	0	0	ctrl	no.screening.no.eave.tubes	05H-06H	M9	12
2/25/18	0	1	1	ctrl	no.screening.no.eave.tubes	06H-07H	M9	13
2/25/18	0	1	1	ctrl	no.screening.no.eave.tubes	06H-07H	M9	13
2/25/18	0	1	1	ctrl	no.screening.no.eave.tubes	07H-08H	M9	14
2/25/18	0	1	1	ctrl	no.screening.no.eave.tubes	07H-08H	M9	14
2/25/18	0	1	1	ctrl	no.screening.no.eave.tubes	18H-19H	M9	1
2/25/18	1	1	1	ctrl	no.screening.no.eave.tubes	18H-19H	M9	1
2/25/18	1	1	1	ctrl	no.screening.no.eave.tubes	19H-20H	M9	2
2/25/18	1	1	1	ctrl	no.screening.no.eave.tubes	19H-20H	M9	2
2/25/18	1	1	1	ctrl	no.screening.no.eave.tubes	20H-21H	M9	3
2/25/18	1	1	1	ctrl	no.screening.no.eave.tubes	20H-21H	M9	3
2/25/18	1	1	1	ctrl	no.screening.no.eave.tubes	20H-21H	M9	3
2/25/18	1	1	1	ctrl	no.screening.no.eave.tubes	22H-23H	M9	5
2/25/18	1	1	1	ctrl	no.screening.no.eave.tubes	22H-23H	M9	5
2/25/18	0	0	0	ctrl	no.screening.no.eave.tubes	23H-24H	M9	6
2/25/18	0	0	0	ctrl	no.screening.no.eave.tubes	23H-24H	M9	6
2/25/18	0	0	0	ctrl	no.screening.no.eave.tubes	00H-01H	M9	7
2/25/18	0	0	0	ctrl	no.screening.no.eave.tubes	00H-01H	M9	7
2/25/18	0	0	0	ctrl	no.screening.no.eave.tubes	00H-01H	M9	7
2/25/18	0	1	1	ctrl	no.screening.no.eave.tubes	02H-03H	M9	9
2/25/18	0	0	0	ctrl	no.screening.no.eave.tubes	02H-03H	M9	9
2/25/18	0	0	0	ctrl	no.screening.no.eave.tubes	02H-03H	M9	9
2/25/18	0	0	0	ctrl	no.screening.no.eave.tubes	02H-03H	M9	9
2/25/18	0	0	0	ctrl	no.screening.no.eave.tubes	04H-05H	M9	11
2/25/18	0	0	0	ctrl	no.screening.no.eave.tubes	04H-05H	M9	11
2/25/18	0	0	0	ctrl	no.screening.no.eave.tubes	05H-06H	M9	12
2/25/18	0	0	0	ctrl	no.screening.no.eave.tubes	05H-06H	M9	12
2/25/18	0	1	1	ctrl	no.screening.no.eave.tubes	06H-07H	M9	13
2/25/18	0	1	1	ctrl	no.screening.no.eave.tubes	06H-07H	M9	13
2/25/18	0	1	1	ctrl	no.screening.no.eave.tubes	07H-08H	M9	14
2/25/18	0	1	1	ctrl	no.screening.no.eave.tubes	07H-08H	M9	14
4/22/18	1	1	1	ctrl	no.screening.no.eave.tubes	18H-19H	M11	1
4/22/18	1	1	1	ctrl	no.screening.no.eave.tubes	18H-19H	M11	1
4/22/18	1	1	1	ctrl	no.screening.no.eave.tubes	19H-20H	M11	2
4/22/18	1	1	1	ctrl	no.screening.no.eave.tubes	19H-20H	M11	2
4/22/18	0	1	1	ctrl	no.screening.no.eave.tubes	20H-21H	M11	3
4/22/18	0	1	1	ctrl	no.screening.no.eave.tubes	20H-21H	M11	3
4/22/18	0	1	1	ctrl	no.screening.no.eave.tubes	21H-22H	M11	4
4/22/18	0	1	1	ctrl	no.screening.no.eave.tubes	21H-22H	M11	4
4/22/18	1	0	1	ctrl	no.screening.no.eave.tubes	22H-23H	M11	5
4/22/18	1	0	1	ctrl	no.screening.no.eave.tubes	22H-23H	M11	5
4/22/18	0	1	1	ctrl	no.screening.no.eave.tubes	23H-24H	M11	6
4/22/18	0	1	1	ctrl	no.screening.no.eave.tubes	23H-24H	M11	6
4/22/18				ctrl	no.screening.no.eave.tubes	00H-01H	M11	7
4/22/18				ctrl	no.screening.no.eave.tubes	00H-01H	M11	7
4/22/18				ctrl	no.screening.no.eave.tubes	01H-02H	M11	8
4/22/18				ctrl	no.screening.no.eave.tubes	01H-02H	M11	8
4/22/18	0	0	0	ctrl	no.screening.no.eave.tubes	02H-03H	M11	9
4/22/18	0	0	0	ctrl	no.screening.no.eave.tubes	02H-03H	M11	9
4/22/18	0	0	0	ctrl	no.screening.no.eave.tubes	03H-04H	M11	10
4/22/18	0	0	0	ctrl	no.screening.no.eave.tubes	03H-04H	M11	10
4/22/18	0	0	0	ctrl	no.screening.no.eave.tubes	04H-05H	M11	11
4/22/18	0	0	0	ctrl	no.screening.no.eave.tubes	04H-05H	M11	11
4/22/18	0	0	0	ctrl	no.screening.no.eave.tubes	05H-06H	M11	12
4/22/18	0	0	0	ctrl	no.screening.no.eave.tubes	05H-06H	M11	12
4/22/18	0	1	1	ctrl	no.screening.no.eave.tubes	06H-07H	M11	13
4/22/18	1	1	1	ctrl	no.screening.no.eave.tubes	07H-08H	M11	14
4/22/18	1	1	1	ctrl	no.screening.no.eave.tubes	07H-08H	M11	14
4/22/18	0	1	1	ctrl	no.screening.no.eave.tubes	18H-19H	M11	1
4/22/18	0	1	1	ctrl	no.screening.no.eave.tubes	18H-19H	M11	1
4/22/18	1	1	1	ctrl	no.screening.no.eave.tubes	19H-20H	M11	2
4/22/18	1	1	1	ctrl	no.screening.no.eave.tubes	19H-20H	M11	2
4/22/18	0	1	1	ctrl	no.screening.no.eave.tubes	20H-21H	M11	3
4/22/18	0	1	1	ctrl	no.screening.no.eave.tubes	20H-21H	M11	3
4/22/18	0	1	1	ctrl	no.screening.no.eave.tubes	21H-22H	M11	4
4/22/18	0	1	1	ctrl	no.screening.no.eave.tubes	21H-22H	M11	4
4/22/18	1	0	1	ctrl	no.screening.no.eave.tubes	22H-23H	M11	5
4/22/18	1	0	1	ctrl	no.screening.no.eave.tubes	22H-23H	M11	5
4/22/18	0	1	0	ctrl	no.screening.no.eave.tubes	23H-24H	M11	6
4/22/18	0	1	0	ctrl	no.screening.no.eave.tubes	23H-24H	M11	6
4/22/18				ctrl	no.screening.no.eave.tubes	00H-01H	M11	7
4/22/18				ctrl	no.screening.no.eave.tubes	00H-01H	M11	7
4/22/18				ctrl	no.screening.no.eave.tubes	01H-02H	M11	8
4/22/18				ctrl	no.screening.no.eave.tubes	01H-02H	M11	8
4/22/18	0	0	0	ctrl	no.screening.no.eave.tubes	02H-03H	M11	9
4/22/18	0	0	0	ctrl	no.screening.no.eave.tubes	02H-03H	M11	9
4/22/18	0	0	0	ctrl	no.screening.no.eave.tubes	03H-04H	M11	10
4/22/18	0	0	0	ctrl	no.screening.no.eave.tubes	03H-04H	M11	10
4/22/18	0	0	0	ctrl	no.screening.no.eave.tubes	04H-05H	M11	11
4/22/18	0	0	0	ctrl	no.screening.no.eave.tubes	04H-05H	M11	11
4/22/18	0	0	0	ctrl	no.screening.no.eave.tubes	05H-06H	M11	12
4/22/18	0	0	0	ctrl	no.screening.no.eave.tubes	05H-06H	M11	12
4/22/18	0	1	1	ctrl	no.screening.no.eave.tubes	06H-07H	M11	13
4/22/18	0	1	1	ctrl	no.screening.no.eave.tubes	06H-07H	M11	13
4/22/18	1	1	1	ctrl	no.screening.no.eave.tubes	07H-08H	M11	14
4/22/18	0	1	1	ctrl	no.screening.no.eave.tubes	07H-08H	M11	14
3/21/18	0	1	1	ctrl	no.screening.no.eave.tubes	18H-19H	M10	1
3/21/18	0	1	1	ctrl	no.screening.no.eave.tubes	18H-19H	M10	1
3/21/18	0	1	1	ctrl	no.screening.no.eave.tubes	19H-20H	M10	2
3/21/18	0	1	1	ctrl	no.screening.no.eave.tubes	19H-20H	M10	2
3/21/18	0	1	1	ctrl	no.screening.no.eave.tubes	20H-21H	M10	3
3/21/18	0	1	1	ctrl	no.screening.no.eave.tubes	20H-21H	M10	3
3/21/18	0	1	1	ctrl	no.screening.no.eave.tubes	21H-22H	M10	4
3/21/18	0	1	1	ctrl	no.screening.no.eave.tubes	21H-22H	M10	4
3/21/18	0	1	1	ctrl	no.screening.no.eave.tubes	22H-23H	M10	5
3/21/18	0	1	1	ctrl	no.screening.no.eave.tubes	22H-23H	M10	5
3/21/18	0	1	1	ctrl	no.screening.no.eave.tubes	23H-24H	M10	6
3/21/18	0	1	1	ctrl	no.screening.no.eave.tubes	23H-24H	M10	6
3/21/18	0	0	0	ctrl	no.screening.no.eave.tubes	00H-01H	M10	7
3/21/18	0	0	0	ctrl	no.screening.no.eave.tubes	00H-01H	M10	7
3/21/18	0	0	0	ctrl	no.screening.no.eave.tubes	01H-02H	M10	8
3/21/18	0	0	0	ctrl	no.screening.no.eave.tubes	01H-02H	M10	8
3/21/18	0	0	0	ctrl	no.screening.no.eave.tubes	02H-03H	M10	9
3/21/18	0	0	0	ctrl	no.screening.no.eave.tubes	02H-03H	M10	9
3/21/18	0	0	0	ctrl	no.screening.no.eave.tubes	03H-04H	M10	10
3/21/18	0	0	0	ctrl	no.screening.no.eave.tubes	03H-04H	M10	10
3/21/18	0	0	0	ctrl	no.screening.no.eave.tubes	04H-05H	M10	11
3/21/18	0	0	0	ctrl	no.screening.no.eave.tubes	04H-05H	M10	11
3/21/18	0	0	0	ctrl	no.screening.no.eave.tubes	05H-06H	M10	12
3/21/18	0	0	0	ctrl	no.screening.no.eave.tubes	05H-06H	M10	12
3/21/18	0	1	1	ctrl	no.screening.no.eave.tubes	06H-07H	M10	13
3/21/18	0	1	1	ctrl	no.screening.no.eave.tubes	06H-07H	M10	13
3/21/18	0	1	1	ctrl	no.screening.no.eave.tubes	07H-08H	M10	14
3/21/18	0	1	1	ctrl	no.screening.no.eave.tubes	07H-08H	M10	14
3/21/18	0	1	1	ctrl	no.screening.no.eave.tubes	18H-19H	M10	1
3/21/18	0	1	1	ctrl	no.screening.no.eave.tubes	18H-19H	M10	1
3/21/18	0	1	1	ctrl	no.screening.no.eave.tubes	19H-20H	M10	2
3/21/18	0	1	1	ctrl	no.screening.no.eave.tubes	19H-20H	M10	2
3/21/18	0	1	1	ctrl	no.screening.no.eave.tubes	20H-21H	M10	3
3/21/18	0	1	1	ctrl	no.screening.no.eave.tubes	20H-21H	M10	3
3/21/18	0	1	1	ctrl	no.screening.no.eave.tubes	21H-22H	M10	4
3/21/18	0	1	1	ctrl	no.screening.no.eave.tubes	21H-22H	M10	4
3/21/18	0	1	1	ctrl	no.screening.no.eave.tubes	22H-23H	M10	5
3/21/18	0	1	1	ctrl	no.screening.no.eave.tubes	22H-23H	M10	5
3/21/18	0	1	1	ctrl	no.screening.no.eave.tubes	23H-24H	M10	6
3/21/18	0	1	1	ctrl	no.screening.no.eave.tubes	23H-24H	M10	6
3/21/18	0	1	1	ctrl	no.screening.no.eave.tubes	00H-01H	M10	7
3/21/18	0	0	0	ctrl	no.screening.no.eave.tubes	00H-01H	M10	7
3/21/18	0	0	0	ctrl	no.screening.no.eave.tubes	01H-02H	M10	8
3/21/18	0	0	0	ctrl	no.screening.no.eave.tubes	01H-02H	M10	8
3/21/18	0	0	0	ctrl	no.screening.no.eave.tubes	02H-03H	M10	9
3/21/18	0	0	0	ctrl	no.screening.no.eave.tubes	02H-03H	M10	9
3/21/18	0	0	0	ctrl	no.screening.no.eave.tubes	03H-04H	M10	10
3/21/18	0	0	0	ctrl	no.screening.no.eave.tubes	03H-04H	M10	10
3/21/18	0	0	0	ctrl	no.screening.no.eave.tubes	04H-05H	M10	11
3/21/18	0	0	0	ctrl	no.screening.no.eave.tubes	04H-05H	M10	11
3/21/18	0	0	0	ctrl	no.screening.no.eave.tubes	05H-06H	M10	12
3/21/18	0	0	0	ctrl	no.screening.no.eave.tubes	05H-06H	M10	12
3/21/18	0	1	1	ctrl	no.screening.no.eave.tubes	06H-07H	M10	13
3/21/18	0	1	1	ctrl	no.screening.no.eave.tubes	06H-07H	M10	13
3/21/18	0	1	1	ctrl	no.screening.no.eave.tubes	07H-08H	M10	14
3/21/18	0	1	1	ctrl	no.screening.no.eave.tubes	07H-08H	M10	14
3/21/18	0	1	1	ctrl	no.screening.no.eave.tubes	18H-19H	M10	1
3/21/18	0	1	1	ctrl	no.screening.no.eave.tubes	18H-19H	M10	1
3/21/18	1	1	1	ctrl	no.screening.no.eave.tubes	19H-20H	M10	2
3/21/18	0	1	1	ctrl	no.screening.no.eave.tubes	19H-20H	M10	2
3/21/18	0	1	1	ctrl	no.screening.no.eave.tubes	20H-21H	M10	3
3/21/18	0	1	1	ctrl	no.screening.no.eave.tubes	20H-21H	M10	3
3/21/18	0	1	1	ctrl	no.screening.no.eave.tubes	21H-22H	M10	4
3/21/18	0	1	1	ctrl	no.screening.no.eave.tubes	21H-22H	M10	4
3/21/18	0	1	1	ctrl	no.screening.no.eave.tubes	22H-23H	M10	5
3/21/18	0	1	1	ctrl	no.screening.no.eave.tubes	22H-23H	M10	5
3/21/18	0	1	1	ctrl	no.screening.no.eave.tubes	23H-24H	M10	6
3/21/18	0	1	1	ctrl	no.screening.no.eave.tubes	23H-24H	M10	6
3/21/18	0	0	0	ctrl	no.screening.no.eave.tubes	00H-01H	M10	7
3/21/18	0	0	0	ctrl	no.screening.no.eave.tubes	00H-01H	M10	7
3/21/18	0	0	0	ctrl	no.screening.no.eave.tubes	01H-02H	M10	8
3/21/18	0	0	0	ctrl	no.screening.no.eave.tubes	01H-02H	M10	8
3/21/18	0	0	0	ctrl	no.screening.no.eave.tubes	02H-03H	M10	9
3/21/18	0	0	0	ctrl	no.screening.no.eave.tubes	02H-03H	M10	9
3/21/18	0	0	0	ctrl	no.screening.no.eave.tubes	03H-04H	M10	10
3/21/18	0	0	0	ctrl	no.screening.no.eave.tubes	03H-04H	M10	10
3/21/18	0	0	0	ctrl	no.screening.no.eave.tubes	04H-05H	M10	11
3/21/18	0	0	0	ctrl	no.screening.no.eave.tubes	04H-05H	M10	11
3/21/18	0	0	0	ctrl	no.screening.no.eave.tubes	05H-06H	M10	12
3/21/18	0	0	0	ctrl	no.screening.no.eave.tubes	05H-06H	M10	12
3/21/18	0	1	1	ctrl	no.screening.no.eave.tubes	06H-07H	M10	13
3/21/18	0	1	1	ctrl	no.screening.no.eave.tubes	06H-07H	M10	13
3/21/18	0	1	1	ctrl	no.screening.no.eave.tubes	07H-08H	M10	14
3/21/18	0	1	1	ctrl	no.screening.no.eave.tubes	07H-08H	M10	14
5/23/18	1	1	1	ctrl	no.screening.no.eave.tubes	18H-19H	M12	1
5/23/18	1	1	1	ctrl	no.screening.no.eave.tubes	18H-19H	M12	1
5/23/18	0	1	1	ctrl	no.screening.no.eave.tubes	19H-20H	M12	2
5/23/18	0	1	1	ctrl	no.screening.no.eave.tubes	19H-20H	M12	2
5/23/18	0	1	1	ctrl	no.screening.no.eave.tubes	20H-21H	M12	3
5/23/18	0	1	1	ctrl	no.screening.no.eave.tubes	20H-21H	M12	3
5/23/18	0	1	1	ctrl	no.screening.no.eave.tubes	21H-22H	M12	4
5/23/18	0	1	1	ctrl	no.screening.no.eave.tubes	21H-22H	M12	4
5/23/18	0	1	1	ctrl	no.screening.no.eave.tubes	22H-23H	M12	5
5/23/18	0	1	1	ctrl	no.screening.no.eave.tubes	22H-23H	M12	5
5/23/18	0	0	0	ctrl	no.screening.no.eave.tubes	23H-24H	M12	6
5/23/18	0	0	0	ctrl	no.screening.no.eave.tubes	23H-24H	M12	6
5/23/18	0	0	0	ctrl	no.screening.no.eave.tubes	00H-01H	M12	7
5/23/18	0	0	0	ctrl	no.screening.no.eave.tubes	00H-01H	M12	7
5/23/18	0	0	0	ctrl	no.screening.no.eave.tubes	01H-02H	M12	8
5/23/18	0	0	0	ctrl	no.screening.no.eave.tubes	01H-02H	M12	8
5/23/18	0	0	0	ctrl	no.screening.no.eave.tubes	02H-03H	M12	9
5/23/18	0	0	0	ctrl	no.screening.no.eave.tubes	02H-03H	M12	9
5/23/18	0	0	0	ctrl	no.screening.no.eave.tubes	03H-04H	M12	10
5/23/18	0	0	0	ctrl	no.screening.no.eave.tubes	03H-04H	M12	10
5/23/18	0	0	0	ctrl	no.screening.no.eave.tubes	04H-05H	M12	11
5/23/18	0	0	0	ctrl	no.screening.no.eave.tubes	04H-05H	M12	11
5/23/18	0	1	1	ctrl	no.screening.no.eave.tubes	05H-06H	M12	12
5/23/18	0	1	1	ctrl	no.screening.no.eave.tubes	05H-06H	M12	12
5/23/18	0	1	1	ctrl	no.screening.no.eave.tubes	06H-07H	M12	13
5/23/18	0	0	0	ctrl	no.screening.no.eave.tubes	06H-07H	M12	13
5/23/18	1	1	1	ctrl	no.screening.no.eave.tubes	07H-08H	M12	14
5/23/18	1	1	1	ctrl	no.screening.no.eave.tubes	07H-08H	M12	14
2/8/18	1	1	1	ctrl	no.screening.no.eave.tubes	18H-19H	M8	1
2/8/18	1	1	1	ctrl	no.screening.no.eave.tubes	18H-19H	M8	1
2/8/18	0	1	1	ctrl	no.screening.no.eave.tubes	19H-20H	M8	2
2/8/18	1	1	1	ctrl	no.screening.no.eave.tubes	19H-20H	M8	2
2/8/18	0	1	1	ctrl	no.screening.no.eave.tubes	20H-21H	M8	3
2/8/18	0	1	1	ctrl	no.screening.no.eave.tubes	20H-21H	M8	3
2/8/18	0	1	1	ctrl	no.screening.no.eave.tubes	21H-22H	M8	4
2/8/18	0	1	1	ctrl	no.screening.no.eave.tubes	21H-22H	M8	4
2/8/18	0	1	1	ctrl	no.screening.no.eave.tubes	22H-23H	M8	5
2/8/18	0	1	1	ctrl	no.screening.no.eave.tubes	22H-23H	M8	5
2/8/18	0	1	1	ctrl	no.screening.no.eave.tubes	23H-24H	M8	6
2/8/18	0	1	1	ctrl	no.screening.no.eave.tubes	23H-24H	M8	6
2/8/18	0	0	0	ctrl	no.screening.no.eave.tubes	00H-01H	M8	7
2/8/18	0	0	0	ctrl	no.screening.no.eave.tubes	00H-01H	M8	7
2/8/18	0	0	0	ctrl	no.screening.no.eave.tubes	01H-02H	M8	8
2/8/18	0	0	0	ctrl	no.screening.no.eave.tubes	01H-02H	M8	8
2/8/18	0	0	0	ctrl	no.screening.no.eave.tubes	02H-03H	M8	9
2/8/18	0	0	0	ctrl	no.screening.no.eave.tubes	02H-03H	M8	9
2/8/18	0	0	0	ctrl	no.screening.no.eave.tubes	03H-04H	M8	10
2/8/18	0	0	0	ctrl	no.screening.no.eave.tubes	03H-04H	M8	10
2/8/18	0	0	0	ctrl	no.screening.no.eave.tubes	04H-05H	M8	11
2/8/18	0	0	0	ctrl	no.screening.no.eave.tubes	04H-05H	M8	11
2/8/18	0	0	0	ctrl	no.screening.no.eave.tubes	05H-06H	M8	12
2/8/18	0	0	0	ctrl	no.screening.no.eave.tubes	05H-06H	M8	12
2/8/18	0	1	1	ctrl	no.screening.no.eave.tubes	06H-07H	M8	13
2/8/18	0	1	1	ctrl	no.screening.no.eave.tubes	06H-07H	M8	13
2/8/18	1	1	1	ctrl	no.screening.no.eave.tubes	07H-08H	M8	14
2/8/18	1	1	1	ctrl	no.screening.no.eave.tubes	07H-08H	M8	14
5/23/18	1	1	1	ctrl	no.screening.no.eave.tubes	18H-19H	M12	1
5/23/18	1	1	1	ctrl	no.screening.no.eave.tubes	18H-19H	M12	1
5/23/18	0	1	1	ctrl	no.screening.no.eave.tubes	19H-20H	M12	2
5/23/18	0	1	1	ctrl	no.screening.no.eave.tubes	19H-20H	M12	2
5/23/18	0	1	1	ctrl	no.screening.no.eave.tubes	20H-21H	M12	3
5/23/18	0	1	1	ctrl	no.screening.no.eave.tubes	20H-21H	M12	3
5/23/18	0	1	1	ctrl	no.screening.no.eave.tubes	21H-22H	M12	4
5/23/18	0	1	1	ctrl	no.screening.no.eave.tubes	21H-22H	M12	4
5/23/18	0	1	1	ctrl	no.screening.no.eave.tubes	22H-23H	M12	5
5/23/18	0	1	1	ctrl	no.screening.no.eave.tubes	22H-23H	M12	5
5/23/18	0	0	0	ctrl	no.screening.no.eave.tubes	23H-24H	M12	6
5/23/18	0	0	0	ctrl	no.screening.no.eave.tubes	23H-24H	M12	6
5/23/18	0	0	0	ctrl	no.screening.no.eave.tubes	00H-01H	M12	7
5/23/18	0	0	0	ctrl	no.screening.no.eave.tubes	00H-01H	M12	7
5/23/18	0	0	0	ctrl	no.screening.no.eave.tubes	01H-02H	M12	8
5/23/18	0	0	0	ctrl	no.screening.no.eave.tubes	01H-02H	M12	8
5/23/18	0	0	0	ctrl	no.screening.no.eave.tubes	02H-03H	M12	9
5/23/18	0	0	0	ctrl	no.screening.no.eave.tubes	02H-03H	M12	9
5/23/18	0	0	0	ctrl	no.screening.no.eave.tubes	03H-04H	M12	10
5/23/18	0	0	0	ctrl	no.screening.no.eave.tubes	03H-04H	M12	10
5/23/18	0	0	0	ctrl	no.screening.no.eave.tubes	04H-05H	M12	11
5/23/18	0	0	0	ctrl	no.screening.no.eave.tubes	04H-05H	M12	11
5/23/18	0	0	0	ctrl	no.screening.no.eave.tubes	05H-06H	M12	12
5/23/18	0	0	0	ctrl	no.screening.no.eave.tubes	05H-06H	M12	12
5/23/18	0	0	0	ctrl	no.screening.no.eave.tubes	06H-07H	M12	13
5/23/18	0	0	0	ctrl	no.screening.no.eave.tubes	06H-07H	M12	13
5/23/18	1	1	1	ctrl	no.screening.no.eave.tubes	07H-08H	M12	14
5/23/18	1	1	1	ctrl	no.screening.no.eave.tubes	07H-08H	M12	14
5/23/18	1	1	1	ctrl	no.screening.no.eave.tubes	18H-19H	M12	1
5/23/18	1	1	1	ctrl	no.screening.no.eave.tubes	18H-19H	M12	1
5/23/18	0	1	1	ctrl	no.screening.no.eave.tubes	19H-20H	M12	2
5/23/18	0	1	1	ctrl	no.screening.no.eave.tubes	19H-20H	M12	2
5/23/18	0	1	1	ctrl	no.screening.no.eave.tubes	20H-21H	M12	3
5/23/18	0	1	1	ctrl	no.screening.no.eave.tubes	20H-21H	M12	3
5/23/18	0	1	1	ctrl	no.screening.no.eave.tubes	21H-22H	M12	4
5/23/18	0	1	1	ctrl	no.screening.no.eave.tubes	21H-22H	M12	4
5/23/18	0	1	1	ctrl	no.screening.no.eave.tubes	22H-23H	M12	5
5/23/18	0	1	1	ctrl	no.screening.no.eave.tubes	22H-23H	M12	5
5/23/18	0	0	0	ctrl	no.screening.no.eave.tubes	23H-24H	M12	6
5/23/18	0	0	0	ctrl	no.screening.no.eave.tubes	23H-24H	M12	6
5/23/18	0	0	0	ctrl	no.screening.no.eave.tubes	00H-01H	M12	7
5/23/18	0	0	0	ctrl	no.screening.no.eave.tubes	00H-01H	M12	7
5/23/18	0	0	0	ctrl	no.screening.no.eave.tubes	01H-02H	M12	8
5/23/18	0	0	0	ctrl	no.screening.no.eave.tubes	01H-02H	M12	8
5/23/18	0	0	0	ctrl	no.screening.no.eave.tubes	02H-03H	M12	9
5/23/18	0	0	0	ctrl	no.screening.no.eave.tubes	02H-03H	M12	9
5/23/18	0	0	0	ctrl	no.screening.no.eave.tubes	03H-04H	M12	10
5/23/18	0	0	0	ctrl	no.screening.no.eave.tubes	03H-04H	M12	10
5/23/18	0	0	0	ctrl	no.screening.no.eave.tubes	04H-05H	M12	11
5/23/18	0	0	0	ctrl	no.screening.no.eave.tubes	04H-05H	M12	11
5/23/18	0	0	0	ctrl	no.screening.no.eave.tubes	05H-06H	M12	12
5/23/18	0	0	0	ctrl	no.screening.no.eave.tubes	05H-06H	M12	12
5/23/18	0	1	1	ctrl	no.screening.no.eave.tubes	06H-07H	M12	13
5/23/18	0	1	1	ctrl	no.screening.no.eave.tubes	06H-07H	M12	13
5/23/18	1	1	1	ctrl	no.screening.no.eave.tubes	07H-08H	M12	14
5/23/18	1	1	1	ctrl	no.screening.no.eave.tubes	07H-08H	M12	14
2/8/18	1	1	1	ctrl	no.screening.no.eave.tubes	18H-19H	M8	1
2/8/18	1	1	1	ctrl	no.screening.no.eave.tubes	18H-19H	M8	1
2/8/18	0	1	1	ctrl	no.screening.no.eave.tubes	19H-20H	M8	2
2/8/18	0	1	1	ctrl	no.screening.no.eave.tubes	19H-20H	M8	2
2/8/18	0	1	1	ctrl	no.screening.no.eave.tubes	19H-20H	M8	2
2/8/18	0	1	1	ctrl	no.screening.no.eave.tubes	20H-21H	M8	3
2/8/18	0	1	1	ctrl	no.screening.no.eave.tubes	21H-22H	M8	4
2/8/18	0	1	1	ctrl	no.screening.no.eave.tubes	21H-22H	M8	4
2/8/18	0	1	1	ctrl	no.screening.no.eave.tubes	22H-23H	M8	5
2/8/18	0	1	1	ctrl	no.screening.no.eave.tubes	22H-23H	M8	5
2/8/18	0	1	1	ctrl	no.screening.no.eave.tubes	23H-24H	M8	6
2/8/18	0	1	1	ctrl	no.screening.no.eave.tubes	23H-24H	M8	6
2/8/18	0	0	0	ctrl	no.screening.no.eave.tubes	00H-01H	M8	7
2/8/18	0	0	0	ctrl	no.screening.no.eave.tubes	00H-01H	M8	7
2/8/18	0	0	0	ctrl	no.screening.no.eave.tubes	01H-02H	M8	8
2/8/18	0	0	0	ctrl	no.screening.no.eave.tubes	01H-02H	M8	8
2/8/18	0	0	0	ctrl	no.screening.no.eave.tubes	02H-03H	M8	9
2/8/18	0	0	0	ctrl	no.screening.no.eave.tubes	02H-03H	M8	9
2/8/18	0	0	0	ctrl	no.screening.no.eave.tubes	03H-04H	M8	10
2/8/18	0	0	0	ctrl	no.screening.no.eave.tubes	03H-04H	M8	10
2/8/18	0	0	0	ctrl	no.screening.no.eave.tubes	04H-05H	M8	11
2/8/18	0	0	0	ctrl	no.screening.no.eave.tubes	04H-05H	M8	11
2/8/18	0	0	0	ctrl	no.screening.no.eave.tubes	05H-06H	M8	12
2/8/18	0	0	0	ctrl	no.screening.no.eave.tubes	05H-06H	M8	12
[truncated: 25,566 more rows]
