# Supplementary material for: The role of human and mosquito behaviour in the efficacy of a house-based intervention
Source: Philos Trans R Soc Lond B Biol Sci. 2020 Dec 28;376(1818):20190815. doi: 10.1098/rstb.2019.0815 (PMC7776932; doi:10.1098/rstb.2019.0815)
Supplement: Supplementary.data.2. [file rstb20190815supp2.xlsx]

## Sheet: Sheet1
RCT.treatment	date	mission	room	screening.holes	windows	door.holes	eave.holes	walls.holes	house2
eave.tubes	2018-09-11	16	exterior	0	0	1	1	0	1
eave.tubes	2018-09-11	16	living room	NA	NA	NA	1	0	1
eave.tubes	2018-09-11	16	bedrooms	NA	NA	NA	1	1	1
eave.tubes	2018-09-11	16	exterior	1	0	1	1	0	2
eave.tubes	2018-09-11	16	living room	NA	NA	NA	0	0	2
eave.tubes	2018-09-11	16	bedrooms	NA	NA	NA	1	0	2
eave.tubes	2018-09-11	16	exterior	0	0	1	1	0	3
eave.tubes	2018-09-11	16	living room	NA	NA	NA	0	0	3
eave.tubes	2018-09-11	16	bedrooms	NA	NA	NA	1	0	3
eave.tubes	2018-09-11	16	exterior	1	0	1	1	0	4
eave.tubes	2018-09-11	16	living room	NA	NA	NA	0	0	4
eave.tubes	2018-09-11	16	bedrooms	NA	NA	NA	0	0	4
eave.tubes	2018-09-11	16	exterior	1	1	1	0	1	5
eave.tubes	2018-09-11	16	living room	NA	NA	NA	NA	NA	5
eave.tubes	2018-09-11	16	bedrooms	NA	NA	NA	NA	NA	5
eave.tubes	2018-09-11	16	exterior	0	0	1	0	1	6
eave.tubes	2018-09-11	16	living room	NA	NA	NA	NA	NA	6
eave.tubes	2018-09-11	16	bedrooms	NA	NA	NA	NA	NA	6
eave.tubes	2018-09-11	17	exterior	0	0	1	0	0	7
eave.tubes	2018-09-11	17	living room	NA	NA	NA	1	0	7
eave.tubes	2018-09-11	17	bedrooms	NA	NA	NA	1	0	7
eave.tubes	2018-09-11	17	exterior	0	0	1	0	1	8
eave.tubes	2018-09-11	17	living room	NA	NA	NA	0	0	8
eave.tubes	2018-09-11	17	bedrooms	NA	NA	NA	0	0	8
eave.tubes	2018-09-11	17	exterior	1	0	1	0	1	9
eave.tubes	2018-09-11	17	living room	NA	NA	NA	0	0	9
eave.tubes	2018-09-11	17	bedrooms	NA	NA	NA	0	0	9
eave.tubes	2018-09-11	17	exterior	1	1	1	1	0	10
eave.tubes	2018-09-11	17	living room	NA	NA	NA	1	0	10
eave.tubes	2018-09-11	17	bedrooms	NA	NA	NA	0	0	10
eave.tubes	2018-09-11	17	exterior	0	0	1	0	0	11
eave.tubes	2018-09-11	17	living room	NA	NA	NA	NA	NA	11
eave.tubes	2018-09-11	17	bedrooms	NA	NA	NA	NA	NA	11
eave.tubes	2018-09-11	17	exterior	1	0	1	0	0	12
eave.tubes	2018-09-11	17	living room	NA	NA	NA	NA	NA	12
eave.tubes	2018-09-11	17	bedrooms	NA	NA	NA	NA	NA	12
eave.tubes	2018-09-11	17	exterior	1	0	1	1	0	13
eave.tubes	2018-09-11	17	living room	NA	NA	NA	0	0	13
eave.tubes	2018-09-11	17	bedrooms	NA	NA	NA	1	0	13
eave.tubes	2018-09-11	17	exterior	1	0	1	1	0	14
eave.tubes	2018-09-11	17	living room	NA	NA	NA	0	0	14
eave.tubes	2018-09-11	17	bedrooms	NA	NA	NA	0	0	14
eave.tubes	2018-09-11	17	exterior	1	0	1	0	1	15
eave.tubes	2018-09-11	17	living room	NA	NA	NA	0	0	15
eave.tubes	2018-09-11	17	bedrooms	NA	NA	NA	0	0	15
eave.tubes	2018-09-11	17	exterior	1	0	1	0	1	16
eave.tubes	2018-09-11	17	living room	NA	NA	NA	0	0	16
eave.tubes	2018-09-11	17	bedrooms	NA	NA	NA	0	0	16
eave.tubes	2018-09-11	17	exterior	0	0	1	0	0	17
eave.tubes	2018-09-11	17	living room	NA	NA	NA	0	0	17
eave.tubes	2018-09-11	17	bedrooms	NA	NA	NA	0	0	17
eave.tubes	2018-09-11	17	exterior	0	0	0	0	0	18
eave.tubes	2018-09-11	17	living room	NA	NA	NA	0	0	18
eave.tubes	2018-09-11	17	bedrooms	NA	NA	NA	0	0	18
eave.tubes	2018-09-11	17	exterior	0	0	1	0	1	19
eave.tubes	2018-09-11	17	living room	NA	NA	NA	0	1	19
eave.tubes	2018-09-11	17	bedrooms	NA	NA	NA	0	1	19
eave.tubes	2018-09-11	17	exterior	0	0	1	0	1	20
eave.tubes	2018-09-11	17	living room	NA	NA	NA	0	1	20
eave.tubes	2018-09-11	17	bedrooms	NA	NA	NA	0	0	20
eave.tubes	2018-09-11	17	exterior	0	0	1	0	0	21
eave.tubes	2018-09-11	17	living room	NA	NA	NA	0	1	21
eave.tubes	2018-09-11	17	bedrooms	NA	NA	NA	0	1	21
eave.tubes	2018-09-11	17	exterior	1	0	1	0	0	22
eave.tubes	2018-09-11	17	living room	NA	NA	NA	0	0	22
eave.tubes	2018-09-11	17	bedrooms	NA	NA	NA	0	0	22
eave.tubes	2018-09-11	17	exterior	1	0	0	0	0	23
eave.tubes	2018-09-11	17	living room	NA	NA	NA	0	0	23
eave.tubes	2018-09-11	17	bedrooms	NA	NA	NA	0	0	23
eave.tubes	2018-09-11	17	exterior	1	0	1	0	0	24
eave.tubes	2018-09-11	17	living room	NA	NA	NA	0	0	24
eave.tubes	2018-09-11	17	bedrooms	NA	NA	NA	0	0	24
eave.tubes	2018-09-11	16	exterior	NA	1	0	1	0	25
eave.tubes	2018-09-11	16	living room	NA	NA	NA	1	0	25
eave.tubes	2018-09-11	16	bedrooms	NA	NA	NA	1	0	25
eave.tubes	2018-09-11	16	exterior	1	0	1	0	0	26
eave.tubes	2018-09-11	16	living room	NA	NA	NA	0	0	26
eave.tubes	2018-09-11	16	bedrooms	NA	NA	NA	0	0	26
eave.tubes	2018-09-11	16	exterior	1	0	1	1	0	27
eave.tubes	2018-09-11	16	living room	NA	NA	NA	1	0	27
eave.tubes	2018-09-11	16	bedrooms	NA	NA	NA	1	0	27
eave.tubes	2018-09-11	16	exterior	1	0	1	1	0	28
eave.tubes	2018-09-11	16	living room	NA	NA	NA	1	0	28
eave.tubes	2018-09-11	16	bedrooms	NA	NA	NA	1	0	28
eave.tubes	2018-09-11	17	exterior	1	1	1	0	0	29
eave.tubes	2018-09-11	17	living room	NA	NA	NA	0	0	29
eave.tubes	2018-09-11	17	bedrooms	NA	NA	NA	0	0	29
eave.tubes	2018-09-11	17	exterior	1	1	1	1	0	30
eave.tubes	2018-09-11	17	living room	NA	NA	NA	1	0	30
eave.tubes	2018-09-11	17	bedrooms	NA	NA	NA	1	0	30
eave.tubes	2018-09-11	17	exterior	1	1	1	0	0	31
eave.tubes	2018-09-11	17	living room	NA	NA	NA	0	0	31
eave.tubes	2018-09-11	17	bedrooms	NA	NA	NA	0	0	31
eave.tubes	2018-09-11	17	exterior	0	0	1	1	0	32
eave.tubes	2018-09-11	17	living room	NA	NA	NA	0	0	32
eave.tubes	2018-09-11	17	bedrooms	NA	NA	NA	0	0	32
eave.tubes	2018-09-11	17	exterior	0	0	1	0	0	33
eave.tubes	2018-09-11	17	living room	NA	NA	NA	0	0	33
eave.tubes	2018-09-11	17	bedrooms	NA	NA	NA	0	0	33
eave.tubes	2018-09-11	17	exterior	0	0	0	0	1	34
eave.tubes	2018-09-11	17	living room	NA	NA	NA	0	1	34
eave.tubes	2018-09-11	17	bedrooms	NA	NA	NA	0	1	34
eave.tubes	2018-09-11	17	exterior	1	0	0	0	1	35
eave.tubes	2018-09-11	17	living room	NA	NA	NA	0	1	35
eave.tubes	2018-09-11	17	bedrooms	NA	NA	NA	0	1	35
eave.tubes	2018-09-11	17	exterior	0	0	1	0	0	36
eave.tubes	2018-09-11	17	living room	NA	NA	NA	0	0	36
eave.tubes	2018-09-11	17	bedrooms	NA	NA	NA	0	0	36
eave.tubes	2018-09-11	17	exterior	0	0	0	0	0	37
eave.tubes	2018-09-11	17	living room	NA	NA	NA	0	0	37
eave.tubes	2018-09-11	17	bedrooms	NA	NA	NA	0	0	37
eave.tubes	2018-09-11	17	exterior	1	1	0	0	0	38
eave.tubes	2018-09-11	17	living room	NA	NA	NA	0	0	38
eave.tubes	2018-09-11	17	bedrooms	NA	NA	NA	0	0	38
eave.tubes	2018-09-11	17	exterior	1	0	0	0	0	39
eave.tubes	2018-09-11	17	living room	NA	NA	NA	0	0	39
eave.tubes	2018-09-11	17	bedrooms	NA	NA	NA	0	0	39
eave.tubes	2018-09-11	17	exterior	0	0	0	0	0	40
eave.tubes	2018-09-11	17	living room	NA	NA	NA	0	0	40
eave.tubes	2018-09-11	17	bedrooms	NA	NA	NA	0	0	40
eave.tubes	2018-09-11	17	exterior	1	1	1	0	1	41
eave.tubes	2018-09-11	17	living room	NA	NA	NA	0	1	41
eave.tubes	2018-09-11	17	bedrooms	NA	NA	NA	0	1	41
eave.tubes	2018-09-11	17	exterior	0	0	0	0	1	42
eave.tubes	2018-09-11	17	living room	NA	NA	NA	0	1	42
eave.tubes	2018-09-11	17	bedrooms	NA	NA	NA	0	1	42
eave.tubes	2018-09-11	17	exterior	0	0	1	0	0	43
eave.tubes	2018-09-11	17	living room	NA	NA	NA	0	0	43
eave.tubes	2018-09-11	17	bedrooms	NA	NA	NA	0	0	43
eave.tubes	2018-09-11	17	exterior	1	1	1	0	1	44
eave.tubes	2018-09-11	17	living room	NA	NA	NA	0	1	44
eave.tubes	2018-09-11	17	bedrooms	NA	NA	NA	0	1	44
control	2018-09-12	17	exterior	0	1	1	0	1	45
control	2018-09-12	17	living room	NA	NA	NA	0	1	45
control	2018-09-12	17	bedrooms	NA	NA	NA	0	1	45
control	2018-09-12	17	exterior	0	0	1	0	1	46
control	2018-09-12	17	living room	NA	NA	NA	0	1	46
control	2018-09-12	17	bedrooms	NA	NA	NA	0	1	46
control	2018-09-12	17	exterior	0	0	1	0	1	47
control	2018-09-12	17	living room	NA	NA	NA	0	1	47
control	2018-09-12	17	bedrooms	NA	NA	NA	0	1	47
control	2018-09-12	17	exterior	0	1	1	0	1	48
control	2018-09-12	17	living room	NA	NA	NA	0	1	48
control	2018-09-12	17	bedrooms	NA	NA	NA	0	1	48
control	2018-09-12	17	exterior	0	1	1	0	0	49
control	2018-09-12	17	living room	NA	NA	NA	0	0	49
control	2018-09-12	17	bedrooms	NA	NA	NA	0	0	49
control	2018-09-12	17	exterior	0	1	1	0	1	50
control	2018-09-12	17	living room	NA	NA	NA	0	1	50
control	2018-09-12	17	bedrooms	NA	NA	NA	0	1	50
control	2018-09-12	17	exterior	0	0	0	0	1	51
control	2018-09-12	17	living room	NA	NA	NA	0	1	51
control	2018-09-12	17	bedrooms	NA	NA	NA	0	1	51
control	2018-09-12	17	exterior	0	1	1	0	1	52
control	2018-09-12	17	living room	NA	NA	NA	0	1	52
control	2018-09-12	17	bedrooms	NA	NA	NA	0	1	52
control	2018-09-12	17	exterior	0	1	1	0	1	53
control	2018-09-12	17	living room	NA	NA	NA	0	1	53
control	2018-09-12	17	bedrooms	NA	NA	NA	0	1	53
control	2018-09-12	17	exterior	0	0	0	0	0	54
control	2018-09-12	17	living room	NA	NA	NA	0	0	54
control	2018-09-12	17	bedrooms	NA	NA	NA	0	0	54
control	2018-09-12	17	exterior	0	1	1	0	1	55
control	2018-09-12	17	living room	NA	NA	NA	0	1	55
control	2018-09-12	17	bedrooms	NA	NA	NA	0	1	55
control	2018-09-12	17	exterior	0	1	1	0	0	56
control	2018-09-12	17	living room	NA	NA	NA	0	0	56
control	2018-09-12	17	bedrooms	NA	NA	NA	0	0	56
control	2018-09-12	17	exterior	0	1	1	0	1	57
control	2018-09-12	17	living room	NA	NA	NA	0	1	57
control	2018-09-12	17	bedrooms	NA	NA	NA	0	1	57
control	2018-09-12	17	exterior	0	0	1	0	0	58
control	2018-09-12	17	living room	NA	NA	NA	0	0	58
control	2018-09-12	17	bedrooms	NA	NA	NA	0	0	58
control	2018-09-12	17	exterior	0	1	1	1	0	59
control	2018-09-12	17	living room	NA	NA	NA	1	0	59
control	2018-09-12	17	bedrooms	NA	NA	NA	1	0	59
control	2018-09-12	17	exterior	0	0	0	0	0	60
control	2018-09-12	17	living room	NA	NA	NA	0	0	60
control	2018-09-12	17	bedrooms	NA	NA	NA	0	0	60
control	2018-09-12	17	exterior	0			0	1	61
control	2018-09-12	17	living room	NA	NA	NA	0	1	61
control	2018-09-12	17	bedrooms	NA	NA	NA	0	1	61
control	2018-09-12	17	exterior	0	1	1	0	0	62
control	2018-09-12	17	living room	NA	NA	NA	0	0	62
control	2018-09-12	17	bedrooms	NA	NA	NA	0	0	62
control	2018-09-12	17	exterior	0	0	0	0	1	63
control	2018-09-12	17	living room	NA	NA	NA	0	1	63
control	2018-09-12	17	bedrooms	NA	NA	NA	0	1	63
control	2018-09-12	17	exterior	0	0	1	0	0	64
control	2018-09-12	17	living room	NA	NA	NA	0	0	64
control	2018-09-12	17	bedrooms	NA	NA	NA	0	0	64
control	2018-09-12	17	exterior	0	1	1	0	0	65
control	2018-09-12	17	living room	NA	NA	NA	0	0	65
control	2018-09-12	17	bedrooms	NA	NA	NA	0	0	65
control	2018-09-12	17	exterior	0	0	1	0	0	66
control	2018-09-12	17	living room	NA	NA	NA	0	0	66
control	2018-09-12	17	bedrooms	NA	NA	NA	0	0	66
control	2018-09-12	17	exterior	0	0	1	0	0	67
control	2018-09-12	17	living room	NA	NA	NA	0	0	67
control	2018-09-12	17	bedrooms	NA	NA	NA	0	0	67
control	2018-09-12	17	exterior	0	0	1	0	0	68
control	2018-09-12	17	living room	NA	NA	NA	0	0	68
control	2018-09-12	17	bedrooms	NA	NA	NA	0	0	68
control	2018-09-11	16	exterior	0	1	1	0	0	69
control	2018-09-11	16	living room	NA	NA	NA	0	0	69
control	2018-09-11	16	bedrooms	NA	NA	NA	0	0	69
control	2018-09-11	16	exterior	1	1	1	1	0	70
control	2018-09-11	16	living room	NA	NA	NA	1	0	70
control	2018-09-11	16	bedrooms	NA	NA	NA	1	0	70
control	2018-09-11	16	exterior	0	1	1	1	1	71
control	2018-09-11	16	living room	NA	NA	NA	1	1	71
control	2018-09-11	16	bedrooms	NA	NA	NA	1	1	71
control	2018-09-11	16	exterior	1	1	1	0	0	72
control	2018-09-11	16	living room	NA	NA	NA	0	0	72
control	2018-09-11	16	bedrooms	NA	NA	NA	0	0	72
control	2018-09-11	17	exterior	0	1	1	0	0	73
control	2018-09-11	17	living room	NA	NA	NA	0	0	73
control	2018-09-11	17	bedrooms	NA	NA	NA	0	0	73
control	2018-09-11	17	exterior	1	1	1	1	0	74
control	2018-09-11	17	living room	NA	NA	NA	1	1	74
control	2018-09-11	17	bedrooms	NA	NA	NA	1	0	74
control	2018-09-11	17	exterior	0	1	0	0	0	75
control	2018-09-11	17	living room	NA	NA	NA	0	0	75
control	2018-09-11	17	bedrooms	NA	NA	NA	0	0	75
control	2018-09-11	17	exterior	1	1	1	0	0	76
control	2018-09-11	17	living room	NA	NA	NA	0	0	76
control	2018-09-11	17	bedrooms	NA	NA	NA	0	0	76
control	2018-09-11	17	exterior	0	1	1	0	0	77
control	2018-09-11	17	living room	NA	NA	NA	0	0	77
control	2018-09-11	17	bedrooms	NA	NA	NA	0	0	77
control	2018-09-11	17	exterior	0	1	1	0	0	78
control	2018-09-11	17	living room	NA	NA	NA	0	0	78
control	2018-09-11	17	bedrooms	NA	NA	NA	0	0	78
control	2018-09-11	17	exterior	0	1	1	1	0	79
control	2018-09-11	17	living room	NA	NA	NA	1	0	79
control	2018-09-11	17	bedrooms	NA	NA	NA	1	0	79
control	2018-09-11	17	exterior	0	1	1	0	0	80
control	2018-09-11	17	living room	NA	NA	NA	0	1	80
control	2018-09-11	17	bedrooms	NA	NA	NA	0	0	80
control	2018-09-11	17	exterior	0	1	1	0	0	81
control	2018-09-11	17	living room	NA	NA	NA	0	0	81
control	2018-09-11	17	bedrooms	NA	NA	NA	0	0	81
control	2018-09-11	17	exterior	0	1	1	0	0	82
control	2018-09-11	17	living room	NA	NA	NA	0	0	82
control	2018-09-11	17	bedrooms	NA	NA	NA	0	0	82
control	2018-09-11	17	exterior	0	1	1	0	0	83
control	2018-09-11	17	living room	NA	NA	NA	0	0	83
control	2018-09-11	17	bedrooms	NA	NA	NA	0	0	83
control	2018-09-11	17	exterior	0	1	1	0	0	84
control	2018-09-11	17	living room	NA	NA	NA	0	0	84
control	2018-09-11	17	bedrooms	NA	NA	NA	0	0	84
control	2018-09-11	17	exterior	0	1	1	0	0	85
control	2018-09-11	17	living room	NA	NA	NA	0	0	85
control	2018-09-11	17	bedrooms	NA	NA	NA	0	0	85
control	2018-09-11	17	exterior	0	1	1	0	0	86
control	2018-09-11	17	living room	NA	NA	NA	0	0	86
control	2018-09-11	17	bedrooms	NA	NA	NA	0	0	86
control	2018-09-11	17	exterior	0	1	1	0	0	87
control	2018-09-11	17	living room	NA	NA	NA	0	0	87
control	2018-09-11	17	bedrooms	NA	NA	NA	0	0	87
control	2018-09-11	17	exterior	0	1	1	0	0	88
control	2018-09-11	17	living room	NA	NA	NA	0	0	88
control	2018-09-11	17	bedrooms	NA	NA	NA	0	0	88
control	2018-09-12	16	exterior	0	0	0	0	0	89
control	2018-09-12	16	living room	NA	NA	NA	0	0	89
control	2018-09-12	16	bedrooms	NA	NA	NA	0	0	89
control	2018-09-12	16	exterior	0	1	1	0	0	90
control	2018-09-12	16	living room	NA	NA	NA	0	0	90
control	2018-09-12	16	bedrooms	NA	NA	NA	0	0	90
control	2018-09-12	16	exterior	0	1	1	0	0	91
control	2018-09-12	16	living room	NA	NA	NA	0	0	91
control	2018-09-12	16	bedrooms	NA	NA	NA	0	0	91
control	2018-09-12	16	exterior	0	0	1	0	0	92
control	2018-09-12	16	living room	NA	NA	NA	0	0	92
control	2018-09-12	16	bedrooms	NA	NA	NA	0	0	92
control	2018-09-12	17	exterior	0	1	1	0	0	93
control	2018-09-12	17	living room	NA	NA	NA	0	0	93
control	2018-09-12	17	bedrooms	NA	NA	NA	0	0	93
control	2018-09-12	17	exterior	0	1	1	0	0	94
control	2018-09-12	17	living room	NA	NA	NA	0	0	94
control	2018-09-12	17	bedrooms	NA	NA	NA	0	0	94
control	2018-09-12	17	exterior	0	1	1	0	0	95
control	2018-09-12	17	living room	NA	NA	NA	0	0	95
control	2018-09-12	17	bedrooms	NA	NA	NA	0	0	95
control	2018-09-12	17	exterior	0	1	1	0	0	96
control	2018-09-12	17	living room	NA	NA	NA	0	0	96
control	2018-09-12	17	bedrooms	NA	NA	NA	0	0	96
control	2018-09-12	17	exterior	0	1	1	0	0	97
control	2018-09-12	17	living room	NA	NA	NA	0	0	97
control	2018-09-12	17	bedrooms	NA	NA	NA	0	0	97
control	2018-09-12	17	exterior	0	1	1	0	0	98
control	2018-09-12	17	living room	NA	NA	NA	0	0	98
control	2018-09-12	17	bedrooms	NA	NA	NA	0	0	98
control	2018-09-12	17	exterior	0	1	1	1	0	99
control	2018-09-12	17	living room	NA	NA	NA	1	0	99
control	2018-09-12	17	bedrooms	NA	NA	NA	1	0	99
control	2018-09-12	17	exterior	0	1	1	0	0	100
control	2018-09-12	17	living room	NA	NA	NA	0	0	100
control	2018-09-12	17	bedrooms	NA	NA	NA	0	0	100
control	2018-09-12	17	exterior	0	0	1	0	1	101
control	2018-09-12	17	living room	NA	NA	NA	0	1	101
control	2018-09-12	17	bedrooms	NA	NA	NA	0	1	101
control	2018-09-12	17	exterior	0	1	1	0	1	102
control	2018-09-12	17	living room	NA	NA	NA	0	0	102
control	2018-09-12	17	bedrooms	NA	NA	NA	0	0	102
control	2018-09-12	17	exterior	0	1	1	0	0	103
control	2018-09-12	17	living room	NA	NA	NA	0	0	103
control	2018-09-12	17	bedrooms	NA	NA	NA	0	0	103
control	2018-09-12	17	exterior	0	1	1	0	0	104
control	2018-09-12	17	living room	NA	NA	NA	0	0	104
control	2018-09-12	17	bedrooms	NA	NA	NA	0	0	104
control	2018-09-12	17	exterior	0	1	1	0	1	105
control	2018-09-12	17	living room	NA	NA	NA	0	0	105
control	2018-09-12	17	bedrooms	NA	NA	NA	0	0	105
control	2018-09-12	17	exterior	0	1	1	0	1	106
control	2018-09-12	17	living room	NA	NA	NA	0	1	106
control	2018-09-12	17	bedrooms	NA	NA	NA	0	1	106
control	2018-09-12	17	exterior	0	1	1	0	1	107
control	2018-09-12	17	living room	NA	NA	NA	0	0	107
control	2018-09-12	17	bedrooms	NA	NA	NA	0	0	107
control	2018-09-12	17	exterior	0	1	1	0	1	108
control	2018-09-12	17	living room	NA	NA	NA	0	0	108
control	2018-09-12	17	bedrooms	NA	NA	NA	0	0	108
eave.tubes	2018-09-12	17	exterior	1	0	1	1	1	109
eave.tubes	2018-09-12	17	living room	NA	NA	NA		0	109
eave.tubes	2018-09-12	17	bedrooms	NA	NA	NA		0	109
eave.tubes	2018-09-12	17	exterior	0	0	1	1	1	110
eave.tubes	2018-09-12	17	living room	NA	NA	NA		0	110
eave.tubes	2018-09-12	17	bedrooms	NA	NA	NA		0	110
eave.tubes	2018-09-12	17	exterior	0	1	1	1	0	111
eave.tubes	2018-09-12	17	living room	NA	NA	NA		0	111
eave.tubes	2018-09-12	17	bedrooms	NA	NA	NA		0	111
eave.tubes	2018-09-12	17	exterior	0	1	1	1	0	112
eave.tubes	2018-09-12	17	living room	NA	NA	NA		0	112
eave.tubes	2018-09-12	17	bedrooms	NA	NA	NA		0	112
eave.tubes	2018-09-12	17	exterior	0	1	1	1	0	113
eave.tubes	2018-09-12	17	living room	NA	NA	NA		0	113
eave.tubes	2018-09-12	17	bedrooms	NA	NA	NA		0	113
eave.tubes	2018-09-12	17	exterior	0	1	1	1	1	114
eave.tubes	2018-09-12	17	living room	NA	NA	NA		1	114
eave.tubes	2018-09-12	17	bedrooms	NA	NA	NA		1	114
eave.tubes	2018-09-12	17	exterior	0	1	1	1	1	115
eave.tubes	2018-09-12	17	living room	NA	NA	NA		1	115
eave.tubes	2018-09-12	17	bedrooms	NA	NA	NA		1	115
eave.tubes	2018-09-12	17	exterior	0	1	1	1	0	116
eave.tubes	2018-09-12	17	living room	NA	NA	NA		1	116
eave.tubes	2018-09-12	17	bedrooms	NA	NA	NA		1	116
eave.tubes	2018-09-12	17	exterior	0	1	1	1	0	117
eave.tubes	2018-09-12	17	living room	NA	NA	NA		0	117
eave.tubes	2018-09-12	17	bedrooms	NA	NA	NA		0	117
eave.tubes	2018-09-12	17	exterior	1	1	1	1	0	118
eave.tubes	2018-09-12	17	living room	NA	NA	NA		0	118
eave.tubes	2018-09-12	17	bedrooms	NA	NA	NA		0	118
eave.tubes	2018-09-12	17	exterior	0	1	1	1	0	119
eave.tubes	2018-09-12	17	living room	NA	NA	NA		0	119
eave.tubes	2018-09-12	17	bedrooms	NA	NA	NA		0	119
eave.tubes	2018-09-12	17	exterior	1	1	1	1	0	120
eave.tubes	2018-09-12	17	living room	NA	NA	NA		0	120
eave.tubes	2018-09-12	17	bedrooms	NA	NA	NA		0	120
control	2018-09-12	16	exterior	NA	1	1	0	0	121
control	2018-09-12	16	living room	NA	NA	NA	0	0	121
control	2018-09-12	16	bedrooms	NA	NA	NA	0	0	121
control	2018-09-12	16	exterior	NA	1	1	1	1	122
control	2018-09-12	16	living room	NA	NA	NA	1	1	122
control	2018-09-12	16	bedrooms	NA	NA	NA	1	1	122
control	2018-09-12	16	exterior	NA	1	1	1	0	123
control	2018-09-12	16	living room	NA	NA	NA	1	0	123
control	2018-09-12	16	bedrooms	NA	NA	NA	1	0	123
control	2018-09-12	16	exterior	NA	1	1	0	0	124
control	2018-09-12	16	living room	NA	NA	NA	0	0	124
control	2018-09-12	16	bedrooms	NA	NA	NA	0	0	124
control	2018-09-12	17	exterior	NA	1	1	0	0	125
control	2018-09-12	17	living room	NA	NA	NA	0	0	125
control	2018-09-12	17	bedrooms	NA	NA	NA	0	0	125
control	2018-09-12	17	exterior	NA	1	1	1	1	126
control	2018-09-12	17	living room	NA	NA	NA	1	1	126
control	2018-09-12	17	bedrooms	NA	NA	NA	1	1	126
control	2018-09-12	17	exterior	NA	1	1	1	1	127
control	2018-09-12	17	living room	NA	NA	NA	1	1	127
control	2018-09-12	17	bedrooms	NA	NA	NA	1	1	127
control	2018-09-12	17	exterior	NA	1	1	0	0	128
control	2018-09-12	17	living room	NA	NA	NA	0	0	128
control	2018-09-12	17	bedrooms	NA	NA	NA	0	0	128
control	2018-09-12	16	exterior	NA	1	1	0	0	129
control	2018-09-12	16	living room	NA	NA	NA	0	0	129
control	2018-09-12	16	bedrooms	NA	NA	NA	0	0	129
control	2018-09-12	16	exterior	NA	0	1	0	0	130
control	2018-09-12	16	living room	NA	NA	NA	0	0	130
control	2018-09-12	16	bedrooms	NA	NA	NA	0	0	130
control	2018-09-12	16	exterior	NA	1	1	0	0	131
control	2018-09-12	16	living room	NA	NA	NA	0	0	131
control	2018-09-12	16	bedrooms	NA	NA	NA	0	0	131
control	2018-09-12	16	exterior	NA	1	1	0	0	132
control	2018-09-12	16	living room	NA	NA	NA	0	0	132
control	2018-09-12	16	bedrooms	NA	NA	NA	0	0	132
control	2018-09-12	17	exterior	NA	1	1	0	1	133
control	2018-09-12	17	living room	NA	NA	NA	0	1	133
control	2018-09-12	17	bedrooms	NA	NA	NA	0	1	133
control	2018-09-12	17	exterior	NA	0	1	0	0	134
control	2018-09-12	17	living room	NA	NA	NA	0	0	134
control	2018-09-12	17	bedrooms	NA	NA	NA	0	0	134
control	2018-09-12	17	exterior	NA	1	1	1	0	135
control	2018-09-12	17	living room	NA	NA	NA	1	0	135
control	2018-09-12	17	bedrooms	NA	NA	NA	1	0	135
control	2018-09-12	17	exterior	NA	0	0	0	0	136
control	2018-09-12	17	living room	NA	NA	NA	0	0	136
control	2018-09-12	17	bedrooms	NA	NA	NA	0	0	136
eave.tubes	2018-09-13	16	exterior	0	0	1	1	0	137
eave.tubes	2018-09-13	16	living room	NA	NA	NA	0	0	137
eave.tubes	2018-09-13	16	bedrooms	NA	NA	NA	0	0	137
eave.tubes	2018-09-13	16	exterior	1	1	1	0	0	138
eave.tubes	2018-09-13	16	living room	NA	NA	NA	0	0	138
eave.tubes	2018-09-13	16	bedrooms	NA	NA	NA	0	0	138
eave.tubes	2018-09-13	16	exterior	0	0	1	0	0	139
eave.tubes	2018-09-13	16	living room	NA	NA	NA	0	0	139
eave.tubes	2018-09-13	16	bedrooms	NA	NA	NA	0	0	139
eave.tubes	2018-09-13	16	exterior	1	1	1	0	0	140
eave.tubes	2018-09-13	16	living room	NA	NA	NA	0	0	140
eave.tubes	2018-09-13	16	bedrooms	NA	NA	NA	0	0	140
eave.tubes	2018-09-13	17	exterior	1	1	1	1	0	141
eave.tubes	2018-09-13	17	living room	NA	NA	NA	1	0	141
eave.tubes	2018-09-13	17	bedrooms	NA	NA	NA	1	0	141
eave.tubes	2018-09-13	17	exterior	1	0	1	1	1	142
eave.tubes	2018-09-13	17	living room	NA	NA	NA	1	0	142
eave.tubes	2018-09-13	17	bedrooms	NA	NA	NA	1	0	142
eave.tubes	2018-09-13	17	exterior	1	1	1	1	0	143
eave.tubes	2018-09-13	17	living room	NA	NA	NA	1	0	143
eave.tubes	2018-09-13	17	bedrooms	NA	NA	NA	1	1	143
eave.tubes	2018-09-13	17	exterior	1	0	1	0	0	144
eave.tubes	2018-09-13	17	living room	NA	NA	NA	0	0	144
eave.tubes	2018-09-13	17	bedrooms	NA	NA	NA	0	0	144
eave.tubes	2018-09-14	16	exterior	0	1	1	0	0	145
eave.tubes	2018-09-14	16	living room	NA	NA	NA	0	0	145
eave.tubes	2018-09-14	16	bedrooms	NA	NA	NA	0	0	145
eave.tubes	2018-09-14	16	exterior	0	0	1	0	0	146
eave.tubes	2018-09-14	16	living room	NA	NA	NA	1	0	146
eave.tubes	2018-09-14	16	bedrooms	NA	NA	NA	1	0	146
eave.tubes	2018-09-14	16	exterior	0	0	0	0	0	147
eave.tubes	2018-09-14	16	living room	NA	NA	NA	0	0	147
eave.tubes	2018-09-14	16	bedrooms	NA	NA	NA	0	0	147
eave.tubes	2018-09-14	16	exterior	0	0	0	0	0	148
eave.tubes	2018-09-14	16	living room	NA	NA	NA	0	0	148
eave.tubes	2018-09-14	16	bedrooms	NA	NA	NA	0	0	148
eave.tubes	2018-09-14	17	exterior	1	1	1	0	0	149
eave.tubes	2018-09-14	17	living room	NA	NA	NA	0	0	149
eave.tubes	2018-09-14	17	bedrooms	NA	NA	NA	0	0	149
eave.tubes	2018-09-14	17	exterior	0	0	1	0	0	150
eave.tubes	2018-09-14	17	living room	NA	NA	NA	0	0	150
eave.tubes	2018-09-14	17	bedrooms	NA	NA	NA	0	0	150
eave.tubes	2018-09-14	17	exterior	1	1	1	0	0	151
eave.tubes	2018-09-14	17	living room	NA	NA	NA	0	0	151
eave.tubes	2018-09-14	17	bedrooms	NA	NA	NA	0	0	151
eave.tubes	2018-09-14	17	exterior	0	0	1	0	0	152
eave.tubes	2018-09-14	17	living room	NA	NA	NA	0	0	152
eave.tubes	2018-09-14	17	bedrooms	NA	NA	NA	0	0	152
eave.tubes	2018-09-13	16	exterior	1	1	1	1	1	153
eave.tubes	2018-09-13	16	living room	NA	NA	NA	0	0	153
eave.tubes	2018-09-13	16	bedrooms	NA	NA	NA	0	0	153
eave.tubes	2018-09-13	16	exterior	1	1	1	0	0	154
eave.tubes	2018-09-13	16	living room	NA	NA	NA	0	0	154
eave.tubes	2018-09-13	16	bedrooms	NA	NA	NA	0	0	154
eave.tubes	2018-09-13	16	exterior	1	1	1	1	1	155
eave.tubes	2018-09-13	16	living room	NA	NA	NA	1	1	155
eave.tubes	2018-09-13	16	bedrooms	NA	NA	NA	1	1	155
eave.tubes	2018-09-13	16	exterior	1	1	1	1	1	156
eave.tubes	2018-09-13	16	living room	NA	NA	NA	1	1	156
eave.tubes	2018-09-13	16	bedrooms	NA	NA	NA	1	1	156
eave.tubes	2018-09-13	17	exterior	0	0	1	0	0	157
eave.tubes	2018-09-13	17	living room	NA	NA	NA	0	0	157
eave.tubes	2018-09-13	17	bedrooms	NA	NA	NA	0	0	157
eave.tubes	2018-09-13	17	exterior	NA	1	1	0	0	158
eave.tubes	2018-09-13	17	living room	NA	NA	NA	0	0	158
eave.tubes	2018-09-13	17	bedrooms	NA	NA	NA	0	0	158
eave.tubes	2018-09-13	17	exterior	1	1	1	0	0	159
eave.tubes	2018-09-13	17	living room	NA	NA	NA	1	0	159
eave.tubes	2018-09-13	17	bedrooms	NA	NA	NA	0	0	159
eave.tubes	2018-09-13	17	exterior	1	1	1	0	0	160
eave.tubes	2018-09-13	17	living room	NA	NA	NA	0	0	160
eave.tubes	2018-09-13	17	bedrooms	NA	NA	NA	0	0	160
control	2018-09-14	16	exterior	NA	1	1	0	0	161
control	2018-09-14	16	living room	NA	NA	NA	0	0	161
control	2018-09-14	16	bedrooms	NA	NA	NA	0	0	161
control	2018-09-14	16	exterior	NA	1	1	1	0	162
control	2018-09-14	16	living room	NA	NA	NA	1	0	162
control	2018-09-14	16	bedrooms	NA	NA	NA	1	0	162
control	2018-09-14	16	exterior	NA	0	1	1	0	163
control	2018-09-14	16	living room	NA	NA	NA	1	0	163
control	2018-09-14	16	bedrooms	NA	NA	NA	1	0	163
control	2018-09-14	16	exterior	NA	1	1	1	1	164
control	2018-09-14	16	living room	NA	NA	NA	1	1	164
control	2018-09-14	16	bedrooms	NA	NA	NA	1	1	164
control	2018-09-14	17	exterior	NA	0	1	1	0	165
control	2018-09-14	17	living room	NA	NA	NA	1	0	165
control	2018-09-14	17	bedrooms	NA	NA	NA	1	0	165
control	2018-09-14	17	exterior	NA	1	1	1	0	166
control	2018-09-14	17	living room	NA	NA	NA	1	0	166
control	2018-09-14	17	bedrooms	NA	NA	NA	1	0	166
control	2018-09-14	17	exterior	NA	1	1	1	0	167
control	2018-09-14	17	living room	NA	NA	NA	1	0	167
control	2018-09-14	17	bedrooms	NA	NA	NA	1	0	167
control	2018-09-14	17	exterior	NA	1	1	0	0	168
control	2018-09-14	17	living room	NA	NA	NA	1	0	168
control	2018-09-14	17	bedrooms	NA	NA	NA	1	0	168
control	2018-09-14	16	exterior	NA	1	1	0	0	169
control	2018-09-14	16	living room	NA	NA	NA	1	1	169
control	2018-09-14	16	bedrooms	NA	NA	NA	1	1	169
control	2018-09-14	16	exterior	NA	1	1	0	0	170
control	2018-09-14	16	living room	NA	NA	NA	0	0	170
control	2018-09-14	16	bedrooms	NA	NA	NA	0	0	170
control	2018-09-14	16	exterior	NA	0	1	0	0	171
control	2018-09-14	16	living room	NA	NA	NA	0	0	171
control	2018-09-14	16	bedrooms	NA	NA	NA	0	0	171
control	2018-09-14	16	exterior	NA	1	1	0	0	172
control	2018-09-14	16	living room	NA	NA	NA	0	0	172
control	2018-09-14	16	bedrooms	NA	NA	NA	0	0	172
control	2018-09-14	17	exterior	NA	1	1	0	0	173
control	2018-09-14	17	living room	NA	NA	NA	0	0	173
control	2018-09-14	17	bedrooms	NA	NA	NA	0	0	173
control	2018-09-14	17	exterior	NA	1	1	0	0	174
control	2018-09-14	17	living room	NA	NA	NA	0	0	174
control	2018-09-14	17	bedrooms	NA	NA	NA	0	0	174
control	2018-09-14	17	exterior	NA	1	1	0	0	175
control	2018-09-14	17	living room	NA	NA	NA	0	0	175
control	2018-09-14	17	bedrooms	NA	NA	NA	0	0	175
control	2018-09-14	17	exterior	NA	1	1	0	0	176
control	2018-09-14	17	living room	NA	NA	NA	0	0	176
control	2018-09-14	17	bedrooms	NA	NA	NA	0	0	176
eave.tubes	2018-09-13	16	exterior	0	0	1	0	0	177
eave.tubes	2018-09-13	16	living room	NA	NA	NA	0	0	177
eave.tubes	2018-09-13	16	bedrooms	NA	NA	NA	0	0	177
eave.tubes	2018-09-13	16	exterior	1	0	1	0	0	178
eave.tubes	2018-09-13	16	living room	NA	NA	NA	0	0	178
eave.tubes	2018-09-13	16	bedrooms	NA	NA	NA	0	0	178
eave.tubes	2018-09-13	16	exterior	1	1	1	1	1	179
eave.tubes	2018-09-13	16	living room	NA	NA	NA	1	1	179
eave.tubes	2018-09-13	16	bedrooms	NA	NA	NA	1	1	179
eave.tubes	2018-09-13	16	exterior	0	1	1	1	1	180
eave.tubes	2018-09-13	16	living room	NA	NA	NA	1	1	180
eave.tubes	2018-09-13	16	bedrooms	NA	NA	NA	1	1	180
eave.tubes	2018-09-13	17	exterior	1	1	1	1	1	181
eave.tubes	2018-09-13	17	living room	NA	NA	NA	1	1	181
eave.tubes	2018-09-13	17	bedrooms	NA	NA	NA	1	1	181
eave.tubes	2018-09-13	17	exterior	0	1	1	0	0	182
eave.tubes	2018-09-13	17	living room	NA	NA	NA	0	0	182
eave.tubes	2018-09-13	17	bedrooms	NA	NA	NA	0	0	182
eave.tubes	2018-09-13	17	exterior	1	1	1	1	0	183
eave.tubes	2018-09-13	17	living room	NA	NA	NA	0	0	183
eave.tubes	2018-09-13	17	bedrooms	NA	NA	NA	0	0	183
eave.tubes	2018-09-13	17	exterior	1	1	1	1	1	184
eave.tubes	2018-09-13	17	living room	NA	NA	NA	1	1	184
eave.tubes	2018-09-13	17	bedrooms	NA	NA	NA	1	1	184
eave.tubes	2018-09-13	17	exterior	NA	1	1	0	0	185
eave.tubes	2018-09-13	17	living room	NA	NA	NA	0	0	185
eave.tubes	2018-09-13	17	bedrooms	NA	NA	NA	0	0	185
eave.tubes	2018-09-13	17	exterior	0	0	1	0	0	186
eave.tubes	2018-09-13	17	living room	NA	NA	NA	0	0	186
eave.tubes	2018-09-13	17	bedrooms	NA	NA	NA	0	0	186
eave.tubes	2018-09-13	17	exterior	0	0	0	0	0	187
eave.tubes	2018-09-13	17	living room	NA	NA	NA	0	0	187
eave.tubes	2018-09-13	17	bedrooms	NA	NA	NA	0	0	187
eave.tubes	2018-09-13	17	exterior	0	0	1	1	1	188
eave.tubes	2018-09-13	17	living room	NA	NA	NA	1	1	188
eave.tubes	2018-09-13	17	bedrooms	NA	NA	NA	1	1	188
eave.tubes	2018-09-13	17	exterior	0	0	1	0	0	189
eave.tubes	2018-09-13	17	living room	NA	NA	NA	0	0	189
eave.tubes	2018-09-13	17	bedrooms	NA	NA	NA	0	0	189
eave.tubes	2018-09-13	17	exterior	0	0	1	1	1	190
eave.tubes	2018-09-13	17	living room	NA	NA	NA	1	1	190
eave.tubes	2018-09-13	17	bedrooms	NA	NA	NA	1	1	190
eave.tubes	2018-09-13	17	exterior	0	0	1	1	1	191
eave.tubes	2018-09-13	17	living room	NA	NA	NA	1	1	191
eave.tubes	2018-09-13	17	bedrooms	NA	NA	NA	1	1	191
eave.tubes	2018-09-13	17	exterior	0	0	1	0	0	192
eave.tubes	2018-09-13	17	living room	NA	NA	NA	0	0	192
eave.tubes	2018-09-13	17	bedrooms	NA	NA	NA	0	0	192
eave.tubes	2018-09-13	17	exterior	1	1	1	1	1	193
eave.tubes	2018-09-13	17	living room	NA	NA	NA	1	1	193
eave.tubes	2018-09-13	17	bedrooms	NA	NA	NA	1	1	193
eave.tubes	2018-09-13	17	exterior	1	1	1	1	1	194
eave.tubes	2018-09-13	17	living room	NA	NA	NA	1	1	194
eave.tubes	2018-09-13	17	bedrooms	NA	NA	NA	1	1	194
eave.tubes	2018-09-13	17	exterior				1	1	195
eave.tubes	2018-09-13	17	living room	NA	NA	NA	1	1	195
eave.tubes	2018-09-13	17	bedrooms	NA	NA	NA	1	1	195
eave.tubes	2018-09-13	17	exterior	0	0	1	0	0	196
eave.tubes	2018-09-13	17	living room	NA	NA	NA	0	0	196
eave.tubes	2018-09-13	17	bedrooms	NA	NA	NA	0	0	196
eave.tubes	2018-09-13	17	exterior	1	0	0	1	1	197
eave.tubes	2018-09-13	17	living room	NA	NA	NA	1	1	197
eave.tubes	2018-09-13	17	bedrooms	NA	NA	NA	1	1	197
eave.tubes	2018-09-13	17	exterior	1	0	1	1	1	198
eave.tubes	2018-09-13	17	living room	NA	NA	NA	1	1	198
eave.tubes	2018-09-13	17	bedrooms	NA	NA	NA	1	1	198
eave.tubes	2018-09-13	17	exterior	1	1	0	0	0	199
eave.tubes	2018-09-13	17	living room	NA	NA	NA	0	0	199
eave.tubes	2018-09-13	17	bedrooms	NA	NA	NA	0	0	199
eave.tubes	2018-09-13	17	exterior	1	1	1	NA	0	200
eave.tubes	2018-09-13	17	living room	NA	NA	NA	NA	0	200
eave.tubes	2018-09-13	17	bedrooms	NA	NA	NA	NA	0	200
eave.tubes	2018-09-13	17	exterior	NA	1	1	1	1	201
eave.tubes	2018-09-13	17	living room	NA	NA	NA	1	1	201
eave.tubes	2018-09-13	17	bedrooms	NA	NA	NA	1	1	201
eave.tubes	2018-09-13	17	exterior	NA	NA	1	0	1	202
eave.tubes	2018-09-13	17	living room	NA	NA	NA	1	1	202
eave.tubes	2018-09-13	17	bedrooms	NA	NA	NA	1	1	202
eave.tubes	2018-09-13	17	exterior	0	0	1	0	0	203
eave.tubes	2018-09-13	17	living room	NA	NA	NA	0	0	203
eave.tubes	2018-09-13	17	bedrooms	NA	NA	NA	0	0	203
eave.tubes	2018-09-13	17	exterior	0	0	1	1	1	204
eave.tubes	2018-09-13	17	living room	NA	NA	NA	1	1	204
eave.tubes	2018-09-13	17	bedrooms	NA	NA	NA	1	1	204
eave.tubes	2018-09-13	17	exterior	NA	NA	1	1	1	205
eave.tubes	2018-09-13	17	living room	NA	NA	NA	1	1	205
eave.tubes	2018-09-13	17	bedrooms	NA	NA	NA	1	1	205
eave.tubes	2018-09-13	17	exterior	0	0	1	1	1	206
eave.tubes	2018-09-13	17	living room	NA	NA	NA	1	1	206
eave.tubes	2018-09-13	17	bedrooms	NA	NA	NA	1	1	206
eave.tubes	2018-09-13	17	exterior	0	0	1	0	0	207
eave.tubes	2018-09-13	17	living room	NA	NA	NA	0	0	207
eave.tubes	2018-09-13	17	bedrooms	NA	NA	NA	0	0	207
eave.tubes	2018-09-13	17	exterior	0	0	1	1	1	208
eave.tubes	2018-09-13	17	living room	NA	NA	NA	1	1	208
eave.tubes	2018-09-13	17	bedrooms	NA	NA	NA	1	1	208
eave.tubes	2018-09-13	17	exterior	0	0	1	0	0	209
eave.tubes	2018-09-13	17	living room	NA	NA	NA	0	0	209
eave.tubes	2018-09-13	17	bedrooms	NA	NA	NA	0	0	209
eave.tubes	2018-09-13	17	exterior	0	0	1	1	1	210
eave.tubes	2018-09-13	17	living room	NA	NA	NA	1	1	210
eave.tubes	2018-09-13	17	bedrooms	NA	NA	NA	1	1	210
eave.tubes	2018-09-13	17	exterior	NA	0	1	0	0	211
eave.tubes	2018-09-13	17	living room	NA	NA	NA	0	0	211
eave.tubes	2018-09-13	17	bedrooms	NA	NA	NA	1	0	211
eave.tubes	2018-09-13	17	exterior	0	0	0	1	1	212
eave.tubes	2018-09-13	17	living room	NA	NA	NA	1	1	212
eave.tubes	2018-09-13	17	bedrooms	NA	NA	NA	1	1	212
eave.tubes	2018-09-13	17	exterior	1	1	1	1	1	213
eave.tubes	2018-09-13	17	living room	NA	NA	NA	1	1	213
eave.tubes	2018-09-13	17	bedrooms	NA	NA	NA	1	1	213
eave.tubes	2018-09-13	17	exterior	1	0	1	1	1	214
eave.tubes	2018-09-13	17	living room	NA	NA	NA	1	1	214
eave.tubes	2018-09-13	17	bedrooms	NA	NA	NA	1	1	214
eave.tubes	2018-09-13	17	exterior	0	0	0	0	0	215
eave.tubes	2018-09-13	17	living room	NA	NA	NA	0	0	215
eave.tubes	2018-09-13	17	bedrooms	NA	NA	NA	0	0	215
eave.tubes	2018-09-13	17	exterior	0	0	1	0	0	216
eave.tubes	2018-09-13	17	living room	NA	NA	NA	0	0	216
eave.tubes	2018-09-13	17	bedrooms	NA	NA	NA	0	0	216
eave.tubes	2018-09-13	17	exterior	0	0	0	0	0	217
eave.tubes	2018-09-13	17	living room	NA	NA	NA	0	0	217
eave.tubes	2018-09-13	17	bedrooms	NA	NA	NA	0	0	217
eave.tubes	2018-09-13	17	exterior	0	0	1	1	1	218
eave.tubes	2018-09-13	17	living room	NA	NA	NA	1	1	218
eave.tubes	2018-09-13	17	bedrooms	NA	NA	NA	1	1	218
eave.tubes	2018-09-13	17	exterior	0	0	1	0	0	219
eave.tubes	2018-09-13	17	living room	NA	NA	NA	0	0	219
eave.tubes	2018-09-13	17	bedrooms	NA	NA	NA	0	0	219
eave.tubes	2018-09-13	17	exterior	NA	0	0	1	1	220
eave.tubes	2018-09-13	17	living room	NA	NA	NA	1	1	220
eave.tubes	2018-09-13	17	bedrooms	NA	NA	NA	1	1	220
control	2018-09-14	17	exterior	NA	0	1	0	0	221
control	2018-09-14	17	living room	NA	NA	NA	0	0	221
control	2018-09-14	17	bedrooms	NA	NA	NA	0	0	221
control	2018-09-14	17	exterior	NA	1	1	1	1	222
control	2018-09-14	17	living room	NA	NA	NA	1	1	222
control	2018-09-14	17	bedrooms	NA	NA	NA	1	1	222
control	2018-09-14	17	exterior	NA	0	1	0	0	223
control	2018-09-14	17	living room	NA	NA	NA	0	0	223
control	2018-09-14	17	bedrooms	NA	NA	NA	0	0	223
control	2018-09-14	17	exterior	NA	0	1	0	0	224
control	2018-09-14	17	living room	NA	NA	NA	0	0	224
control	2018-09-14	17	bedrooms	NA	NA	NA	0	0	224
control	2018-09-14	17	exterior	NA	0	1	1	1	225
control	2018-09-14	17	living room	NA	NA	NA	1	1	225
control	2018-09-14	17	bedrooms	NA	NA	NA	1	1	225
control	2018-09-14	17	exterior	NA	0	0	1	1	226
control	2018-09-14	17	living room	NA	NA	NA	1	1	226
control	2018-09-14	17	bedrooms	NA	NA	NA	1	1	226
control	2018-09-14	17	exterior	NA	1	1	1	1	227
control	2018-09-14	17	living room	NA	NA	NA	1	1	227
control	2018-09-14	17	bedrooms	NA	NA	NA	1	1	227
control	2018-09-14	17	exterior	NA	1	1	1	1	228
control	2018-09-14	17	living room	NA	NA	NA	1	1	228
control	2018-09-14	17	bedrooms	NA	NA	NA	1	1	228
control	2018-09-14	17	exterior	NA	1	1	1	1	229
control	2018-09-14	17	living room	NA	NA	NA	1	1	229
control	2018-09-14	17	bedrooms	NA	NA	NA	1	1	229
control	2018-09-14	17	exterior	NA	1	1	1	1	230
control	2018-09-14	17	living room	NA	NA	NA	1	1	230
control	2018-09-14	17	bedrooms	NA	NA	NA	1	1	230
control	2018-09-14	17	exterior	NA	1	1	1	1	231
control	2018-09-14	17	living room	NA	NA	NA	1	1	231
control	2018-09-14	17	bedrooms	NA	NA	NA	1	1	231
control	2018-09-14	17	exterior	NA	0	0	0	0	232
control	2018-09-14	17	living room	NA	NA	NA	0	0	232
control	2018-09-14	17	bedrooms	NA	NA	NA	0	0	232
eave.tubes	2018-09-14	17	exterior	0	0	1	0	0	233
eave.tubes	2018-09-14	17	living room	NA	NA	NA	0	0	233
eave.tubes	2018-09-14	17	bedrooms	NA	NA	NA	0	0	233
eave.tubes	2018-09-14	17	exterior	0	0	1	1	1	234
eave.tubes	2018-09-14	17	living room	NA	NA	NA	1	1	234
eave.tubes	2018-09-14	17	bedrooms	NA	NA	NA	1	1	234
eave.tubes	2018-09-14	17	exterior	0	0	1	0	0	235
eave.tubes	2018-09-14	17	living room	NA	NA	NA	0	0	235
eave.tubes	2018-09-14	17	bedrooms	NA	NA	NA	0	0	235
eave.tubes	2018-09-14	17	exterior	0	0	1	1	1	236
eave.tubes	2018-09-14	17	living room	NA	NA	NA	1	1	236
eave.tubes	2018-09-14	17	bedrooms	NA	NA	NA	1	1	236
eave.tubes	2018-09-14	17	exterior	NA	1	1	1	1	237
eave.tubes	2018-09-14	17	living room	NA	NA	NA	1	1	237
eave.tubes	2018-09-14	17	bedrooms	NA	NA	NA	1	1	237
eave.tubes	2018-09-14	17	exterior	0	0	1	0	0	238
eave.tubes	2018-09-14	17	living room	NA	NA	NA	0	0	238
eave.tubes	2018-09-14	17	bedrooms	NA	NA	NA	0	0	238
eave.tubes	2018-09-14	17	exterior	0	0	1	1	1	239
eave.tubes	2018-09-14	17	living room	NA	NA	NA	1	1	239
eave.tubes	2018-09-14	17	bedrooms	NA	NA	NA	1	1	239
eave.tubes	2018-09-14	17	exterior	0	0	0	0	0	240
eave.tubes	2018-09-14	17	living room	NA	NA	NA	0	0	240
eave.tubes	2018-09-14	17	bedrooms	NA	NA	NA	0	0	240
eave.tubes	2018-09-14	17	exterior	1	1	1	0	0	241
eave.tubes	2018-09-14	17	living room	NA	NA	NA	0	0	241
eave.tubes	2018-09-14	17	bedrooms	NA	NA	NA	0	0	241
eave.tubes	2018-09-14	17	exterior	0	0	0	0	0	242
eave.tubes	2018-09-14	17	living room	NA	NA	NA	0	0	242
eave.tubes	2018-09-14	17	bedrooms	NA	NA	NA	0	0	242
eave.tubes	2018-09-14	17	exterior	0	0	0	0	0	243
eave.tubes	2018-09-14	17	living room	NA	NA	NA	0	0	243
eave.tubes	2018-09-14	17	bedrooms	NA	NA	NA	0	0	243
eave.tubes	2018-09-14	17	exterior	0	0	1	0	1	244
eave.tubes	2018-09-14	17	living room	NA	NA	NA	0	1	244
eave.tubes	2018-09-14	17	bedrooms	NA	NA	NA	0	1	244
control	2018-09-14	17	exterior	NA	1	1	0	0	245
control	2018-09-14	17	living room	NA	NA	NA	0	0	245
control	2018-09-14	17	bedrooms	NA	NA	NA	0	0	245
control	2018-09-14	17	exterior	NA	1	1	0	0	246
control	2018-09-14	17	living room	NA	NA	NA	0	0	246
control	2018-09-14	17	bedrooms	NA	NA	NA	0	0	246
control	2018-09-14	17	exterior	NA	1	1	0	0	247
control	2018-09-14	17	living room	NA	NA	NA	0	0	247
control	2018-09-14	17	bedrooms	NA	NA	NA	0	0	247
control	2018-09-14	17	exterior	NA	1	1	1	1	248
control	2018-09-14	17	living room	NA	NA	NA	1	1	248
control	2018-09-14	17	bedrooms	NA	NA	NA	1	1	248
control	2018-09-14	17	exterior	NA	1	1	0	0	249
control	2018-09-14	17	living room	NA	NA	NA	0	0	249
control	2018-09-14	17	bedrooms	NA	NA	NA	0	0	249
control	2018-09-14	17	exterior	NA	0	1	0	0	250
control	2018-09-14	17	living room	NA	NA	NA	0	0	250
control	2018-09-14	17	bedrooms	NA	NA	NA	0	0	250
control	2018-09-14	17	exterior	NA	1	1	0	0	251
control	2018-09-14	17	living room	NA	NA	NA	1	1	251
control	2018-09-14	17	bedrooms	NA	NA	NA	1	1	251
control	2018-09-14	17	exterior	NA	1	1	0	1	252
control	2018-09-14	17	living room	NA	NA	NA	0	1	252
control	2018-09-14	17	bedrooms	NA	NA	NA	1	1	252
control	2018-09-14	17	exterior	NA	1	1	0	1	253
control	2018-09-14	17	living room	NA	NA	NA	1	1	253
control	2018-09-14	17	bedrooms	NA	NA	NA	1	1	253
control	2018-09-14	17	exterior	NA	1	1	1	1	254
control	2018-09-14	17	living room	NA	NA	NA	1	1	254
control	2018-09-14	17	bedrooms	NA	NA	NA	1	1	254
control	2018-09-14	17	exterior	NA	1	1	1	1	255
control	2018-09-14	17	living room	NA	NA	NA	1	1	255
control	2018-09-14	17	bedrooms	NA	NA	NA	1	1	255
control	2018-09-14	17	exterior	NA	1	1	1	1	256
control	2018-09-14	17	living room	NA	NA	NA	1	1	256
control	2018-09-14	17	bedrooms	NA	NA	NA	1	1	256
control	2018-09-13	17	exterior	NA	1	1	1	0	257
control	2018-09-13	17	living room	NA	NA	NA	NA	0	257
control	2018-09-13	17	bedrooms	NA	NA	NA	NA	0	257
control	2018-09-13	17	exterior	NA	1	1	1	0	258
control	2018-09-13	17	living room	NA	NA	NA	NA	0	258
control	2018-09-13	17	bedrooms	NA	NA	NA	NA	0	258
control	2018-09-13	17	exterior	NA	1	1	1	0	259
control	2018-09-13	17	living room	NA	NA	NA	NA	0	259
control	2018-09-13	17	bedrooms	NA	NA	NA	NA	0	259
control	2018-09-13	17	exterior	NA	1	1	1	1	260
control	2018-09-13	17	living room	NA	NA	NA	NA	0	260
control	2018-09-13	17	bedrooms	NA	NA	NA	NA	0	260
control	2018-09-13	17	exterior	NA	1	1	1	0	261
control	2018-09-13	17	living room	NA	NA	NA	NA	0	261
control	2018-09-13	17	bedrooms	NA	NA	NA	NA	0	261
control	2018-09-13	17	exterior	NA	1	1	1	0	262
control	2018-09-13	17	living room	NA	NA	NA	NA	0	262
control	2018-09-13	17	bedrooms	NA	NA	NA	NA	0	262
control	2018-09-13	17	exterior	NA	1	1	1	1	263
control	2018-09-13	17	living room	NA	NA	NA	NA	0	263
control	2018-09-13	17	bedrooms	NA	NA	NA	NA	0	263
control	2018-09-13	17	exterior	NA	1	1	1	0	264
control	2018-09-13	17	living room	NA	NA	NA	NA	0	264
control	2018-09-13	17	bedrooms	NA	NA	NA	NA	0	264
control	2018-09-13	17	exterior	NA	1	1	1	1	265
control	2018-09-13	17	living room	NA	NA	NA	NA	0	265
control	2018-09-13	17	bedrooms	NA	NA	NA	NA	0	265
control	2018-09-13	17	exterior	NA	1	1	1	0	266
control	2018-09-13	17	living room	NA	NA	NA	NA	0	266
control	2018-09-13	17	bedrooms	NA	NA	NA	NA	0	266
control	2018-09-13	17	exterior	NA	1	0	1	0	267
control	2018-09-13	17	living room	NA	NA	NA	NA	0	267
control	2018-09-13	17	bedrooms	NA	NA	NA	NA	0	267
control	2018-09-13	17	exterior	NA	1	1	0	0	268
control	2018-09-13	17	living room	NA	NA	NA	NA	0	268
control	2018-09-13	17	bedrooms	NA	NA	NA	NA	0	268
control	2018-09-13	17	exterior	NA	1	1	1	0	269
control	2018-09-13	17	living room	NA	NA	NA	NA	0	269
control	2018-09-13	17	bedrooms	NA	NA	NA	NA	0	269
control	2018-09-13	17	exterior	NA	1	1	1	0	270
control	2018-09-13	17	living room	NA	NA	NA	NA	0	270
control	2018-09-13	17	bedrooms	NA	NA	NA	NA	0	270
control	2018-09-13	17	exterior	NA	1	1	0	0	271
control	2018-09-13	17	living room	NA	NA	NA	NA	0	271
control	2018-09-13	17	bedrooms	NA	NA	NA	NA	0	271
control	2018-09-13	17	exterior	NA	1	1	0	0	272
control	2018-09-13	17	living room	NA	NA	NA	NA	0	272
control	2018-09-13	17	bedrooms	NA	NA	NA	0	0	272
control	2018-09-13	17	exterior	NA	1	1	0	0	273
control	2018-09-13	17	living room	NA	NA	NA	NA	0	273
control	2018-09-13	17	bedrooms	NA	NA	NA	NA	0	273
control	2018-09-13	17	exterior	NA	1	1	0	0	274
control	2018-09-13	17	living room	NA	NA	NA	NA	0	274
control	2018-09-13	17	bedrooms	NA	NA	NA	NA	0	274
control	2018-09-13	17	exterior	NA	1	1	0	0	275
control	2018-09-13	17	living room	NA	NA	NA	NA	0	275
control	2018-09-13	17	bedrooms	NA	NA	NA	NA	0	275
control	2018-09-13	17	exterior	NA	1	1	0	0	276
control	2018-09-13	17	living room	NA	NA	NA	NA	0	276
control	2018-09-13	17	bedrooms	NA	NA	NA	NA	0	276
control	2018-09-13	17	exterior	NA	1	1	0	0	277
control	2018-09-13	17	living room	NA	NA	NA	NA	0	277
control	2018-09-13	17	bedrooms	NA	NA	NA	NA	0	277
control	2018-09-13	17	exterior	NA	1	1	0	0	278
control	2018-09-13	17	living room	NA	NA	NA	NA	0	278
control	2018-09-13	17	bedrooms	NA	NA	NA	NA	0	278
control	2018-09-13	17	exterior	NA	1	1	0	0	279
control	2018-09-13	17	living room	NA	NA	NA	NA	0	279
control	2018-09-13	17	bedrooms	NA	NA	NA	NA	0	279
control	2018-09-13	17	exterior	NA	1	1	1	0	280
control	2018-09-13	17	living room	NA	NA	NA	NA	0	280
control	2018-09-13	17	bedrooms	NA	NA	NA	NA	0	280
control	2018-09-14	17	exterior	NA	1	1	1	0	281
control	2018-09-14	17	living room	NA	NA	NA	NA	0	281
control	2018-09-14	17	bedrooms	NA	NA	NA	NA	0	281
control	2018-09-14	17	exterior	NA	1	1	1	0	282
control	2018-09-14	17	living room	NA	NA	NA	NA	0	282
control	2018-09-14	17	bedrooms	NA	NA	NA	NA	0	282
control	2018-09-14	17	exterior	NA	1	1	1	1	283
control	2018-09-14	17	living room	NA	NA	NA	NA	0	283
control	2018-09-14	17	bedrooms	NA	NA	NA	NA	0	283
control	2018-09-14	17	exterior	NA	1	1	1	0	284
control	2018-09-14	17	living room	NA	NA	NA	NA	0	284
control	2018-09-14	17	bedrooms	NA	NA	NA	NA	0	284
control	2018-09-14	17	exterior	NA	1	1	1	0	285
control	2018-09-14	17	living room	NA	NA	NA	NA	0	285
control	2018-09-14	17	bedrooms	NA	NA	NA	NA	0	285
control	2018-09-14	17	exterior	NA	1	1	1	1	286
control	2018-09-14	17	living room	NA	NA	NA	NA	0	286
control	2018-09-14	17	bedrooms	NA	NA	NA	NA	0	286
control	2018-09-14	17	exterior	NA	1	1	1	0	287
control	2018-09-14	17	living room	NA	NA	NA	NA	0	287
control	2018-09-14	17	bedrooms	NA	NA	NA	NA	0	287
control	2018-09-14	17	exterior	NA	1	1	1	0	288
control	2018-09-14	17	living room	NA	NA	NA	NA	0	288
control	2018-09-14	17	bedrooms	NA	NA	NA	NA	0	288
control	2018-09-14	17	exterior	NA	1	1	1	1	289
control	2018-09-14	17	living room	NA	NA	NA	NA	0	289
control	2018-09-14	17	bedrooms	NA	NA	NA	NA	0	289
control	2018-09-14	17	exterior	NA	1	1	1	1	290
control	2018-09-14	17	living room	NA	NA	NA	NA	0	290
control	2018-09-14	17	bedrooms	NA	NA	NA	NA	0	290
control	2018-09-14	17	exterior	NA	1	1	1	0	291
control	2018-09-14	17	living room	NA	NA	NA	NA	0	291
control	2018-09-14	17	bedrooms	NA	NA	NA	NA	0	291
control	2018-09-14	17	exterior	NA	1	1	0	0	292
control	2018-09-14	17	living room	NA	NA	NA	NA	0	292
control	2018-09-14	17	bedrooms	NA	NA	NA	NA	0	292
eave.tubes	2018-09-14	17	exterior	1	1	1	0	0	293
eave.tubes	2018-09-14	17	living room	NA	NA	NA	NA	0	293
eave.tubes	2018-09-14	17	bedrooms	NA	NA	NA	NA	0	293
eave.tubes	2018-09-14	17	exterior	0	0	1	0	0	294
eave.tubes	2018-09-14	17	living room	NA	NA	NA	NA	0	294
eave.tubes	2018-09-14	17	bedrooms	NA	NA	NA	NA	0	294
eave.tubes	2018-09-14	17	exterior	0	1	0	0	0	295
eave.tubes	2018-09-14	17	living room	NA	NA	NA	NA	0	295
eave.tubes	2018-09-14	17	bedrooms	NA	NA	NA	NA	0	295
eave.tubes	2018-09-14	17	exterior	0	0	1	0	0	296
eave.tubes	2018-09-14	17	living room	NA	NA	NA	NA	0	296
eave.tubes	2018-09-14	17	bedrooms	NA	NA	NA	NA	0	296
eave.tubes	2018-09-14	17	exterior	0	0	1	1	0	297
eave.tubes	2018-09-14	17	living room	NA	NA	NA	NA	0	297
eave.tubes	2018-09-14	17	bedrooms	NA	NA	NA	NA	0	297
eave.tubes	2018-09-14	17	exterior	0	0	1	0	0	298
eave.tubes	2018-09-14	17	living room	NA	NA	NA	NA	0	298
eave.tubes	2018-09-14	17	bedrooms	NA	NA	NA	NA	0	298
eave.tubes	2018-09-14	17	exterior	1	0	1	0	0	299
eave.tubes	2018-09-14	17	living room	NA	NA	NA	NA	0	299
eave.tubes	2018-09-14	17	bedrooms	NA	NA	NA	NA	0	299
eave.tubes	2018-09-14	17	exterior	0	1	1	0	0	300
eave.tubes	2018-09-14	17	living room	NA	NA	NA	NA	0	300
eave.tubes	2018-09-14	17	bedrooms	NA	NA	NA	NA	0	300
eave.tubes	2018-09-14	17	exterior	0	0	0	0	0	301
eave.tubes	2018-09-14	17	living room	NA	NA	NA	NA	0	301
eave.tubes	2018-09-14	17	bedrooms	NA	NA	NA	NA	0	301
eave.tubes	2018-09-14	17	exterior	0	1	1	1	0	302
eave.tubes	2018-09-14	17	living room	NA	NA	NA	NA	0	302
eave.tubes	2018-09-14	17	bedrooms	NA	NA	NA	NA	0	302
eave.tubes	2018-09-14	17	exterior	0	0	0	0	0	303
eave.tubes	2018-09-14	17	living room	NA	NA	NA	NA	0	303
eave.tubes	2018-09-14	17	bedrooms	NA	NA	NA	NA	0	303
eave.tubes	2018-09-14	17	exterior	0	1	1	0	0	304
eave.tubes	2018-09-14	17	living room	NA	NA	NA	NA	0	304
eave.tubes	2018-09-14	17	bedrooms	NA	NA	NA	NA	0	304
eave.tubes	2018-09-14	17	exterior	1	0	1	0	0	305
eave.tubes	2018-09-14	17	living room	NA	NA	NA	1	0	305
eave.tubes	2018-09-14	17	bedrooms	NA	NA	NA	1	0	305
eave.tubes	2018-09-14	17	exterior	1	1	1	1	1	306
eave.tubes	2018-09-14	17	living room	NA	NA	NA	1	1	306
eave.tubes	2018-09-14	17	bedrooms	NA	NA	NA	1	1	306
eave.tubes	2018-09-14	17	exterior	0	1	1	1	NA	307
eave.tubes	2018-09-14	17	living room	NA	NA	NA	1	1	307
eave.tubes	2018-09-14	17	bedrooms	NA	NA	NA	1	1	307
eave.tubes	2018-09-14	17	exterior	1	1	1	0	0	308
eave.tubes	2018-09-14	17	living room	NA	NA	NA	0	0	308
eave.tubes	2018-09-14	17	bedrooms	NA	NA	NA	0	0	308
eave.tubes	2018-09-14	17	exterior	1	1	1	1	1	309
eave.tubes	2018-09-14	17	living room	NA	NA	NA	1	1	309
eave.tubes	2018-09-14	17	bedrooms	NA	NA	NA	1	1	309
eave.tubes	2018-09-14	17	exterior	1	1	0	1	0	310
eave.tubes	2018-09-14	17	living room	NA	NA	NA	1	1	310
eave.tubes	2018-09-14	17	bedrooms	NA	NA	NA	1	1	310
eave.tubes	2018-09-14	17	exterior	1	1	1	1	1	311
eave.tubes	2018-09-14	17	living room	NA	NA	NA	NA	1	311
eave.tubes	2018-09-14	17	bedrooms	NA	NA	NA	NA	1	311
eave.tubes	2018-09-14	17	exterior	1	1	1	1	1	312
eave.tubes	2018-09-14	17	living room	NA	NA	NA	NA	0	312
eave.tubes	2018-09-14	17	bedrooms	NA	NA	NA	NA	0	312
eave.tubes	2018-09-14	17	exterior	1	1	1	0	1	313
eave.tubes	2018-09-14	17	living room	NA	NA	NA	NA	0	313
eave.tubes	2018-09-14	17	bedrooms	NA	NA	NA	NA	0	313
eave.tubes	2018-09-14	17	exterior	1	1	1	0	1	314
eave.tubes	2018-09-14	17	living room	NA	NA	NA	NA	0	314
eave.tubes	2018-09-14	17	bedrooms	NA	NA	NA	NA	0	314
eave.tubes	2018-09-14	17	exterior	1	1	1	0	0	315
eave.tubes	2018-09-14	17	living room	NA	NA	NA	NA	0	315
eave.tubes	2018-09-14	17	bedrooms	NA	NA	NA	NA	0	315
eave.tubes	2018-09-14	17	exterior	NA	1	1	1	1	316
eave.tubes	2018-09-14	17	living room	NA	NA	NA	NA	0	316
eave.tubes	2018-09-14	17	bedrooms	NA	NA	NA	NA	0	316
eave.tubes	2018-09-14	16	exterior	1	1	1	0	0	317
eave.tubes	2018-09-14	16	living room	NA	NA	NA	NA	0	317
eave.tubes	2018-09-14	16	bedrooms	NA	NA	NA	NA	0	317
eave.tubes	2018-09-14	16	exterior	0	1	1	0	0	318
eave.tubes	2018-09-14	16	living room	NA	NA	NA	NA	0	318
eave.tubes	2018-09-14	16	bedrooms	NA	NA	NA	NA	0	318
eave.tubes	2018-09-14	16	exterior	0	1	1	0	0	319
eave.tubes	2018-09-14	16	living room	NA	NA	NA	NA	0	319
eave.tubes	2018-09-14	16	bedrooms	NA	NA	NA	NA	0	319
eave.tubes	2018-09-14	16	exterior	0	1	1	0	0	320
eave.tubes	2018-09-14	16	living room	NA	NA	NA	NA	0	320
eave.tubes	2018-09-14	16	bedrooms	NA	NA	NA	NA	0	320
eave.tubes	2018-09-14	17	exterior	1	1	1	1	0	321
eave.tubes	2018-09-14	17	living room	NA	NA	NA	NA	0	321
eave.tubes	2018-09-14	17	bedrooms	NA	NA	NA	NA	0	321
eave.tubes	2018-09-14	17	exterior	1	0	1	0	0	322
eave.tubes	2018-09-14	17	living room	NA	NA	NA	NA	0	322
eave.tubes	2018-09-14	17	bedrooms	NA	NA	NA	NA	0	322
eave.tubes	2018-09-14	17	exterior	0	1	1	0	0	323
eave.tubes	2018-09-14	17	living room	NA	NA	NA	NA	0	323
eave.tubes	2018-09-14	17	bedrooms	NA	NA	NA	NA	0	323
eave.tubes	2018-09-14	17	exterior	1	1	1	1	0	324
eave.tubes	2018-09-14	17	living room	NA	NA	NA	NA	0	324
eave.tubes	2018-09-14	17	bedrooms	NA	NA	NA	NA	0	324
eave.tubes	2018-09-14	16	exterior	0	1	1	1	1	325
eave.tubes	2018-09-14	16	living room	NA	NA	NA	NA	1	325
eave.tubes	2018-09-14	16	bedrooms	NA	NA	NA	NA	0	325
eave.tubes	2018-09-14	16	exterior	0	1	1	0	0	326
eave.tubes	2018-09-14	16	living room	NA	NA	NA	NA	0	326
eave.tubes	2018-09-14	16	bedrooms	NA	NA	NA	NA	0	326
eave.tubes	2018-09-14	16	exterior	0	1	1	0	0	327
eave.tubes	2018-09-14	16	living room	NA	NA	NA	NA	0	327
eave.tubes	2018-09-14	16	bedrooms	NA	NA	NA	NA	0	327
eave.tubes	2018-09-14	16	exterior	0	1	1	0	0	328
eave.tubes	2018-09-14	16	living room	NA	NA	NA	NA	0	328
eave.tubes	2018-09-14	16	bedrooms	NA	NA	NA	NA	0	328
eave.tubes	2018-09-14	17	exterior	0	1	1	1	0	329
eave.tubes	2018-09-14	17	living room	NA	NA	NA	NA	0	329
eave.tubes	2018-09-14	17	bedrooms	NA	NA	NA	NA	0	329
eave.tubes	2018-09-14	17	exterior	0	1	1	0	0	330
eave.tubes	2018-09-14	17	living room	NA	NA	NA	NA	0	330
eave.tubes	2018-09-14	17	bedrooms	NA	NA	NA	NA	0	330
eave.tubes	2018-09-14	17	exterior	0	1	1	1	0	331
eave.tubes	2018-09-14	17	living room	NA	NA	NA	NA	0	331
eave.tubes	2018-09-14	17	bedrooms	NA	NA	NA	NA	0	331
eave.tubes	2018-09-14	17	exterior	0	1	1	1	0	332
eave.tubes	2018-09-14	17	living room	NA	NA	NA	NA	0	332
eave.tubes	2018-09-14	17	bedrooms	NA	NA	NA	NA	0	332
eave.tubes	2018-09-12	16	exterior	0	1	1	1	0	333
eave.tubes	2018-09-12	16	living room	NA	NA	NA	1	0	333
eave.tubes	2018-09-12	16	bedrooms	NA	NA	NA	0	0	333
eave.tubes	2018-09-12	16	exterior	0	1	1	1	0	334
eave.tubes	2018-09-12	16	living room	NA	NA	NA	1	0	334
eave.tubes	2018-09-12	16	bedrooms	NA	NA	NA	0	0	334
eave.tubes	2018-09-12	16	exterior	0	1	1	1	0	335
eave.tubes	2018-09-12	16	living room	NA	NA	NA	1	0	335
eave.tubes	2018-09-12	16	bedrooms	NA	NA	NA	0	0	335
eave.tubes	2018-09-12	16	exterior	0	1	1	0	0	336
eave.tubes	2018-09-12	16	living room	NA	NA	NA	0	0	336
eave.tubes	2018-09-12	16	bedrooms	NA	NA	NA	0	0	336
eave.tubes	2018-09-12	17	exterior	0	1	1	0	0	337
eave.tubes	2018-09-12	17	living room	NA	NA	NA	0	0	337
eave.tubes	2018-09-12	17	bedrooms	NA	NA	NA	0	0	337
eave.tubes	2018-09-12	17	exterior	0	1	1	0	0	338
eave.tubes	2018-09-12	17	living room	NA	NA	NA	0	0	338
eave.tubes	2018-09-12	17	bedrooms	NA	NA	NA	0	0	338
eave.tubes	2018-09-12	17	exterior	0	0	0	1	0	339
eave.tubes	2018-09-12	17	living room	NA	NA	NA	NA	0	339
eave.tubes	2018-09-12	17	bedrooms	NA	NA	NA	NA	0	339
eave.tubes	2018-09-12	17	exterior	0	1	1	1	0	340
eave.tubes	2018-09-12	17	living room	NA	NA	NA	NA	0	340
eave.tubes	2018-09-12	17	bedrooms	NA	NA	NA	NA	0	340
control	2018-09-13	16	exterior	NA	1	1	1	0	341
control	2018-09-13	16	living room	NA	NA	NA	NA	0	341
control	2018-09-13	16	bedrooms	NA	NA	NA	NA	0	341
control	2018-09-13	16	exterior	NA	1	1	1	0	342
control	2018-09-13	16	living room	NA	NA	NA	NA	0	342
control	2018-09-13	16	bedrooms	NA	NA	NA	NA	0	342
control	2018-09-13	16	exterior	NA	1	1	0	0	343
control	2018-09-13	16	living room	NA	NA	NA	NA	0	343
control	2018-09-13	16	bedrooms	NA	NA	NA	NA	0	343
control	2018-09-13	16	exterior	NA	1	1	1	0	344
control	2018-09-13	16	living room	NA	NA	NA	NA	0	344
control	2018-09-13	16	bedrooms	NA	NA	NA	NA	0	344
control	2018-09-13	17	exterior	NA	1	1	1	0	345
control	2018-09-13	17	living room	NA	NA	NA	NA	0	345
control	2018-09-13	17	bedrooms	NA	NA	NA	NA	0	345
control	2018-09-13	17	exterior	NA	1	1	0	0	346
control	2018-09-13	17	living room	NA	NA	NA	NA	0	346
control	2018-09-13	17	bedrooms	NA	NA	NA	NA	0	346
control	2018-09-13	17	exterior	NA	1	1	0	0	347
control	2018-09-13	17	living room	NA	NA	NA	NA	0	347
control	2018-09-13	17	bedrooms	NA	NA	NA	NA	0	347
control	2018-09-13	17	exterior	NA	1	1	0	0	348
control	2018-09-13	17	living room	NA	NA	NA	NA	0	348
control	2018-09-13	17	bedrooms	NA	NA	NA	NA	0	348
control	2018-09-13	16	exterior	NA	1	1	1	0	349
control	2018-09-13	16	living room	NA	NA	NA	NA	0	349
control	2018-09-13	16	bedrooms	NA	NA	NA	NA	0	349
control	2018-09-13	16	exterior	NA	1	1	1	0	350
control	2018-09-13	16	living room	NA	NA	NA	NA	0	350
control	2018-09-13	16	bedrooms	NA	NA	NA	NA	0	350
control	2018-09-13	16	exterior	NA	1	1	0	0	351
control	2018-09-13	16	living room	NA	NA	NA	NA	0	351
control	2018-09-13	16	bedrooms	NA	NA	NA	NA	0	351
control	2018-09-13	16	exterior	NA	1	1	1	0	352
control	2018-09-13	16	living room	NA	NA	NA	NA	0	352
control	2018-09-13	16	bedrooms	NA	NA	NA	NA	0	352
control	2018-09-13	17	exterior	NA	1	1	1	0	353
control	2018-09-13	17	living room	NA	NA	NA	NA	0	353
control	2018-09-13	17	bedrooms	NA	NA	NA	NA	0	353
control	2018-09-13	17	exterior	NA	1	1	1	0	354
control	2018-09-13	17	living room	NA	NA	NA	NA	0	354
control	2018-09-13	17	bedrooms	NA	NA	NA	NA	0	354
control	2018-09-13	17	exterior	NA	1	1	1	0	355
control	2018-09-13	17	living room	NA	NA	NA	NA	0	355
control	2018-09-13	17	bedrooms	NA	NA	NA	NA	0	355
control	2018-09-13	17	exterior	NA	1	1	0	0	356
control	2018-09-13	17	living room	NA	NA	NA	NA	0	356
control	2018-09-13	17	bedrooms	NA	NA	NA	NA	0	356
control	2018-09-14	16	exterior	NA	1	1	0	0	357
control	2018-09-14	16	living room	NA	NA	NA	NA	0	357
control	2018-09-14	16	bedrooms	NA	NA	NA	NA	0	357
control	2018-09-14	16	exterior	NA	1	1	1	0	358
control	2018-09-14	16	living room	NA	NA	NA	NA	0	358
control	2018-09-14	16	bedrooms	NA	NA	NA	NA	0	358
control	2018-09-14	16	exterior	NA	1	1	1	0	359
control	2018-09-14	16	living room	NA	NA	NA	NA	0	359
control	2018-09-14	16	bedrooms	NA	NA	NA	NA	0	359
control	2018-09-14	16	exterior	NA	1	1	0	0	360
control	2018-09-14	16	living room	NA	NA	NA	NA	0	360
control	2018-09-14	16	bedrooms	NA	NA	NA	NA	0	360
control	2018-09-14	17	exterior	NA	1	1	0	0	361
control	2018-09-14	17	living room	NA	NA	NA	NA	0	361
control	2018-09-14	17	bedrooms	NA	NA	NA	NA	0	361
control	2018-09-14	17	exterior	NA	1	1	0	0	362
control	2018-09-14	17	living room	NA	NA	NA	NA	0	362
control	2018-09-14	17	bedrooms	NA	NA	NA	NA	0	362
control	2018-09-14	17	exterior	NA	1	1	0	0	363
control	2018-09-14	17	living room	NA	NA	NA	NA	0	363
control	2018-09-14	17	bedrooms	NA	NA	NA	NA	0	363
control	2018-09-14	17	exterior	NA	1	1	1	0	364
control	2018-09-14	17	living room	NA	NA	NA	NA	0	364
control	2018-09-14	17	bedrooms	NA	NA	NA	NA	0	364
eave.tubes	2018-09-17	16	exterior	0	0	1	0	0	365
eave.tubes	2018-09-17	16	living room	NA	NA	NA	0	0	365
eave.tubes	2018-09-17	16	bedrooms	NA	NA	NA	0	0	365
eave.tubes	2018-09-17	16	exterior	0	0	1	1	0	366
eave.tubes	2018-09-17	16	living room	NA	NA	NA	1	0	366
eave.tubes	2018-09-17	16	bedrooms	NA	NA	NA	1	0	366
eave.tubes	2018-09-17	16	exterior	1	1	1	0	0	367
eave.tubes	2018-09-17	16	living room	NA	NA	NA	0	0	367
eave.tubes	2018-09-17	16	bedrooms	NA	NA	NA	0	0	367
eave.tubes	2018-09-17	16	exterior	1	1	1	1	0	368
eave.tubes	2018-09-17	16	living room	NA	NA	NA	1	0	368
eave.tubes	2018-09-17	16	bedrooms	NA	NA	NA	1	0	368
eave.tubes	2018-09-17	17	exterior	0	0	1	1	0	369
eave.tubes	2018-09-17	17	living room	NA	NA	NA	NA	0	369
eave.tubes	2018-09-17	17	bedrooms	NA	NA	NA	NA	0	369
eave.tubes	2018-09-17	17	exterior	1	1	1	0	0	370
eave.tubes	2018-09-17	17	living room	NA	NA	NA	NA	0	370
eave.tubes	2018-09-17	17	bedrooms	NA	NA	NA	NA	0	370
eave.tubes	2018-09-17	17	exterior	1	1	1	1	1	371
eave.tubes	2018-09-17	17	living room	NA	NA	NA	NA	1	371
eave.tubes	2018-09-17	17	bedrooms	NA	NA	NA	NA	1	371
eave.tubes	2018-09-17	17	exterior	0	0	1	0	1	372
eave.tubes	2018-09-17	17	living room	NA	NA	NA	NA	1	372
eave.tubes	2018-09-17	17	bedrooms	NA	NA	NA	NA	1	372
eave.tubes	2018-09-17	16	exterior	1	1	1	1	0	373
eave.tubes	2018-09-17	16	living room	NA	NA	NA	1	0	373
eave.tubes	2018-09-17	16	bedrooms	NA	NA	NA	1	0	373
eave.tubes	2018-09-17	16	exterior	1	1	1	1	0	374
eave.tubes	2018-09-17	16	living room	NA	NA	NA	1	0	374
eave.tubes	2018-09-17	16	bedrooms	NA	NA	NA	1	0	374
eave.tubes	2018-09-17	16	exterior	1	1	1	1	0	375
eave.tubes	2018-09-17	16	living room	NA	NA	NA	1	0	375
eave.tubes	2018-09-17	16	bedrooms	NA	NA	NA	1	0	375
eave.tubes	2018-09-17	16	exterior	0	1	1	1	0	376
eave.tubes	2018-09-17	16	living room	NA	NA	NA	1	0	376
eave.tubes	2018-09-17	16	bedrooms	NA	NA	NA	1	0	376
eave.tubes	2018-09-17	17	exterior	1	1	1	1	0	377
eave.tubes	2018-09-17	17	living room	NA	NA	NA	1	0	377
eave.tubes	2018-09-17	17	bedrooms	NA	NA	NA	1	0	377
eave.tubes	2018-09-17	17	exterior	1	1	1	1	0	378
eave.tubes	2018-09-17	17	living room	NA	NA	NA	1	0	378
eave.tubes	2018-09-17	17	bedrooms	NA	NA	NA	1	0	378
eave.tubes	2018-09-17	17	exterior	1	1	1	1	0	379
eave.tubes	2018-09-17	17	living room	NA	NA	NA	1	0	379
eave.tubes	2018-09-17	17	bedrooms	NA	NA	NA	1	0	379
eave.tubes	2018-09-17	17	exterior	1	1	1	1	0	380
eave.tubes	2018-09-17	17	living room	NA	NA	NA	1	0	380
eave.tubes	2018-09-17	17	bedrooms	NA	NA	NA	1	0	380
control	2018-09-17	16	exterior	NA	1	1	1	0	381
control	2018-09-17	16	living room	NA	NA	NA	1	0	381
control	2018-09-17	16	bedrooms	NA	NA	NA	1	0	381
control	2018-09-17	16	exterior	NA	1	1	0	0	382
control	2018-09-17	16	living room	NA	NA	NA	0	0	382
control	2018-09-17	16	bedrooms	NA	NA	NA	0	0	382
control	2018-09-17	16	exterior	NA	1	1	1	0	383
control	2018-09-17	16	living room	NA	NA	NA	1	0	383
control	2018-09-17	16	bedrooms	NA	NA	NA	1	0	383
control	2018-09-17	16	exterior	NA	1	1	1	0	384
control	2018-09-17	16	living room	NA	NA	NA	1	0	384
control	2018-09-17	16	bedrooms	NA	NA	NA	1	0	384
control	2018-09-17	17	exterior	NA	1	1	1	0	385
control	2018-09-17	17	living room	NA	NA	NA	1	0	385
control	2018-09-17	17	bedrooms	NA	NA	NA	1	0	385
control	2018-09-17	17	exterior	NA	1	1	1	0	386
control	2018-09-17	17	living room	NA	NA	NA	1	0	386
control	2018-09-17	17	bedrooms	NA	NA	NA	1	0	386
control	2018-09-17	17	exterior	NA	0	1	0	0	387
control	2018-09-17	17	living room	NA	NA	NA	0	0	387
control	2018-09-17	17	bedrooms	NA	NA	NA	0	0	387
control	2018-09-17	17	exterior	NA	1	1	0	0	388
control	2018-09-17	17	living room	NA	NA	NA	0	0	388
control	2018-09-17	17	bedrooms	NA	NA	NA	0	0	388
control	2018-09-17	17	exterior	NA	1	1	1	0	389
control	2018-09-17	17	living room	NA	NA	NA	1	0	389
control	2018-09-17	17	bedrooms	NA	NA	NA	1	0	389
control	2018-09-17	17	exterior	NA	1	1	1	0	390
control	2018-09-17	17	living room	NA	NA	NA	1	0	390
control	2018-09-17	17	bedrooms	NA	NA	NA	1	0	390
control	2018-09-17	17	exterior	NA	1	1	1	0	391
control	2018-09-17	17	living room	NA	NA	NA	1	0	391
control	2018-09-17	17	bedrooms	NA	NA	NA	1	0	391
control	2018-09-17	17	exterior	NA	1	1	1	0	392
control	2018-09-17	17	living room	NA	NA	NA	1	0	392
control	2018-09-17	17	bedrooms	NA	NA	NA	1	0	392
control	2018-09-17	17	exterior	NA	1	1	1	0	393
control	2018-09-17	17	living room	NA	NA	NA	1	0	393
control	2018-09-17	17	bedrooms	NA	NA	NA	1	0	393
control	2018-09-17	17	exterior	NA	1	1	1	0	394
control	2018-09-17	17	living room	NA	NA	NA	1	0	394
control	2018-09-17	17	bedrooms	NA	NA	NA	1	0	394
control	2018-09-17	17	exterior	NA	1	1	1	0	395
control	2018-09-17	17	living room	NA	NA	NA	1	0	395
control	2018-09-17	17	bedrooms	NA	NA	NA	1	0	395
control	2018-09-17	17	exterior	NA	1	1	1	0	396
control	2018-09-17	17	living room	NA	NA	NA	1	0	396
control	2018-09-17	17	bedrooms	NA	NA	NA	1	0	396
control	2018-09-17	17	exterior	NA	1	1	0	0	397
control	2018-09-17	17	living room	NA	NA	NA	1	1	397
control	2018-09-17	17	bedrooms	NA	NA	NA	1	1	397
control	2018-09-17	17	exterior	NA	1	1	1	0	398
control	2018-09-17	17	living room	NA	NA	NA	1	1	398
control	2018-09-17	17	bedrooms	NA	NA	NA	1	1	398
control	2018-09-17	17	exterior	NA	1	1	1	1	399
control	2018-09-17	17	living room	NA	NA	NA	1	1	399
control	2018-09-17	17	bedrooms	NA	NA	NA	1	0	399
control	2018-09-17	17	exterior	NA	1	1	1	0	400
control	2018-09-17	17	living room	NA	NA	NA	1	0	400
control	2018-09-17	17	bedrooms	NA	NA	NA	1	0	400
eave.tubes	2018-09-17	17	exterior	0	0	0	0	0	401
eave.tubes	2018-09-17	17	living room	NA	NA	NA	0	0	401
eave.tubes	2018-09-17	17	bedrooms	NA	NA	NA	0	0	401
eave.tubes	2018-09-17	17	exterior	0	0	1	1	0	402
eave.tubes	2018-09-17	17	living room	NA	NA	NA	1	0	402
eave.tubes	2018-09-17	17	bedrooms	NA	NA	NA	1	0	402
eave.tubes	2018-09-17	17	exterior	0	1	1	0	0	403
eave.tubes	2018-09-17	17	living room	NA	NA	NA	0	0	403
eave.tubes	2018-09-17	17	bedrooms	NA	NA	NA	0	0	403
eave.tubes	2018-09-17	17	exterior	NA	1	1	0	0	404
eave.tubes	2018-09-17	17	living room	NA	NA	NA	0	0	404
eave.tubes	2018-09-17	17	bedrooms	NA	NA	NA	0	0	404
eave.tubes	2018-09-17	17	exterior	0	0	0	0	0	405
eave.tubes	2018-09-17	17	living room	NA	NA	NA	0	0	405
eave.tubes	2018-09-17	17	bedrooms	NA	NA	NA	0	0	405
eave.tubes	2018-09-17	17	exterior	0	0	0	0	0	406
eave.tubes	2018-09-17	17	living room	NA	NA	NA	0	0	406
eave.tubes	2018-09-17	17	bedrooms	NA	NA	NA	0	0	406
eave.tubes	2018-09-17	17	exterior	0	0	1	0	0	407
eave.tubes	2018-09-17	17	living room	NA	NA	NA	0	0	407
eave.tubes	2018-09-17	17	bedrooms	NA	NA	NA	0	0	407
eave.tubes	2018-09-17	17	exterior	1	1	1	1	1	408
eave.tubes	2018-09-17	17	living room	NA	NA	NA	1	1	408
eave.tubes	2018-09-17	17	bedrooms	NA	NA	NA	1	1	408
eave.tubes	2018-09-17	17	exterior	0	0	1	0	0	409
eave.tubes	2018-09-17	17	living room	NA	NA	NA	0	0	409
eave.tubes	2018-09-17	17	bedrooms	NA	NA	NA	0	0	409
eave.tubes	2018-09-17	17	exterior	0	1	1	0	0	410
eave.tubes	2018-09-17	17	living room	NA	NA	NA	0	0	410
eave.tubes	2018-09-17	17	bedrooms	NA	NA	NA	0	0	410
eave.tubes	2018-09-17	17	exterior	0	0	1	0	0	411
eave.tubes	2018-09-17	17	living room	NA	NA	NA	0	0	411
eave.tubes	2018-09-17	17	bedrooms	NA	NA	NA	0	0	411
eave.tubes	2018-09-17	17	exterior	1	1	1	1	0	412
eave.tubes	2018-09-17	17	living room	NA	NA	NA	1	0	412
eave.tubes	2018-09-17	17	bedrooms	NA	NA	NA	1	0	412
eave.tubes	2018-09-17	17	exterior	0	0	1	1	0	413
eave.tubes	2018-09-17	17	living room	NA	NA	NA	1	0	413
eave.tubes	2018-09-17	17	bedrooms	NA	NA	NA	1	0	413
eave.tubes	2018-09-17	17	exterior	0	0	0	0	0	414
eave.tubes	2018-09-17	17	living room	NA	NA	NA	1	0	414
eave.tubes	2018-09-17	17	bedrooms	NA	NA	NA	1	0	414
eave.tubes	2018-09-17	17	exterior	0	0	0	0	0	415
eave.tubes	2018-09-17	17	living room	NA	NA	NA	1	0	415
eave.tubes	2018-09-17	17	bedrooms	NA	NA	NA	1	0	415
eave.tubes	2018-09-17	17	exterior	1	1	1	0	0	416
eave.tubes	2018-09-17	17	living room	NA	NA	NA	1	0	416
eave.tubes	2018-09-17	17	bedrooms	NA	NA	NA	1	0	416
eave.tubes	2018-09-17	17	exterior	0	0	1	1	0	417
eave.tubes	2018-09-17	17	living room	NA	NA	NA	1	0	417
eave.tubes	2018-09-17	17	bedrooms	NA	NA	NA	1	0	417
eave.tubes	2018-09-17	17	exterior	0	1	1	0	0	418
eave.tubes	2018-09-17	17	living room	NA	NA	NA	1	0	418
eave.tubes	2018-09-17	17	bedrooms	NA	NA	NA	1	0	418
eave.tubes	2018-09-17	17	exterior	0	0	1	0	0	419
eave.tubes	2018-09-17	17	living room	NA	NA	NA	1	0	419
eave.tubes	2018-09-17	17	bedrooms	NA	NA	NA	1	0	419
eave.tubes	2018-09-17	17	exterior	0	0	1	0	0	420
eave.tubes	2018-09-17	17	living room	NA	NA	NA	1	0	420
eave.tubes	2018-09-17	17	bedrooms	NA	NA	NA	1	0	420
eave.tubes	2018-09-17	17	exterior	0	0	1	0	0	421
eave.tubes	2018-09-17	17	living room	NA	NA	NA	1	0	421
eave.tubes	2018-09-17	17	bedrooms	NA	NA	NA	1	0	421
eave.tubes	2018-09-17	17	exterior	0	0	1	0	0	422
eave.tubes	2018-09-17	17	living room	NA	NA	NA	0	0	422
eave.tubes	2018-09-17	17	bedrooms	NA	NA	NA	0	0	422
eave.tubes	2018-09-17	17	exterior	1	1	1	1	0	423
eave.tubes	2018-09-17	17	living room	NA	NA	NA	1	0	423
eave.tubes	2018-09-17	17	bedrooms	NA	NA	NA	1	0	423
eave.tubes	2018-09-17	17	exterior	0	0	1	1	0	424
eave.tubes	2018-09-17	17	living room	NA	NA	NA	1	0	424
eave.tubes	2018-09-17	17	bedrooms	NA	NA	NA	1	0	424
control	2018-09-17	16	exterior	NA	1	1	1	0	425
control	2018-09-17	16	living room	NA	NA	NA	NA	0	425
control	2018-09-17	16	bedrooms	NA	NA	NA	NA	0	425
control	2018-09-17	16	exterior	NA	1	1	1	0	426
control	2018-09-17	16	living room	NA	NA	NA	NA	0	426
control	2018-09-17	16	bedrooms	NA	NA	NA	NA	0	426
control	2018-09-17	16	exterior	NA	1	1	0	0	427
control	2018-09-17	16	living room	NA	NA	NA	NA	0	427
control	2018-09-17	16	bedrooms	NA	NA	NA	NA	0	427
control	2018-09-17	16	exterior	NA	1	1	0	0	428
control	2018-09-17	16	living room	NA	NA	NA	NA	0	428
control	2018-09-17	16	bedrooms	NA	NA	NA	NA	0	428
control	2018-09-17	16	exterior	NA	1	1	0	0	429
control	2018-09-17	16	living room	NA	NA	NA	NA	0	429
control	2018-09-17	16	bedrooms	NA	NA	NA	NA	0	429
control	2018-09-17	16	exterior	NA	1	1	0	0	430
control	2018-09-17	16	living room	NA	NA	NA	NA	0	430
control	2018-09-17	16	bedrooms	NA	NA	NA	NA	0	430
control	2018-09-17	17	exterior	NA	1	1	0	0	431
control	2018-09-17	17	living room	NA	NA	NA	NA	0	431
control	2018-09-17	17	bedrooms	NA	NA	NA	NA	0	431
control	2018-09-17	17	exterior	NA	1	1	0	0	432
control	2018-09-17	17	living room	NA	NA	NA	NA	0	432
control	2018-09-17	17	bedrooms	NA	NA	NA	NA	0	432
control	2018-09-17	17	exterior	NA	1	1	1	0	433
control	2018-09-17	17	living room	NA	NA	NA	NA	0	433
control	2018-09-17	17	bedrooms	NA	NA	NA	NA	0	433
control	2018-09-17	17	exterior	NA	1	1	1	0	434
control	2018-09-17	17	living room	NA	NA	NA	NA	0	434
control	2018-09-17	17	bedrooms	NA	NA	NA	NA	0	434
control	2018-09-17	17	exterior	NA	1	1	1	0	435
control	2018-09-17	17	living room	NA	NA	NA	NA	0	435
control	2018-09-17	17	bedrooms	NA	NA	NA	NA	0	435
control	2018-09-17	17	exterior	NA	1	1	0	0	436
control	2018-09-17	17	living room	NA	NA	NA	NA	0	436
control	2018-09-17	17	bedrooms	NA	NA	NA	NA	0	436
control	2018-09-18	16	exterior	NA	1	1	0	0	437
control	2018-09-18	16	living room	NA	NA	NA	0	0	437
control	2018-09-18	16	bedrooms	NA	NA	NA	0	0	437
control	2018-09-18	16	exterior	NA	0	1	0	0	438
control	2018-09-18	16	living room	NA	NA	NA	0	0	438
control	2018-09-18	16	bedrooms	NA	NA	NA	0	0	438
control	2018-09-18	16	exterior	NA	1	1	0	0	439
control	2018-09-18	16	living room	NA	NA	NA	0	0	439
control	2018-09-18	16	bedrooms	NA	NA	NA	0	0	439
control	2018-09-18	16	exterior	NA	1	1	0	0	440
control	2018-09-18	16	living room	NA	NA	NA	0	0	440
control	2018-09-18	16	bedrooms	NA	NA	NA	0	0	440
control	2018-09-18	17	exterior	NA	1	1	1	0	441
control	2018-09-18	17	living room	NA	NA	NA	0	0	441
control	2018-09-18	17	bedrooms	NA	NA	NA	0	0	441
control	2018-09-18	17	exterior	NA	1	1	0	0	442
control	2018-09-18	17	living room	NA	NA	NA	0	0	442
control	2018-09-18	17	bedrooms	NA	NA	NA	0	0	442
control	2018-09-18	17	exterior	NA	1	1	0	1	443
control	2018-09-18	17	living room	NA	NA	NA	0	0	443
control	2018-09-18	17	bedrooms	NA	NA	NA	0	0	443
control	2018-09-18	17	exterior	NA	1	1	0	0	444
control	2018-09-18	17	living room	NA	NA	NA	0	0	444
control	2018-09-18	17	bedrooms	NA	NA	NA	0	0	444
control	2018-09-18	16	exterior	NA	1	1	1	0	445
control	2018-09-18	16	living room	NA	NA	NA	1	0	445
control	2018-09-18	16	bedrooms	NA	NA	NA	0	0	445
control	2018-09-18	16	exterior	NA	1	1	1	0	446
control	2018-09-18	16	living room	NA	NA	NA	0	0	446
control	2018-09-18	16	bedrooms	NA	NA	NA	0	0	446
control	2018-09-18	16	exterior	NA	1	1	1	0	447
control	2018-09-18	16	living room	NA	NA	NA	0	0	447
control	2018-09-18	16	bedrooms	NA	NA	NA	0	0	447
control	2018-09-18	16	exterior	NA	1	1	1	0	448
control	2018-09-18	16	living room	NA	NA	NA	0	0	448
control	2018-09-18	16	bedrooms	NA	NA	NA	0	0	448
control	2018-09-18	17	exterior	NA	1	1	1	0	449
control	2018-09-18	17	living room	NA	NA	NA	0	0	449
control	2018-09-18	17	bedrooms	NA	NA	NA	0	0	449
control	2018-09-18	17	exterior	NA	1	1	1	0	450
control	2018-09-18	17	living room	NA	NA	NA	1	0	450
control	2018-09-18	17	bedrooms	NA	NA	NA	0	0	450
control	2018-09-18	17	exterior	NA	1	1	0	0	451
control	2018-09-18	17	living room	NA	NA	NA	0	0	451
control	2018-09-18	17	bedrooms	NA	NA	NA	0	0	451
control	2018-09-18	17	exterior	NA	1	1	1	0	452
control	2018-09-18	17	living room	NA	NA	NA	0	0	452
control	2018-09-18	17	bedrooms	NA	NA	NA	0	0	452
eave.tubes	2018-09-17	16	exterior	1	1	1	1	0	453
eave.tubes	2018-09-17	16	living room	NA	NA	NA	NA	0	453
eave.tubes	2018-09-17	16	bedrooms	NA	NA	NA	NA	0	453
eave.tubes	2018-09-17	16	exterior	1	1	1	1	0	454
eave.tubes	2018-09-17	16	living room	NA	NA	NA	NA	0	454
eave.tubes	2018-09-17	16	bedrooms	NA	NA	NA	NA	0	454
eave.tubes	2018-09-17	16	exterior	1	1	1	1	0	455
eave.tubes	2018-09-17	16	living room	NA	NA	NA	NA	0	455
eave.tubes	2018-09-17	16	bedrooms	NA	NA	NA	NA	0	455
eave.tubes	2018-09-17	16	exterior	1	1	1	1	0	456
eave.tubes	2018-09-17	16	living room	NA	NA	NA	NA	0	456
eave.tubes	2018-09-17	16	bedrooms	NA	NA	NA	NA	0	456
eave.tubes	2018-09-17	17	exterior	0	0	1	0	0	457
eave.tubes	2018-09-17	17	living room	NA	NA	NA	NA	0	457
eave.tubes	2018-09-17	17	bedrooms	NA	NA	NA	NA	0	457
eave.tubes	2018-09-17	17	exterior	1	1	1	0	0	458
eave.tubes	2018-09-17	17	living room	NA	NA	NA	NA	0	458
eave.tubes	2018-09-17	17	bedrooms	NA	NA	NA	NA	0	458
eave.tubes	2018-09-17	17	exterior	0	1	1	1	0	459
eave.tubes	2018-09-17	17	living room	NA	NA	NA	NA	0	459
eave.tubes	2018-09-17	17	bedrooms	NA	NA	NA	NA	0	459
eave.tubes	2018-09-17	17	exterior	1	1	1	0	0	460
eave.tubes	2018-09-17	17	living room	NA	NA	NA	NA	0	460
eave.tubes	2018-09-17	17	bedrooms	NA	NA	NA	NA	0	460
eave.tubes	2018-09-18	16	exterior	1	1	1	1	0	461
eave.tubes	2018-09-18	16	living room	NA	NA	NA	0	0	461
eave.tubes	2018-09-18	16	bedrooms	NA	NA	NA	0	0	461
eave.tubes	2018-09-18	16	exterior	0	1	1	0	0	462
eave.tubes	2018-09-18	16	living room	NA	NA	NA	0	0	462
eave.tubes	2018-09-18	16	bedrooms	NA	NA	NA	0	0	462
eave.tubes	2018-09-18	16	exterior	1	0	0	1	0	463
eave.tubes	2018-09-18	16	living room	NA	NA	NA	0	0	463
eave.tubes	2018-09-18	16	bedrooms	NA	NA	NA	0	0	463
eave.tubes	2018-09-18	16	exterior	0	1	1	1	0	464
eave.tubes	2018-09-18	16	living room	NA	NA	NA	0	0	464
eave.tubes	2018-09-18	16	bedrooms	NA	NA	NA	0	0	464
eave.tubes	2018-09-18	17	exterior	1	1	1	1	0	465
eave.tubes	2018-09-18	17	living room	NA	NA	NA	0	0	465
eave.tubes	2018-09-18	17	bedrooms	NA	NA	NA	0	0	465
eave.tubes	2018-09-18	17	exterior	1	1	1	1	0	466
eave.tubes	2018-09-18	17	living room	NA	NA	NA	0	0	466
eave.tubes	2018-09-18	17	bedrooms	NA	NA	NA	0	0	466
eave.tubes	2018-09-18	17	exterior	0	1	1	0	0	467
eave.tubes	2018-09-18	17	living room	NA	NA	NA	0	0	467
eave.tubes	2018-09-18	17	bedrooms	NA	NA	NA	0	0	467
eave.tubes	2018-09-18	17	exterior	0	1	1	0	0	468
eave.tubes	2018-09-18	17	living room	NA	NA	NA	0	0	468
eave.tubes	2018-09-18	17	bedrooms	NA	NA	NA	0	0	468
eave.tubes	2018-09-17	16	exterior	1	1	1	0	0	469
eave.tubes	2018-09-17	16	living room	NA	NA	NA	NA	0	469
eave.tubes	2018-09-17	16	bedrooms	NA	NA	NA	NA	0	469
eave.tubes	2018-09-17	16	exterior	1	1	1	0	0	470
eave.tubes	2018-09-17	16	living room	NA	NA	NA	NA	0	470
eave.tubes	2018-09-17	16	bedrooms	NA	NA	NA	NA	0	470
eave.tubes	2018-09-17	16	exterior	1	1	1	0	0	471
eave.tubes	2018-09-17	16	living room	NA	NA	NA	NA	0	471
eave.tubes	2018-09-17	16	bedrooms	NA	NA	NA	NA	0	471
eave.tubes	2018-09-17	16	exterior	1	1	1	0	0	472
eave.tubes	2018-09-17	16	living room	NA	NA	NA	NA	0	472
eave.tubes	2018-09-17	16	bedrooms	NA	NA	NA	NA	0	472
eave.tubes	2018-09-17	17	exterior	1	1	1	1	0	473
eave.tubes	2018-09-17	17	living room	NA	NA	NA	NA	0	473
eave.tubes	2018-09-17	17	bedrooms	NA	NA	NA	NA	0	473
eave.tubes	2018-09-17	17	exterior	1	1	1	1	0	474
eave.tubes	2018-09-17	17	living room	NA	NA	NA	NA	0	474
eave.tubes	2018-09-17	17	bedrooms	NA	NA	NA	NA	0	474
eave.tubes	2018-09-17	17	exterior	1	1	1	1	0	475
eave.tubes	2018-09-17	17	living room	NA	NA	NA	NA	0	475
eave.tubes	2018-09-17	17	bedrooms	NA	NA	NA	NA	0	475
eave.tubes	2018-09-17	17	exterior	0	1	1	0	0	476
eave.tubes	2018-09-17	17	living room	NA	NA	NA	NA	0	476
eave.tubes	2018-09-17	17	bedrooms	NA	NA	NA	NA	0	476
control	2018-09-17	17	exterior	NA	1	1	0	0	477
control	2018-09-17	17	living room	NA	NA	NA	NA	0	477
control	2018-09-17	17	bedrooms	NA	NA	NA	NA	0	477
control	2018-09-17	17	exterior	NA	0	1	0	0	478
control	2018-09-17	17	living room	NA	NA	NA	NA	0	478
control	2018-09-17	17	bedrooms	NA	NA	NA	NA	0	478
control	2018-09-17	17	exterior	NA	1	1	0	0	479
control	2018-09-17	17	living room	NA	NA	NA	NA	0	479
control	2018-09-17	17	bedrooms	NA	NA	NA	NA	0	479
control	2018-09-17	17	exterior	NA	1	1	0	0	480
control	2018-09-17	17	living room	NA	NA	NA	NA	0	480
control	2018-09-17	17	bedrooms	NA	NA	NA	NA	0	480
control	2018-09-17	17	exterior	NA	1	1	0	0	481
control	2018-09-17	17	living room	NA	NA	NA	NA	0	481
control	2018-09-17	17	bedrooms	NA	NA	NA	NA	0	481
control	2018-09-17	17	exterior	NA	1	0	0	0	482
control	2018-09-17	17	living room	NA	NA	NA	NA	0	482
control	2018-09-17	17	bedrooms	NA	NA	NA	NA	0	482
control	2018-09-17	17	exterior	NA	1	1	1	0	483
control	2018-09-17	17	living room	NA	NA	NA	NA	0	483
control	2018-09-17	17	bedrooms	NA	NA	NA	NA	0	483
control	2018-09-17	17	exterior	NA	1	0	1	0	484
control	2018-09-17	17	living room	NA	NA	NA	NA	0	484
control	2018-09-17	17	bedrooms	NA	NA	NA	NA	0	484
control	2018-09-17	17	exterior	NA	1	0	0	1	485
control	2018-09-17	17	living room	NA	NA	NA	NA	0	485
control	2018-09-17	17	bedrooms	NA	NA	NA	NA	0	485
control	2018-09-17	17	exterior	NA	1	1	1	0	486
control	2018-09-17	17	living room	NA	NA	NA	NA	0	486
control	2018-09-17	17	bedrooms	NA	NA	NA	NA	0	486
control	2018-09-17	17	exterior	NA	1	1	1	1	487
control	2018-09-17	17	living room	NA	NA	NA	NA	1	487
control	2018-09-17	17	bedrooms	NA	NA	NA	NA	1	487
control	2018-09-17	17	exterior	NA	1	1	0	0	488
control	2018-09-17	17	living room	NA	NA	NA	NA	0	488
control	2018-09-17	17	bedrooms	NA	NA	NA	NA	0	488
control	2018-09-18	17	exterior	NA	1	1	1	1	489
control	2018-09-18	17	living room	NA	NA	NA	1	0	489
control	2018-09-18	17	bedrooms	NA	NA	NA	1	0	489
control	2018-09-18	17	exterior	NA	1	0	0	0	490
control	2018-09-18	17	living room	NA	NA	NA	0	0	490
control	2018-09-18	17	bedrooms	NA	NA	NA	0	0	490
control	2018-09-18	17	exterior	NA	1	1	1	1	491
control	2018-09-18	17	living room	NA	NA	NA	0	0	491
control	2018-09-18	17	bedrooms	NA	NA	NA	0	0	491
control	2018-09-18	17	exterior	NA	0	0	1	0	492
control	2018-09-18	17	living room	NA	NA	NA	0	0	492
control	2018-09-18	17	bedrooms	NA	NA	NA	0	0	492
control	2018-09-18	17	exterior	NA	1	0	1	0	493
control	2018-09-18	17	living room	NA	NA	NA	0	0	493
control	2018-09-18	17	bedrooms	NA	NA	NA	0	0	493
control	2018-09-18	17	exterior	NA	1	1	0	0	494
control	2018-09-18	17	living room	NA	NA	NA	0	0	494
control	2018-09-18	17	bedrooms	NA	NA	NA	0	0	494
control	2018-09-18	17	exterior	NA	1	1	0	0	495
control	2018-09-18	17	living room	NA	NA	NA	0	0	495
control	2018-09-18	17	bedrooms	NA	NA	NA	0	0	495
control	2018-09-18	17	exterior	NA	1	0	0	1	496
control	2018-09-18	17	living room	NA	NA	NA	0	0	496
control	2018-09-18	17	bedrooms	NA	NA	NA	0	0	496
control	2018-09-18	17	exterior	NA	1	1	0	1	497
control	2018-09-18	17	living room	NA	NA	NA	0	0	497
control	2018-09-18	17	bedrooms	NA	NA	NA	0	0	497
control	2018-09-18	17	exterior	NA	1	1	0	1	498
control	2018-09-18	17	living room	NA	NA	NA	0	0	498
control	2018-09-18	17	bedrooms	NA	NA	NA	0	0	498
control	2018-09-18	17	exterior	NA	1	0	0	0	499
control	2018-09-18	17	living room	NA	NA	NA	0	0	499
control	2018-09-18	17	bedrooms	NA	NA	NA	0	0	499
control	2018-09-18	17	exterior	NA	1	0	0	0	500
control	2018-09-18	17	living room	NA	NA	NA	0	0	500
control	2018-09-18	17	bedrooms	NA	NA	NA	0	0	500
control	2018-09-18	17	exterior	NA	1	1	1	1	501
control	2018-09-18	17	living room	NA	NA	NA	1	0	501
control	2018-09-18	17	bedrooms	NA	NA	NA	1	0	501
control	2018-09-18	17	exterior	NA	1	0	1	0	502
control	2018-09-18	17	living room	NA	NA	NA	0	0	502
control	2018-09-18	17	bedrooms	NA	NA	NA	0	0	502
control	2018-09-18	17	exterior	NA	1	1	0	0	503
control	2018-09-18	17	living room	NA	NA	NA	0	0	503
control	2018-09-18	17	bedrooms	NA	NA	NA	0	0	503
control	2018-09-18	17	exterior	NA	1	0	0	0	504
control	2018-09-18	17	living room	NA	NA	NA	0	0	504
control	2018-09-18	17	bedrooms	NA	NA	NA	0	0	504
control	2018-09-18	17	exterior	NA	1	0	0	0	505
control	2018-09-18	17	living room	NA	NA	NA	0	0	505
control	2018-09-18	17	bedrooms	NA	NA	NA	0	0	505
control	2018-09-18	17	exterior	NA	1	0	0	0	506
control	2018-09-18	17	living room	NA	NA	NA	0	0	506
control	2018-09-18	17	bedrooms	NA	NA	NA	0	0	506
control	2018-09-18	17	exterior	NA	1	1	1	0	507
control	2018-09-18	17	living room	NA	NA	NA	0	0	507
control	2018-09-18	17	bedrooms	NA	NA	NA	0	0	507
control	2018-09-18	17	exterior	NA	1	0	0	0	508
control	2018-09-18	17	living room	NA	NA	NA	0	0	508
control	2018-09-18	17	bedrooms	NA	NA	NA	0	0	508
control	2018-09-18	17	exterior	NA	1	0	0	0	509
control	2018-09-18	17	living room	NA	NA	NA	0	0	509
control	2018-09-18	17	bedrooms	NA	NA	NA	0	0	509
control	2018-09-18	17	exterior	NA	1	1	0	0	510
control	2018-09-18	17	living room	NA	NA	NA	0	0	510
control	2018-09-18	17	bedrooms	NA	NA	NA	0	0	510
control	2018-09-18	17	exterior	NA	1	1	0	0	511
control	2018-09-18	17	living room	NA	NA	NA	0	0	511
control	2018-09-18	17	bedrooms	NA	NA	NA	0	0	511
control	2018-09-18	17	exterior	NA	1	1	0	0	512
control	2018-09-18	17	living room	NA	NA	NA	0	0	512
control	2018-09-18	17	bedrooms	NA	NA	NA	0	0	512
eave.tubes	2018-09-18	17	exterior	1	1	1	0	0	513
eave.tubes	2018-09-18	17	living room	NA	NA	NA	0	0	513
eave.tubes	2018-09-18	17	bedrooms	NA	NA	NA	0	0	513
eave.tubes	2018-09-18	17	exterior	1	0	0	1	0	514
eave.tubes	2018-09-18	17	living room	NA	NA	NA	0	0	514
eave.tubes	2018-09-18	17	bedrooms	NA	NA	NA	0	0	514
eave.tubes	2018-09-18	17	exterior	1	0	0	0	0	515
eave.tubes	2018-09-18	17	living room	NA	NA	NA	0	0	515
eave.tubes	2018-09-18	17	bedrooms	NA	NA	NA	0	0	515
eave.tubes	2018-09-18	17	exterior	1	0	0	1	0	516
eave.tubes	2018-09-18	17	living room	NA	NA	NA	0	0	516
eave.tubes	2018-09-18	17	bedrooms	NA	NA	NA	0	0	516
eave.tubes	2018-09-18	17	exterior	1	0	0	0	0	517
eave.tubes	2018-09-18	17	living room	NA	NA	NA	0	0	517
eave.tubes	2018-09-18	17	bedrooms	NA	NA	NA	0	0	517
eave.tubes	2018-09-18	17	exterior	1	0	0	1	0	518
eave.tubes	2018-09-18	17	living room	NA	NA	NA	0	0	518
eave.tubes	2018-09-18	17	bedrooms	NA	NA	NA	0	0	518
eave.tubes	2018-09-18	17	exterior	0	1	0	0	0	519
eave.tubes	2018-09-18	17	living room	NA	NA	NA	0	0	519
eave.tubes	2018-09-18	17	bedrooms	NA	NA	NA	0	0	519
eave.tubes	2018-09-18	17	exterior	1	0	0	0	0	520
eave.tubes	2018-09-18	17	living room	NA	NA	NA	0	0	520
eave.tubes	2018-09-18	17	bedrooms	NA	NA	NA	0	0	520
eave.tubes	2018-09-18	17	exterior	1	0	0	0	1	521
eave.tubes	2018-09-18	17	living room	NA	NA	NA	1	1	521
eave.tubes	2018-09-18	17	bedrooms	NA	NA	NA	1	1	521
eave.tubes	2018-09-18	17	exterior	1	0	0	0	0	522
eave.tubes	2018-09-18	17	living room	NA	NA	NA	0	0	522
eave.tubes	2018-09-18	17	bedrooms	NA	NA	NA	0	0	522
eave.tubes	2018-09-18	17	exterior	1	0	0	0	0	523
eave.tubes	2018-09-18	17	living room	NA	NA	NA	0	0	523
eave.tubes	2018-09-18	17	bedrooms	NA	NA	NA	0	0	523
eave.tubes	2018-09-18	17	exterior	1	0	0	0	0	524
eave.tubes	2018-09-18	17	living room	NA	NA	NA	0	0	524
eave.tubes	2018-09-18	17	bedrooms	NA	NA	NA	0	0	524
eave.tubes	2018-09-17	17	exterior	0	1	1	0	1	525
eave.tubes	2018-09-17	17	living room	NA	NA	NA	NA	1	525
eave.tubes	2018-09-17	17	bedrooms	NA	NA	NA	NA	1	525
eave.tubes	2018-09-17	17	exterior	0	1	1	1	1	526
eave.tubes	2018-09-17	17	living room	NA	NA	NA	NA	0	526
eave.tubes	2018-09-17	17	bedrooms	NA	NA	NA	NA	0	526
eave.tubes	2018-09-17	17	exterior	1	1	1	1	1	527
eave.tubes	2018-09-17	17	living room	NA	NA	NA	NA	0	527
eave.tubes	2018-09-17	17	bedrooms	NA	NA	NA	NA	0	527
eave.tubes	2018-09-17	17	exterior	1	0	1	1	1	528
eave.tubes	2018-09-17	17	living room	NA	NA	NA	NA	0	528
eave.tubes	2018-09-17	17	bedrooms	NA	NA	NA	NA	0	528
eave.tubes	2018-09-17	17	exterior	0	0	0	1	0	529
eave.tubes	2018-09-17	17	living room	NA	NA	NA	NA	0	529
eave.tubes	2018-09-17	17	bedrooms	NA	NA	NA	NA	0	529
eave.tubes	2018-09-17	17	exterior	0	0	0	1	1	530
eave.tubes	2018-09-17	17	living room	NA	NA	NA	NA	1	530
eave.tubes	2018-09-17	17	bedrooms	NA	NA	NA	NA	1	530
eave.tubes	2018-09-17	17	exterior	0	1	1	0	0	531
eave.tubes	2018-09-17	17	living room	NA	NA	NA	NA	0	531
eave.tubes	2018-09-17	17	bedrooms	NA	NA	NA	NA	0	531
eave.tubes	2018-09-17	17	exterior	1	0	1	1	0	532
eave.tubes	2018-09-17	17	living room	NA	NA	NA	NA	0	532
eave.tubes	2018-09-17	17	bedrooms	NA	NA	NA	NA	0	532
eave.tubes	2018-09-17	17	exterior	1	1	1	1	0	533
eave.tubes	2018-09-17	17	living room	NA	NA	NA	NA	0	533
eave.tubes	2018-09-17	17	bedrooms	NA	NA	NA	NA	0	533
eave.tubes	2018-09-17	17	exterior	1	0	0	1	1	534
eave.tubes	2018-09-17	17	living room	NA	NA	NA	NA	0	534
eave.tubes	2018-09-17	17	bedrooms	NA	NA	NA	NA	0	534
eave.tubes	2018-09-17	17	exterior	1	1	0	1	0	535
eave.tubes	2018-09-17	17	living room	NA	NA	NA	NA	0	535
eave.tubes	2018-09-17	17	bedrooms	NA	NA	NA	NA	0	535
eave.tubes	2018-09-17	17	exterior	0	0	1	1	0	536
eave.tubes	2018-09-17	17	living room	NA	NA	NA	NA	0	536
eave.tubes	2018-09-17	17	bedrooms	NA	NA	NA	NA	0	536
eave.tubes	2018-09-17	17	exterior	1	1	1	0	1	537
eave.tubes	2018-09-17	17	living room	NA	NA	NA	NA	1	537
eave.tubes	2018-09-17	17	bedrooms	NA	NA	NA	NA	1	537
eave.tubes	2018-09-17	17	exterior	1	0	0	1	0	538
eave.tubes	2018-09-17	17	living room	NA	NA	NA	NA	0	538
eave.tubes	2018-09-17	17	bedrooms	NA	NA	NA	NA	0	538
eave.tubes	2018-09-17	17	exterior	1	0	1	1	1	539
eave.tubes	2018-09-17	17	living room	NA	NA	NA	NA	1	539
eave.tubes	2018-09-17	17	bedrooms	NA	NA	NA	NA	1	539
eave.tubes	2018-09-17	17	exterior	1	1	1	1	0	540
eave.tubes	2018-09-17	17	living room	NA	NA	NA	NA	0	540
eave.tubes	2018-09-17	17	bedrooms	NA	NA	NA	NA	0	540
eave.tubes	2018-09-17	17	exterior	1	0	1	1	0	541
eave.tubes	2018-09-17	17	living room	NA	NA	NA	NA	0	541
eave.tubes	2018-09-17	17	bedrooms	NA	NA	NA	NA	0	541
eave.tubes	2018-09-17	17	exterior	1	1	1	1	0	542
eave.tubes	2018-09-17	17	living room	NA	NA	NA	NA	0	542
eave.tubes	2018-09-17	17	bedrooms	NA	NA	NA	NA	0	542
eave.tubes	2018-09-17	17	exterior	1	0	0	0	0	543
eave.tubes	2018-09-17	17	living room	NA	NA	NA	0	0	543
eave.tubes	2018-09-17	17	bedrooms	NA	NA	NA	0	0	543
eave.tubes	2018-09-17	17	exterior	0	1	1	0	0	544
eave.tubes	2018-09-17	17	living room	NA	NA	NA	0	0	544
eave.tubes	2018-09-17	17	bedrooms	NA	NA	NA	0	0	544
eave.tubes	2018-09-17	17	exterior	1	0	0	0	0	545
eave.tubes	2018-09-17	17	living room	NA	NA	NA	1	0	545
eave.tubes	2018-09-17	17	bedrooms	NA	NA	NA	1	0	545
eave.tubes	2018-09-17	17	exterior	1	0	0	1	0	546
eave.tubes	2018-09-17	17	living room	NA	NA	NA	1	0	546
eave.tubes	2018-09-17	17	bedrooms	NA	NA	NA	0	0	546
eave.tubes	2018-09-17	17	exterior	0	1	1	1	0	547
eave.tubes	2018-09-17	17	living room	NA	NA	NA	1	0	547
eave.tubes	2018-09-17	17	bedrooms	NA	NA	NA	1	0	547
eave.tubes	2018-09-17	17	exterior	1	0	1	1	1	548
eave.tubes	2018-09-17	17	living room	NA	NA	NA	1	0	548
eave.tubes	2018-09-17	17	bedrooms	NA	NA	NA	0	0	548
control	2018-09-18	17	exterior	NA	1	1	1	0	549
control	2018-09-18	17	living room	NA	NA	NA	1	0	549
control	2018-09-18	17	bedrooms	NA	NA	NA	1	0	549
control	2018-09-18	17	exterior	NA	0	1	1	0	550
control	2018-09-18	17	living room	NA	NA	NA	1	0	550
control	2018-09-18	17	bedrooms	NA	NA	NA	1	0	550
control	2018-09-18	17	exterior	NA	1	1	0	0	551
control	2018-09-18	17	living room	NA	NA	NA	0	0	551
control	2018-09-18	17	bedrooms	NA	NA	NA	0	0	551
control	2018-09-18	17	exterior	NA	1	1	1	1	552
control	2018-09-18	17	living room	NA	NA	NA	1	1	552
control	2018-09-18	17	bedrooms	NA	NA	NA	1	1	552
control	2018-09-18	16	exterior	NA	1	1	1	0	553
control	2018-09-18	16	living room	NA	NA	NA	1	0	553
control	2018-09-18	16	bedrooms	NA	NA	NA	1	0	553
control	2018-09-18	16	exterior	NA	1	1	1	0	554
control	2018-09-18	16	living room	NA	NA	NA	1	0	554
control	2018-09-18	16	bedrooms	NA	NA	NA	1	0	554
control	2018-09-18	16	exterior	NA	1	1	1	0	555
control	2018-09-18	16	living room	NA	NA	NA	1	0	555
control	2018-09-18	16	bedrooms	NA	NA	NA	1	0	555
control	2018-09-18	16	exterior	NA	1	1	1	0	556
control	2018-09-18	16	living room	NA	NA	NA	1	0	556
control	2018-09-18	16	bedrooms	NA	NA	NA	1	0	556
control	2018-09-18	17	exterior	NA	1	1	1	0	557
control	2018-09-18	17	living room	NA	NA	NA	1	0	557
control	2018-09-18	17	bedrooms	NA	NA	NA	1	0	557
control	2018-09-18	17	exterior	NA	1	1	1	0	558
control	2018-09-18	17	living room	NA	NA	NA	1	0	558
control	2018-09-18	17	bedrooms	NA	NA	NA	1	0	558
control	2018-09-18	17	exterior	NA	1	1	1	0	559
control	2018-09-18	17	living room	NA	NA	NA	1	0	559
control	2018-09-18	17	bedrooms	NA	NA	NA	1	0	559
control	2018-09-18	17	exterior	NA	0	1	1	0	560
control	2018-09-18	17	living room	NA	NA	NA	1	0	560
control	2018-09-18	17	bedrooms	NA	NA	NA	1	0	560
control	2018-09-18	16	exterior	NA	1	1	1	0	561
control	2018-09-18	16	living room	NA	NA	NA	1	0	561
control	2018-09-18	16	bedrooms	NA	NA	NA	1	0	561
control	2018-09-18	16	exterior	NA	1	1	1	0	562
control	2018-09-18	16	living room	NA	NA	NA	1	0	562
control	2018-09-18	16	bedrooms	NA	NA	NA	1	0	562
control	2018-09-18	16	exterior	NA	1	1	0	0	563
control	2018-09-18	16	living room	NA	NA	NA	0	0	563
control	2018-09-18	16	bedrooms	NA	NA	NA	0	0	563
control	2018-09-18	16	exterior	NA	1	1	1	0	564
control	2018-09-18	16	living room	NA	NA	NA	1	0	564
control	2018-09-18	16	bedrooms	NA	NA	NA	1	0	564
eave.tubes	2018-09-18	16	exterior	0	1	1	1	0	565
eave.tubes	2018-09-18	16	living room	NA	NA	NA	1	0	565
eave.tubes	2018-09-18	16	bedrooms	NA	NA	NA	1	0	565
eave.tubes	2018-09-18	16	exterior	0	1	1	1	0	566
eave.tubes	2018-09-18	16	living room	NA	NA	NA	1	0	566
eave.tubes	2018-09-18	16	bedrooms	NA	NA	NA	1	0	566
eave.tubes	2018-09-18	16	exterior	1	1	1	0	0	567
eave.tubes	2018-09-18	16	living room	NA	NA	NA	0	0	567
eave.tubes	2018-09-18	16	bedrooms	NA	NA	NA	0	0	567
eave.tubes	2018-09-18	16	exterior	1	1	1	1	0	568
eave.tubes	2018-09-18	16	living room	NA	NA	NA	1	0	568
eave.tubes	2018-09-18	16	bedrooms	NA	NA	NA	1	0	568
eave.tubes	2018-09-18	17	exterior	0	1	1	1	0	569
eave.tubes	2018-09-18	17	living room	NA	NA	NA	1	0	569
eave.tubes	2018-09-18	17	bedrooms	NA	NA	NA	1	0	569
eave.tubes	2018-09-18	17	exterior	0	0	1	1	0	570
eave.tubes	2018-09-18	17	living room	NA	NA	NA	1	0	570
eave.tubes	2018-09-18	17	bedrooms	NA	NA	NA	1	0	570
eave.tubes	2018-09-18	17	exterior	1	1	1	1	1	571
eave.tubes	2018-09-18	17	living room	NA	NA	NA	1	1	571
eave.tubes	2018-09-18	17	bedrooms	NA	NA	NA	1	1	571
eave.tubes	2018-09-18	17	exterior	0	0	1	0	0	572
eave.tubes	2018-09-18	17	living room	NA	NA	NA	0	0	572
eave.tubes	2018-09-18	17	bedrooms	NA	NA	NA	0	0	572
control	2018-09-18	17	exterior	NA	1	1	1	0	573
control	2018-09-18	17	living room	NA	NA	NA	1	0	573
control	2018-09-18	17	bedrooms	NA	NA	NA	1	0	573
control	2018-09-18	17	exterior	NA	1	1	1	1	574
control	2018-09-18	17	living room	NA	NA	NA	1	0	574
control	2018-09-18	17	bedrooms	NA	NA	NA	1	0	574
control	2018-09-18	17	exterior	NA	1	1	0	0	575
control	2018-09-18	17	living room	NA	NA	NA	1	0	575
control	2018-09-18	17	bedrooms	NA	NA	NA	1	0	575
control	2018-09-18	17	exterior	NA	1	1	1	0	576
control	2018-09-18	17	living room	NA	NA	NA	1	0	576
control	2018-09-18	17	bedrooms	NA	NA	NA	1	0	576
control	2018-09-18	17	exterior	NA	1	1	1	0	577
control	2018-09-18	17	living room	NA	NA	NA	1	0	577
control	2018-09-18	17	bedrooms	NA	NA	NA	1	0	577
control	2018-09-18	17	exterior	NA	1	0	0	0	578
control	2018-09-18	17	living room	NA	NA	NA	0	0	578
control	2018-09-18	17	bedrooms	NA	NA	NA	0	0	578
control	2018-09-18	17	exterior	NA	1	1	1	0	579
control	2018-09-18	17	living room	NA	NA	NA	1	0	579
control	2018-09-18	17	bedrooms	NA	NA	NA	1	0	579
control	2018-09-18	17	exterior	NA	1	1	1	0	580
control	2018-09-18	17	living room	NA	NA	NA	1	0	580
control	2018-09-18	17	bedrooms	NA	NA	NA	1	0	580
control	2018-09-18	17	exterior	NA	0	1	0	0	581
control	2018-09-18	17	living room	NA	NA	NA	0	0	581
control	2018-09-18	17	bedrooms	NA	NA	NA	0	0	581
control	2018-09-18	17	exterior	NA	1	1	0	0	582
control	2018-09-18	17	living room	NA	NA	NA	1	0	582
control	2018-09-18	17	bedrooms	NA	NA	NA	1	0	582
control	2018-09-18	17	exterior	NA	1	1	1	0	583
control	2018-09-18	17	living room	NA	NA	NA	1	0	583
control	2018-09-18	17	bedrooms	NA	NA	NA	1	0	583
control	2018-09-18	17	exterior	NA	1	1	1	0	584
control	2018-09-18	17	living room	NA	NA	NA	1	0	584
control	2018-09-18	17	bedrooms	NA	NA	NA	1	0	584
control	2018-09-18	17	exterior	NA	1	1	0	0	585
control	2018-09-18	17	living room	NA	NA	NA	1	0	585
control	2018-09-18	17	bedrooms	NA	NA	NA	1	0	585
control	2018-09-18	17	exterior	NA	1	1	0	0	586
control	2018-09-18	17	living room	NA	NA	NA	0	0	586
control	2018-09-18	17	bedrooms	NA	NA	NA	0	0	586
control	2018-09-18	17	exterior	NA	1	1	0	0	587
control	2018-09-18	17	living room	NA	NA	NA	1	0	587
control	2018-09-18	17	bedrooms	NA	NA	NA	1	0	587
control	2018-09-18	17	exterior	NA	0	0	1	1	588
control	2018-09-18	17	living room	NA	NA	NA	1	1	588
control	2018-09-18	17	bedrooms	NA	NA	NA	1	1	588
control	2018-09-18	17	exterior	NA	1	1	0	0	589
control	2018-09-18	17	living room	NA	NA	NA	0	0	589
control	2018-09-18	17	bedrooms	NA	NA	NA	0	0	589
control	2018-09-18	17	exterior	NA	0	1	0	0	590
control	2018-09-18	17	living room	NA	NA	NA	0	0	590
control	2018-09-18	17	bedrooms	NA	NA	NA	0	0	590
control	2018-09-18	17	exterior	NA	1	1	1	0	591
control	2018-09-18	17	living room	NA	NA	NA	1	0	591
control	2018-09-18	17	bedrooms	NA	NA	NA	1	0	591
control	2018-09-18	17	exterior	NA	1	1	1	0	592
control	2018-09-18	17	living room	NA	NA	NA	0	0	592
control	2018-09-18	17	bedrooms	NA	NA	NA	0	0	592
control	2018-09-18	17	exterior	NA	0	1	1	0	593
control	2018-09-18	17	living room	NA	NA	NA	0	0	593
control	2018-09-18	17	bedrooms	NA	NA	NA	0	0	593
control	2018-09-18	17	exterior	NA	1	1	0	0	594
control	2018-09-18	17	living room	NA	NA	NA	0	0	594
control	2018-09-18	17	bedrooms	NA	NA	NA	0	0	594
control	2018-09-18	17	exterior	NA	1	1	1	1	595
control	2018-09-18	17	living room	NA	NA	NA	1	1	595
control	2018-09-18	17	bedrooms	NA	NA	NA	1	1	595
control	2018-09-18	17	exterior	NA	1	1	1	1	596
control	2018-09-18	17	living room	NA	NA	NA	1	0	596
control	2018-09-18	17	bedrooms	NA	NA	NA	1	0	596
eave.tubes	2018-09-18	17	exterior	0	0	0	0	0	597
eave.tubes	2018-09-18	17	living room	NA	NA	NA	0	0	597
eave.tubes	2018-09-18	17	bedrooms	NA	NA	NA	0	0	597
eave.tubes	2018-09-18	17	exterior	0	0	0	0	0	598
eave.tubes	2018-09-18	17	living room	NA	NA	NA	0	0	598
eave.tubes	2018-09-18	17	bedrooms	NA	NA	NA	0	0	598
eave.tubes	2018-09-18	17	exterior	0	0	0	0	0	599
eave.tubes	2018-09-18	17	living room	NA	NA	NA	0	0	599
eave.tubes	2018-09-18	17	bedrooms	NA	NA	NA	0	0	599
eave.tubes	2018-09-18	17	exterior	0	0	0	0	0	600
eave.tubes	2018-09-18	17	living room	NA	NA	NA	0	0	600
eave.tubes	2018-09-18	17	bedrooms	NA	NA	NA	0	0	600
eave.tubes	2018-09-18	17	exterior	0	0	0	0	0	601
eave.tubes	2018-09-18	17	living room	NA	NA	NA	0	0	601
eave.tubes	2018-09-18	17	bedrooms	NA	NA	NA	0	0	601
eave.tubes	2018-09-18	17	exterior	0	0	0	0	0	602
eave.tubes	2018-09-18	17	living room	NA	NA	NA	0	0	602
eave.tubes	2018-09-18	17	bedrooms	NA	NA	NA	0	0	602
eave.tubes	2018-09-18	17	exterior	1	1	1	0	0	603
eave.tubes	2018-09-18	17	living room	NA	NA	NA	0	0	603
eave.tubes	2018-09-18	17	bedrooms	NA	NA	NA	0	0	603
eave.tubes	2018-09-18	17	exterior	0	0	0	0	0	604
eave.tubes	2018-09-18	17	living room	NA	NA	NA	0	0	604
eave.tubes	2018-09-18	17	bedrooms	NA	NA	NA	0	0	604
eave.tubes	2018-09-18	17	exterior	0	0	0	0	0	605
eave.tubes	2018-09-18	17	living room	NA	NA	NA	0	0	605
eave.tubes	2018-09-18	17	bedrooms	NA	NA	NA	0	0	605
eave.tubes	2018-09-18	17	exterior	0	1	0	0	0	606
eave.tubes	2018-09-18	17	living room	NA	NA	NA	0	0	606
eave.tubes	2018-09-18	17	bedrooms	NA	NA	NA	0	0	606
eave.tubes	2018-09-18	17	exterior	0	0	0	0	0	607
eave.tubes	2018-09-18	17	living room	NA	NA	NA	0	0	607
eave.tubes	2018-09-18	17	bedrooms	NA	NA	NA	0	0	607
eave.tubes	2018-09-18	17	exterior	0	0	0	0	0	608
eave.tubes	2018-09-18	17	living room	NA	NA	NA	0	0	608
eave.tubes	2018-09-18	17	bedrooms	NA	NA	NA	0	0	608
eave.tubes	2018-09-20	16	exterior	0	0	1	1	0	609
eave.tubes	2018-09-20	16	living room	NA	NA	NA	1	0	609
eave.tubes	2018-09-20	16	bedrooms	NA	NA	NA	0	0	609
eave.tubes	2018-09-20	16	exterior	1	1	1	1	0	610
eave.tubes	2018-09-20	16	living room	NA	NA	NA	0	0	610
eave.tubes	2018-09-20	16	bedrooms	NA	NA	NA	0	0	610
eave.tubes	2018-09-20	16	exterior	0	0	1	1	0	611
eave.tubes	2018-09-20	16	living room	NA	NA	NA	1	0	611
eave.tubes	2018-09-20	16	bedrooms	NA	NA	NA	0	0	611
eave.tubes	2018-09-20	16	exterior	1	1	1	1	0	612
eave.tubes	2018-09-20	16	living room	NA	NA	NA	0	0	612
eave.tubes	2018-09-20	16	bedrooms	NA	NA	NA	0	0	612
eave.tubes	2018-09-20	17	exterior	1	1	1	1	0	613
eave.tubes	2018-09-20	17	living room	NA	NA	NA	0	0	613
eave.tubes	2018-09-20	17	bedrooms	NA	NA	NA	0	0	613
eave.tubes	2018-09-20	17	exterior	0	0	1	1	0	614
eave.tubes	2018-09-20	17	living room	NA	NA	NA	0	0	614
eave.tubes	2018-09-20	17	bedrooms	NA	NA	NA	0	0	614
eave.tubes	2018-09-20	17	exterior	1	1	1	0	0	615
eave.tubes	2018-09-20	17	living room	NA	NA	NA	0	0	615
eave.tubes	2018-09-20	17	bedrooms	NA	NA	NA	0	0	615
eave.tubes	2018-09-20	17	exterior	1	1	1	1	0	616
eave.tubes	2018-09-20	17	living room	NA	NA	NA	1	0	616
eave.tubes	2018-09-20	17	bedrooms	NA	NA	NA	0	0	616
eave.tubes	2018-09-20	16	exterior	NA	1	1	1	1	617
eave.tubes	2018-09-20	16	living room	NA	NA	NA	1	0	617
eave.tubes	2018-09-20	16	bedrooms	NA	NA	NA	1	0	617
eave.tubes	2018-09-20	16	exterior	0	0	1	1	0	618
eave.tubes	2018-09-20	16	living room	NA	NA	NA	0	0	618
eave.tubes	2018-09-20	16	bedrooms	NA	NA	NA	0	0	618
eave.tubes	2018-09-20	16	exterior	1	1	1	0	0	619
eave.tubes	2018-09-20	16	living room	NA	NA	NA	0	0	619
eave.tubes	2018-09-20	16	bedrooms	NA	NA	NA	0	0	619
eave.tubes	2018-09-20	16	exterior	NA	1	1	0	0	620
eave.tubes	2018-09-20	16	living room	NA	NA	NA	0	0	620
eave.tubes	2018-09-20	16	bedrooms	NA	NA	NA	0	0	620
eave.tubes	2018-09-20	17	exterior	NA	1	1	0	0	621
eave.tubes	2018-09-20	17	living room	NA	NA	NA	0	0	621
eave.tubes	2018-09-20	17	bedrooms	NA	NA	NA	0	0	621
eave.tubes	2018-09-20	17	exterior	1	1	1	0	0	622
eave.tubes	2018-09-20	17	living room	NA	NA	NA	0	0	622
eave.tubes	2018-09-20	17	bedrooms	NA	NA	NA	0	0	622
eave.tubes	2018-09-20	16	exterior	0	1	1	0	0	623
eave.tubes	2018-09-20	16	living room	NA	NA	NA	0	0	623
eave.tubes	2018-09-20	16	bedrooms	NA	NA	NA	0	0	623
eave.tubes	2018-09-20	16	exterior	NA	1	1	0	0	624
eave.tubes	2018-09-20	16	living room	NA	NA	NA	0	0	624
eave.tubes	2018-09-20	16	bedrooms	NA	NA	NA	0	0	624
eave.tubes	2018-09-20	16	exterior	0	1	1	1	0	625
eave.tubes	2018-09-20	16	living room	NA	NA	NA	0	0	625
eave.tubes	2018-09-20	16	bedrooms	NA	NA	NA	0	0	625
eave.tubes	2018-09-20	16	exterior	NA	1	1	1	0	626
eave.tubes	2018-09-20	16	living room	NA	NA	NA	1	0	626
eave.tubes	2018-09-20	16	bedrooms	NA	NA	NA	0	0	626
eave.tubes	2018-09-20	17	exterior	0	1	1	1	0	627
eave.tubes	2018-09-20	17	living room	NA	NA	NA	0	0	627
eave.tubes	2018-09-20	17	bedrooms	NA	NA	NA	0	0	627
eave.tubes	2018-09-20	17	exterior	1	1	1	0	0	628
eave.tubes	2018-09-20	17	living room	NA	NA	NA	0	0	628
eave.tubes	2018-09-20	17	bedrooms	NA	NA	NA	0	0	628
eave.tubes	2018-09-19	16	exterior	1	1	1	1	0	629
eave.tubes	2018-09-19	16	living room	NA	NA	NA	NA	0	629
eave.tubes	2018-09-19	16	bedrooms	NA	NA	NA	NA	0	629
eave.tubes	2018-09-19	16	exterior	1	1	1	1	0	630
eave.tubes	2018-09-19	16	living room	NA	NA	NA	NA	0	630
eave.tubes	2018-09-19	16	bedrooms	NA	NA	NA	NA	0	630
eave.tubes	2018-09-19	16	exterior	0	1	1	0	0	631
eave.tubes	2018-09-19	16	living room	NA	NA	NA	NA	0	631
eave.tubes	2018-09-19	16	bedrooms	NA	NA	NA	NA	0	631
eave.tubes	2018-09-19	16	exterior	NA	1	1	0	0	632
eave.tubes	2018-09-19	16	living room	NA	NA	NA	NA	0	632
eave.tubes	2018-09-19	16	bedrooms	NA	NA	NA	NA	0	632
eave.tubes	2018-09-19	17	exterior	0	1	1	1	0	633
eave.tubes	2018-09-19	17	living room	NA	NA	NA	NA	0	633
eave.tubes	2018-09-19	17	bedrooms	NA	NA	NA	NA	0	633
eave.tubes	2018-09-19	17	exterior	0	1	1	1	0	634
eave.tubes	2018-09-19	17	living room	NA	NA	NA	NA	0	634
eave.tubes	2018-09-19	17	bedrooms	NA	NA	NA	NA	0	634
eave.tubes	2018-09-19	17	exterior	1	1	1	1	0	635
eave.tubes	2018-09-19	17	living room	NA	NA	NA	NA	0	635
eave.tubes	2018-09-19	17	bedrooms	NA	NA	NA	NA	0	635
eave.tubes	2018-09-19	17	exterior	1	0	0	0	1	636
eave.tubes	2018-09-19	17	living room	NA	NA	NA	NA	1	636
eave.tubes	2018-09-19	17	bedrooms	NA	NA	NA	NA	1	636
control	2018-09-20	16	exterior	NA	1	1	0	0	637
control	2018-09-20	16	living room	NA	NA	NA	0	0	637
control	2018-09-20	16	bedrooms	NA	NA	NA	0	0	637
control	2018-09-20	16	exterior	NA	1	1	0	0	638
control	2018-09-20	16	living room	NA	NA	NA	0	0	638
control	2018-09-20	16	bedrooms	NA	NA	NA	0	0	638
control	2018-09-20	16	exterior	NA	1	1	0	0	639
control	2018-09-20	16	living room	NA	NA	NA	0	0	639
control	2018-09-20	16	bedrooms	NA	NA	NA	0	0	639
control	2018-09-20	16	exterior	NA	1	1	1	0	640
control	2018-09-20	16	living room	NA	NA	NA	1	0	640
control	2018-09-20	16	bedrooms	NA	NA	NA	1	0	640
control	2018-09-20	17	exterior	NA	1	1	1	0	641
control	2018-09-20	17	living room	NA	NA	NA	1	0	641
control	2018-09-20	17	bedrooms	NA	NA	NA	1	0	641
control	2018-09-20	17	exterior	NA	1	1	1	0	642
control	2018-09-20	17	living room	NA	NA	NA	0	0	642
control	2018-09-20	17	bedrooms	NA	NA	NA	0	0	642
control	2018-09-20	17	exterior	NA	1	1	0	0	643
control	2018-09-20	17	living room	NA	NA	NA	0	0	643
control	2018-09-20	17	bedrooms	NA	NA	NA	0	0	643
control	2018-09-20	17	exterior	NA	1	1	0	0	644
control	2018-09-20	17	living room	NA	NA	NA	0	0	644
control	2018-09-20	17	bedrooms	NA	NA	NA	0	0	644
control	2018-09-19	16	exterior	NA	1	1	1	0	645
control	2018-09-19	16	living room	NA	NA	NA	0	0	645
control	2018-09-19	16	bedrooms	NA	NA	NA	0	0	645
control	2018-09-19	16	exterior	NA	1	1	0	0	646
control	2018-09-19	16	living room	NA	NA	NA	0	0	646
control	2018-09-19	16	bedrooms	NA	NA	NA	0	0	646
control	2018-09-19	16	exterior	NA	1	1	0	0	647
control	2018-09-19	16	living room	NA	NA	NA	0	0	647
control	2018-09-19	16	bedrooms	NA	NA	NA	0	0	647
control	2018-09-19	16	exterior	NA	1	1	0	0	648
control	2018-09-19	16	living room	NA	NA	NA	0	0	648
control	2018-09-19	16	bedrooms	NA	NA	NA	0	0	648
control	2018-09-19	17	exterior	NA	1	1	0	0	649
control	2018-09-19	17	living room	NA	NA	NA	0	0	649
control	2018-09-19	17	bedrooms	NA	NA	NA	0	0	649
control	2018-09-19	17	exterior	NA	1	1	0	0	650
control	2018-09-19	17	living room	NA	NA	NA	0	0	650
control	2018-09-19	17	bedrooms	NA	NA	NA	0	0	650
control	2018-09-19	17	exterior	NA	1	1	0	0	651
control	2018-09-19	17	living room	NA	NA	NA	0	0	651
control	2018-09-19	17	bedrooms	NA	NA	NA	0	0	651
control	2018-09-19	17	exterior	NA	1	1	0	0	652
control	2018-09-19	17	living room	NA	NA	NA	0	0	652
control	2018-09-19	17	bedrooms	NA	NA	NA	0	0	652
control	2018-09-19	16	exterior	NA	1	1	0	0	653
control	2018-09-19	16	living room	NA	NA	NA	NA	0	653
control	2018-09-19	16	bedrooms	NA	NA	NA	NA	0	653
control	2018-09-19	16	exterior	NA	1	1	0	0	654
control	2018-09-19	16	living room	NA	NA	NA	NA	0	654
control	2018-09-19	16	bedrooms	NA	NA	NA	NA	0	654
control	2018-09-19	16	exterior	NA	1	1	0	0	655
control	2018-09-19	16	living room	NA	NA	NA	NA	0	655
control	2018-09-19	16	bedrooms	NA	NA	NA	NA	0	655
control	2018-09-19	16	exterior	NA	1	1	0	0	656
control	2018-09-19	16	living room	NA	NA	NA	NA	0	656
control	2018-09-19	16	bedrooms	NA	NA	NA	NA	0	656
control	2018-09-19	17	exterior	NA	1	1	0	0	657
control	2018-09-19	17	living room	NA	NA	NA	NA	0	657
control	2018-09-19	17	bedrooms	NA	NA	NA	NA	0	657
control	2018-09-19	17	exterior	NA	1	1	0	0	658
control	2018-09-19	17	living room	NA	NA	NA	NA	0	658
control	2018-09-19	17	bedrooms	NA	NA	NA	NA	0	658
control	2018-09-19	17	exterior	NA	1	1	1	0	659
control	2018-09-19	17	living room	NA	NA	NA	NA	0	659
control	2018-09-19	17	bedrooms	NA	NA	NA	NA	0	659
control	2018-09-19	17	exterior	NA	1	1	0	0	660
control	2018-09-19	17	living room	NA	NA	NA	NA	0	660
control	2018-09-19	17	bedrooms	NA	NA	NA	NA	0	660
control	2018-09-20	16	exterior	NA	1	1	0	0	661
control	2018-09-20	16	living room	NA	NA	NA	0	0	661
control	2018-09-20	16	bedrooms	NA	NA	NA	0	0	661
control	2018-09-20	16	exterior	NA	1	1	0	0	662
control	2018-09-20	16	living room	NA	NA	NA	0	0	662
control	2018-09-20	16	bedrooms	NA	NA	NA	0	0	662
control	2018-09-20	16	exterior	NA	1	1	1	0	663
control	2018-09-20	16	living room	NA	NA	NA	1	0	663
control	2018-09-20	16	bedrooms	NA	NA	NA	1	0	663
control	2018-09-20	16	exterior	NA	1	1	0	0	664
control	2018-09-20	16	living room	NA	NA	NA	0	0	664
control	2018-09-20	16	bedrooms	NA	NA	NA	0	0	664
control	2018-09-20	17	exterior	NA	1	1	1	1	665
control	2018-09-20	17	living room	NA	NA	NA	1	1	665
control	2018-09-20	17	bedrooms	NA	NA	NA	1	1	665
control	2018-09-20	17	exterior	NA	1	1	0	0	666
control	2018-09-20	17	living room	NA	NA	NA	0	0	666
control	2018-09-20	17	bedrooms	NA	NA	NA	0	0	666
control	2018-09-20	17	exterior	NA	1	1	0	0	667
[truncated: 437 more rows]
