# Supplementary material for: The role of human and mosquito behaviour in the efficacy of a house-based intervention
Source: Philos Trans R Soc Lond B Biol Sci. 2020 Dec 28;376(1818):20190815. doi: 10.1098/rstb.2019.0815 (PMC7776932; doi:10.1098/rstb.2019.0815)
Supplement: Supplementary.data.3. [file rstb20190815supp3.xls]

## Sheet: Sheet1
Raw label (ODK)	Modified label	Description
visitdata.today	visitdate	Date that data was recorded; YYYY-MM-DD
visitdata.assignment	assignment	Trial arm
extonly.screen_yn	screen_yn	Are there holes in the screening?
extonly.screen_nb	screen_nb	(if yes) How many holes are there in the screening?
extonly.windows	window_yn	Are there holes in the window?
extonly.extdoor	door_yn	Are there holes in the door?
extonly.eavewalls_ext.eaves_ext	ext_gap	Is there an opening between the wall and the roof (eaves) from the outside of the house?
extonly.eavewalls_ext.walls_ext	ext_wall	Are there holes in the walls from the outside of the house?
For all y/n questions: 0 = No, 1 = Yes

## Sheet: November 2018_12 to 20 November
visitdate	assignment	house	screen_yn	window_yn	door_yn	ext_gap	ext_wall
2018-11-20	et	1	0	0	0	0	0
2018-11-14	et	2	0	0	1	0	0
2018-11-19	et	3	0	0	1	0	0
2018-11-16	ctrl	4	1	1	1	0	0
2018-11-17	et	5	0	0	1	0	0
2018-11-12	ctrl	6	1	1	1	0	0
2018-11-20	ctrl	7	1	1	1	0	0
2018-11-19	ctrl	8	1	1	1	0	0
2018-11-12	ctrl	9	1	1	1	1	1
2018-11-20	et	10	0	0	1	0	0
2018-11-14	ctrl	11	1	1	1	1	1
2018-11-20	ctrl	12	0	0	1	1	0
2018-11-19	ctrl	13	0	1	1	0	0
2018-11-19	ctrl	14	1	1	1	0	0
2018-11-14	et	15	0	0	0	0	0
2018-11-20	et	16	0	0	1	0	0
2018-11-15	ctrl	17	1	1	1	0	0
2018-11-19	ctrl	18	0	0	1	0	0
2018-11-20	ctrl	19	0	1	1	1	0
2018-11-19	ctrl	20	1	1	1	1	1
2018-11-12	ctrl	21	0	0	0	0	0
2018-11-19	et	22	0	0	0	0	0
2018-11-15	et	23	0	0	0	0	0
2018-11-16	et	24	0	0	1	0	0
2018-11-15	ctrl	25	0	0	0	0	0
2018-11-16	et	26	0	0	1	0	0
2018-11-16	et	27	0	0	0	0	0
2018-11-16	ctrl	28	1	1	1	0	1
2018-11-15	et	29	0	0	0	0	0
2018-11-19	ctrl	30	0	1	1	0	0
2018-11-19	ctrl	31	1	1	1	0	0
2018-11-20	ctrl	32	1	1	1	0	0
2018-11-14	et	33	0	0	1	1	1
2018-11-13	et	34	1	0	1	0	0
2018-11-19	et	35	0	0	1	0	0
2018-11-17	et	36	0	0	1	0	0
2018-11-16	ctrl	37	1	1	1	0	0
2018-11-14	ctrl	38	1	1	1	0	0
2018-11-14	et	39	0	0	1	1	1
2018-11-14	ctrl	40	1	1	1	1	1
2018-11-19	ctrl	41	0	1	1	0	0
2018-11-19	et	42	1	1	1	0	0
2018-11-14	et	43	0	0	1	0	0
2018-11-19	et	44	0	0	1	0	0
2018-11-19	ctrl	45	1	1	1	1	0
2018-11-20	ctrl	46	1	1	1	1	1
2018-11-19	et	47	0	0	1	0	0
2018-11-15	ctrl	48	0	0	1	0	0
2018-11-15	et	49	0	0	0	1	1
2018-11-19	ctrl	50	1	1	1	1	1
2018-11-15	et	51	0	0	1	0	0
2018-11-20	ctrl	52	1	1	1	1	0
2018-11-19	ctrl	53	0	1	1	1	0
2018-11-12	ctrl	54	0	1	1	0	0
2018-11-20	ctrl	55	1	1	0	0	0
2018-11-19	et	56	0	0	1	0	0
2018-11-14	ctrl	57	1	1	1	1	1
2018-11-17	et	58	0	0	1	0	0
2018-11-13	et	59	0	0	1	0	0
2018-11-16	et	60	0	0	0	0	0
2018-11-20	ctrl	61	1	1	0	0	0
2018-11-19	et	62	0	0	0	0	1
2018-11-14	et	63	0	0	1	0	0
2018-11-16	et	64	0	0	0	0	0
2018-11-15	ctrl	65	0	1	1	0	0
2018-11-14	et	66	0	0	1	0	0
2018-11-12	ctrl	67	0	0	0	1	0
2018-11-16	et	68	0	0	1	0	0
2018-11-20	ctrl	69	1	1	1	1	1
2018-11-16	et	70	0	0	1	0	0
2018-11-14	et	71	0	0	0	0	0
2018-11-15	et	72	0	0	0	0	0
2018-11-13	et	73	1	0	1	0	0
2018-11-13	ctrl	74	1	1	1	0	0
2018-11-13	et	75	1	0	1	0	0
2018-11-16	ctrl	76	0	1	1	0	1
2018-11-13	et	77	0	0	1	0	0
2018-11-20	ctrl	78	0	1	1	0	0
2018-11-14	et	79	0	0	1	0	0
2018-11-20	ctrl	80	1	1	1	1	0
2018-11-13	et	81	1	1	0	0	0
2018-11-20	ctrl	82	0	1	1	1	0
2018-11-16	ctrl	83	1	1	1	0	0
2018-11-14	et	84	1	1	1	0	0
2018-11-16	ctrl	85	1	1	1	0	0
2018-11-16	et	86	0	0	1	0	0
2018-11-19	ctrl	87	1	1	1	0	0
2018-11-14	ctrl	88	1	1	1	1	1
2018-11-15	ctrl	89	1	1	1	0	0
2018-11-19	ctrl	90	1	1	1	1	1
2018-11-15	ctrl	91	0	0	0	0	0
2018-11-19	ctrl	92	1	1	1	0	0
2018-11-12	ctrl	93	1	1	1	0	0
2018-11-19	et	94	0	0	0	0	1
2018-11-17	et	95	0	0	0	0	0
2018-11-15	et	96	0	1	1	0	0
2018-11-16	ctrl	97	1	1	1	0	0
2018-11-13	et	98	0	0	1	0	0
2018-11-14	et	99	0	0	1	0	0
2018-11-20	et	100	0	1	1	0	0
2018-11-13	ctrl	101	0	1	1	0	0
2018-11-20	et	102	0	0	1	0	0
2018-11-15	ctrl	103	1	1	1	0	0
2018-11-14	ctrl	104	0	0	0	0	0
2018-11-14	et	105	0	0	1	0	0
2018-11-16	ctrl	106	0	1	0	1	0
2018-11-16	ctrl	107	0	1	1	0	0
2018-11-14	et	108	0	0	1	1	1
2018-11-14	et	109	0	0	1	0	0
2018-11-20	et	110	0	0	0	1	0
2018-11-13	et	111	0	0	1	0	0
2018-11-15	ctrl	112	1	1	1	0	0
2018-11-19	ctrl	113	0	1	1	1	0
2018-11-20	et	114	0	0	1	0	0
2018-11-13	et	115	1	0	1	1	1
2018-11-20	ctrl	116	0	1	1	0	0
2018-11-13	ctrl	117	1	1	1	1	1
2018-11-14	et	118	0	1	1	0	0
2018-11-13	ctrl	119	1	1	1	0	0
2018-11-16	et	120	0	0	1	0	0
2018-11-15	ctrl	121	1	1	1	0	0
2018-11-14	et	122	0	0	1	0	0
2018-11-16	ctrl	123	0	0	1	0	0
2018-11-16	ctrl	124	1	1	1	0	0
2018-11-13	et	125	0	0	1	0	1
2018-11-16	et	126	0	0	1	0	0
2018-11-12	ctrl	127	0	0	1	0	0
2018-11-12	ctrl	128	1	1	1	1	0
2018-11-19	ctrl	129	1	1	1	0	0
2018-11-14	ctrl	130	0	0	0	0	0
2018-11-19	et	131	0	0	0	0	1
2018-11-20	ctrl	132	0	1	1	0	0
2018-11-19	et	133	0	0	1	0	0
2018-11-12	et	134	0	0	1	0	0
2018-11-13	ctrl	135	0	1	1	1	0
2018-11-19	et	136	0	1	1	1	0
2018-11-20	ctrl	137	0	1	1	0	0
2018-11-16	et	138	0	0	1	0	0
2018-11-17	et	139	0	0	1	0	0
2018-11-20	ctrl	140	0	1	1	0	0
2018-11-20	et	141	0	0	1	1	0
2018-11-13	ctrl	142	0	1	1	0	0
2018-11-15	et	143	0	1	1	1	1
2018-11-19	et	144	0	0	1	0	0
2018-11-19	et	145	0	0	0	0	0
2018-11-14	et	146	0	0	0	0	0
2018-11-14	ctrl	147	1	1	1	0	0
2018-11-19	et	148	0	0	0	0	0
2018-11-15	ctrl	149	0	1	1	1	0
2018-11-13	ctrl	150	0	1	1	0	1
2018-11-16	ctrl	151	0	1	1	0	1
2018-11-15	et	152	0	0	1	0	0
2018-11-19	ctrl	153	1	1	1	1	0
2018-11-13	ctrl	154	1	1	1	0	0
2018-11-19	et	155	0	0	0	0	0
2018-11-16	ctrl	156	0	1	1	0	0
2018-11-15	ctrl	157	1	1	1	1	1
2018-11-15	et	158	0	1	1	0	0
2018-11-13	et	159	0	0	1	0	0
2018-11-13	et	160	0	1	1	0	0
2018-11-15	ctrl	161	0	0	0	0	0
2018-11-19	et	162	0	0	1	0	0
2018-11-14	et	163	0	0	1	0	0
2018-11-13	et	164	0	0	1	1	0
2018-11-19	et	165	0	0	0	0	0
2018-11-20	ctrl	166	1	1	0	0	0
2018-11-19	et	167	0	0	0	1	1
2018-11-16	ctrl	168	0	0	1	0	0
2018-11-15	et	169	0	0	0	0	0
2018-11-20	ctrl	170	1	0	1	1	0
2018-11-16	et	171	0	0	1	0	0
2018-11-16	et	172	0	0	1	0	0
2018-11-20	et	173	0	0	1	1	0
2018-11-13	et	174	0	0	1	0	0
2018-11-15	et	175	0	0	0	0	0
2018-11-12	ctrl	176	0	1	1	1	1
2018-11-16	et	177	0	0	0	0	0
2018-11-12	et	178	0	1	1	0	0
2018-11-16	et	179	0	0	1	0	0
2018-11-15	et	180	0	0	0	0	0
2018-11-13	et	181	0	0	1	0	0
2018-11-15	ctrl	182	1	1	1	0	0
2018-11-12	et	183	0	0	1	0	0
2018-11-16	ctrl	184	1	1	1	0	0
2018-11-20	ctrl	185	0	1	1	0	0
2018-11-12	et	186	0	0	1	1	0
2018-11-15	ctrl	187	1	1	1	1	0
2018-11-19	et	188	0	0	0	0	0
2018-11-20	ctrl	189	1	1	1	1	0
2018-11-16	et	190	0	1	1	0	0
2018-11-19	ctrl	191	0	1	1	0	0
2018-11-19	ctrl	192	0	1	1	1	1
2018-11-20	et	193	0	0	1	0	0
2018-11-19	et	194	0	0	1	0	0
2018-11-16	et	195	0	0	0	0	0
2018-11-15	ctrl	196	0	1	1	0	0
2018-11-15	ctrl	197	0	1	1	1	0
2018-11-15	et	198	0	0	1	0	0
2018-11-20	ctrl	199	1	1	1	1	1
2018-11-16	et	200	0	0	1	0	0
2018-11-16	ctrl	201	1	1	1	0	1
2018-11-20	ctrl	202	0	1	1	0	0
2018-11-14	ctrl	203	0	1	1	0	0
2018-11-15	et	204	0	0	0	0	0
2018-11-19	ctrl	205	0	1	1	0	0
2018-11-16	ctrl	206	1	1	1	0	0
2018-11-20	ctrl	207	1	1	1	0	0
2018-11-13	ctrl	208	1	1	1	0	0
2018-11-12	ctrl	209	1	1	1	1	1
2018-11-16	et	210	0	0	1	0	0
2018-11-14	et	211	0	0	1	1	1
2018-11-14	et	212	0	0	1	0	0
2018-11-19	et	213	0	0	1	0	0
2018-11-14	et	214	0	0	0	0	0
2018-11-19	et	215	0	0	1	1	1
2018-11-12	et	216	0	1	1	1	0
2018-11-16	ctrl	217	1	1	1	0	0
2018-11-14	et	218	0	0	0	0	0
2018-11-19	ctrl	219	1	1	1	1	1
2018-11-13	et	220	0	0	1	0	0
2018-11-15	et	221	0	0	0	0	0
2018-11-19	ctrl	222	1	1	1	1	1
2018-11-12	ctrl	223	1	1	1	0	0
2018-11-12	ctrl	224	0	0	0	0	0
2018-11-15	et	225	0	0	1	0	0
2018-11-13	ctrl	226	0	1	1	0	0
2018-11-15	et	227	0	0	0	0	0
2018-11-14	ctrl	228	0	1	1	1	1
2018-11-12	ctrl	229	0	1	1	1	0
2018-11-14	et	230	0	0	1	1	1
2018-11-14	et	231	0	0	0	0	0
2018-11-19	et	232	0	0	1	0	0
2018-11-14	ctrl	233	1	1	1	0	0
2018-11-14	et	234	0	0	0	0	0
2018-11-16	ctrl	235	0	1	1	1	0
2018-11-19	et	236	0	0	1	0	0
2018-11-17	et	237	0	0	0	0	0
2018-11-12	ctrl	238	0	0	1	0	0
2018-11-14	et	239	0	0	0	0	0
2018-11-14	et	240	0	0	1	1	1
2018-11-20	ctrl	241	1	1	1	0	0
2018-11-14	et	242	0	0	1	0	0
2018-11-19	et	243	0	0	1	0	0
2018-11-12	ctrl	244	0	1	1	1	1
2018-11-19	ctrl	245	0	1	1	1	0
2018-11-13	et	246	0	0	1	0	0
2018-11-20	et	247	0	0	0	0	0
2018-11-20	ctrl	248	0	0	1	1	0
2018-11-20	ctrl	249	0	1	1	1	0
2018-11-17	et	250	0	0	1	0	0
2018-11-19	et	251	0	0	1	0	0
2018-11-14	et	252	0	0	1	0	0
2018-11-12	ctrl	253	0	1	1	1	0
2018-11-14	et	254	0	0	1	0	0
2018-11-15	ctrl	255	1	1	1	0	0
2018-11-19	ctrl	256	0	1	1	0	0
2018-11-13	ctrl	257	0	1	1	1	1
2018-11-12	et	258	0	0	1	0	0
2018-11-16	et	259	0	0	1	0	0
2018-11-19	ctrl	260	0	0	0	1	0
2018-11-13	ctrl	261	0	1	1	1	0
2018-11-14	ctrl	262	0	1	1	1	1
2018-11-19	ctrl	263	1	1	1	1	1
2018-11-16	et	264	0	0	1	0	0
2018-11-16	ctrl	265	1	1	1	0	0
2018-11-14	et	266	1	1	1	1	1
2018-11-20	et	267	0	1	1	0	0
2018-11-13	et	268	0	0	1	0	0
2018-11-16	et	269	0	0	1	0	0
2018-11-13	et	270	0	1	1	0	0
2018-11-19	et	271	0	1	1	0	0
2018-11-20	ctrl	272	0	1	1	0	1
2018-11-15	ctrl	273	0	0	1	1	0
2018-11-17	et	274	0	0	1	0	0
2018-11-13	et	275	0	0	1	0	0
2018-11-13	et	276	1	0	1	0	0
2018-11-16	et	277	0	0	0	0	0
2018-11-14	et	278	0	0	1	0	0
2018-11-13	et	279	1	1	1	0	0
2018-11-15	et	280	0	0	1	1	1
2018-11-14	et	281	0	0	1	0	0
2018-11-16	et	282	0	0	1	0	0
2018-11-16	et	283	0	0	1	0	0
2018-11-13	et	284	0	0	1	0	0
2018-11-15	et	285	0	0	1	0	0
2018-11-12	et	286	0	0	1	0	0
2018-11-14	et	287	0	0	1	0	0
2018-11-13	et	288	1	0	1	0	0
2018-11-19	ctrl	289	1	1	1	0	0
2018-11-12	ctrl	290	0	1	1	1	0
2018-11-16	ctrl	291	1	1	1	0	0
2018-11-13	et	292	0	0	0	0	0
2018-11-16	ctrl	293	1	1	1	0	0
2018-11-12	et	294	0	0	1	0	0
2018-11-19	ctrl	295	0	1	1	0	0
2018-11-19	et	296	0	0	0	0	0
2018-11-15	ctrl	297	1	1	1	0	0
2018-11-16	et	298	0	1	0	0	1
2018-11-13	ctrl	299	0	1	1	1	0
2018-11-13	et	300	0	0	1	1	0
2018-11-15	et	301	0	1	1	0	0
2018-11-19	et	302	0	0	0	0	0
2018-11-14	et	303	0	0	1	0	0
2018-11-16	ctrl	304	0	1	1	0	0
2018-11-19	ctrl	305	0	1	1	1	0
2018-11-14	ctrl	306	1	1	1	0	0
2018-11-19	et	307	0	0	0	0	1
2018-11-19	ctrl	308	0	0	1	0	0
2018-11-19	et	309	0	0	0	0	0
2018-11-19	et	310	1	1	1	1	0
2018-11-16	et	311	0	0	1	0	0
2018-11-15	ctrl	312	0	0	1	1	0
2018-11-14	ctrl	313	1	1	1	0	0
2018-11-14	et	314	0	0	1	0	0
2018-11-13	et	315	0	0	1	0	0
2018-11-19	et	316	0	0	0	1	1
2018-11-16	ctrl	317	1	1	1	0	0
2018-11-20	ctrl	318	1	1	1	1	0
2018-11-20	et	319	0	0	1	1	0
2018-11-12	ctrl	320	0	0	1	0	0
2018-11-14	et	321	0	0	0	1	0
2018-11-16	et	322	0	0	1	0	0
2018-11-19	et	323	0	0	1	0	0
2018-11-14	et	324	0	0	0	0	0
2018-11-13	ctrl	325	1	1	1	0	0
2018-11-16	et	326	0	0	1	0	0
2018-11-16	ctrl	327	0	0	1	0	0
2018-11-12	ctrl	328	0	0	1	1	1
2018-11-19	et	329	0	0	1	0	0
2018-11-19	ctrl	330	0	0	1	0	0
2018-11-14	et	331	0	0	0	0	0
2018-11-16	et	332	0	0	0	0	0
2018-11-12	et	333	0	0	1	0	0
2018-11-16	et	334	0	0	1	0	0
2018-11-15	et	335	0	0	0	0	0
2018-11-16	et	336	0	0	1	0	0
2018-11-15	et	337	0	1	1	1	1
2018-11-20	ctrl	338	1	1	1	0	0
2018-11-15	et	339	1	1	1	0	0
2018-11-19	ctrl	340	0	1	1	1	0
2018-11-15	ctrl	341	0	1	1	1	0
2018-11-19	ctrl	342	0	1	1	1	0
2018-11-15	ctrl	343	1	1	1	0	0
2018-11-14	et	344	0	0	1	0	0
2018-11-19	et	345	0	0	1	0	0
2018-11-14	ctrl	346	1	1	1	1	1
2018-11-14	et	347	0	1	1	1	1
2018-11-16	et	348	0	0	1	0	0
2018-11-12	ctrl	349	1	1	1	0	0
2018-11-12	ctrl	350	0	1	0	1	1
2018-11-16	et	351	0	0	1	0	0
2018-11-14	et	352	0	0	0	1	1
2018-11-19	et	353	0	0	0	0	0
2018-11-13	et	354	1	0	1	0	0
2018-11-13	et	355	1	0	1	0	0
2018-11-15	ctrl	356	1	1	1	0	0
2018-11-20	ctrl	357	1	1	0	0	0
2018-11-13	et	358	0	0	1	0	0
2018-11-13	ctrl	359	0	0	0	0	0
2018-11-15	et	360	0	1	1	1	1
2018-11-20	ctrl	361	1	1	1	0	0
2018-11-13	et	362	0	0	1	1	1
2018-11-13	et	363	0	0	0	0	0
2018-11-16	et	364	0	1	1	0	0
2018-11-20	ctrl	365	1	1	1	0	0
2018-11-17	et	366	0	0	0	0	0
2018-11-14	ctrl	367	0	1	1	0	0
2018-11-13	et	368	0	0	1	0	0
2018-11-12	ctrl	369	0	1	1	0	0
2018-11-20	ctrl	370	1	1	1	0	0
2018-11-19	ctrl	371	1	1	1	0	0
2018-11-14	et	372	0	0	1	0	0
2018-11-13	ctrl	373	1	1	1	0	0
2018-11-14	et	374	0	0	0	0	0
2018-11-13	ctrl	375	1	1	1	0	0
2018-11-15	ctrl	376	1	1	1	0	1
2018-11-14	ctrl	377	0	0	0	0	0
2018-11-15	ctrl	378	0	0	0	1	0
2018-11-16	et	379	0	1	1	0	0
2018-11-13	et	380	1	0	1	0	0
2018-11-16	ctrl	381	1	1	1	0	0
2018-11-20	ctrl	382	0	1	1	0	0
2018-11-19	ctrl	383	0	0	1	0	0
2018-11-13	ctrl	384	1	1	1	0	0
2018-11-20	ctrl	385	1	1	1	0	0
2018-11-14	ctrl	386	1	1	1	0	1
2018-11-14	ctrl	387	0	1	1	0	0
2018-11-20	et	388	0	0	1	1	0
2018-11-16	et	389	0	0	1	0	0
2018-11-16	ctrl	390	1	1	1	0	0
2018-11-16	et	391	0	0	1	0	0
2018-11-15	et	392	0	0	0	0	0
2018-11-14	et	393	0	0	1	1	0
2018-11-19	et	394	0	0	1	0	0
2018-11-15	et	395	0	0	0	0	0
2018-11-13	et	396	1	1	1	1	1
2018-11-15	ctrl	397	1	1	1	0	0
2018-11-19	ctrl	398	0	1	0	0	0
2018-11-15	ctrl	399	1	1	1	1	1
2018-11-13	et	400	0	0	0	0	0
2018-11-19	ctrl	401	1	1	1	1	0
2018-11-19	ctrl	402	0	1	1	1	0
2018-11-14	et	403	0	0	0	0	0
2018-11-19	ctrl	404	0	1	1	0	0
2018-11-13	ctrl	405	0	1	1	1	1
2018-11-12	ctrl	406	0	1	1	1	1
2018-11-16	et	407	0	0	0	0	0
2018-11-12	et	408	0	0	1	0	0
2018-11-19	ctrl	409	1	1	1	1	0
2018-11-12	et	410	0	0	1	0	0
2018-11-19	ctrl	411	1	1	1	1	1
2018-11-17	et	412	0	0	1	0	0
2018-11-19	et	413	0	0	1	0	0
2018-11-14	ctrl	414	0	0	1	0	0
2018-11-15	ctrl	415	0	1	1	0	0
2018-11-14	et	416	0	0	0	0	0
2018-11-19	et	417	0	0	0	0	0
2018-11-16	et	418	0	0	1	0	0
2018-11-16	et	419	1	0	1	0	0
2018-11-14	ctrl	420	0	1	1	0	0
2018-11-15	et	421	0	0	1	0	0
2018-11-13	ctrl	422	1	1	1	0	0
2018-11-20	ctrl	423	0	1	1	1	1
2018-11-12	ctrl	424	0	1	1	1	0
2018-11-16	et	425	0	0	0	0	0
2018-11-15	ctrl	426	1	1	1	0	0
2018-11-14	et	427	0	0	1	0	0
2018-11-14	ctrl	428	0	1	1	1	0
2018-11-13	et	429	1	0	1	0	0
2018-11-17	et	430	0	0	1	0	0
2018-11-16	et	431	0	0	0	0	0
2018-11-12	ctrl	432	1	1	1	0	0
2018-11-20	ctrl	433	0	1	1	1	0
2018-11-16	ctrl	434	0	1	1	0	0
2018-11-16	et	435	0	0	1	0	0
2018-11-16	ctrl	436	1	1	1	0	0
2018-11-12	ctrl	437	1	1	1	1	1
2018-11-16	et	438	0	0	0	0	0
2018-11-13	et	439	0	0	1	0	0
2018-11-14	et	440	0	0	1	0	0
2018-11-19	ctrl	441	1	1	1	1	1
2018-11-13	et	442	0	0	0	0	0
2018-11-13	et	443	0	0	1	0	0
2018-11-16	ctrl	444	0	1	1	1	0
2018-11-12	ctrl	445	0	1	1	1	1
2018-11-16	et	446	0	1	1	0	0
2018-11-14	ctrl	447	1	1	1	0	0
2018-11-14	et	448	0	0	1	0	0
2018-11-16	et	449	0	0	1	0	0
2018-11-19	ctrl	450	0	0	1	1	0
2018-11-20	ctrl	451	1	1	1	0	0
2018-11-14	et	452	0	0	1	0	0
2018-11-13	et	453	0	0	1	0	0
2018-11-12	ctrl	454	0	1	1	1	0
2018-11-13	ctrl	455	0	0	1	0	0
2018-11-19	ctrl	456	1	1	1	1	0
2018-11-17	et	457	0	0	1	0	0
2018-11-19	et	458	0	0	1	0	0
2018-11-12	ctrl	459	0	0	1	0	0
2018-11-12	ctrl	460	0	1	1	0	0
2018-11-13	et	461	0	0	1	0	0
2018-11-15	ctrl	462	1	1	1	1	1
2018-11-15	ctrl	463	0	0	1	0	0
2018-11-20	ctrl	464	1	1	1	0	0
2018-11-16	ctrl	465	1	1	1	0	0
2018-11-13	et	466	0	1	1	0	0
2018-11-12	ctrl	467	0	0	1	1	1
2018-11-16	et	468	0	0	1	0	0
2018-11-15	et	469	0	0	0	0	0
2018-11-17	et	470	0	0	1	0	0
2018-11-13	ctrl	471	0	1	1	1	1
2018-11-15	et	472	0	1	1	0	0
2018-11-15	ctrl	473	1	1	1	0	0
2018-11-15	et	474	0	0	1	0	0
2018-11-14	et	475	0	0	0	0	0
2018-11-19	ctrl	476	1	1	1	1	1
2018-11-14	ctrl	477	0	0	0	0	0
2018-11-16	et	478	0	0	1	0	0
2018-11-12	et	479	0	0	1	0	0
2018-11-20	ctrl	480	0	1	1	0	0
2018-11-16	ctrl	481	0	0	1	1	0
2018-11-13	et	482	0	0	1	0	0
2018-11-16	et	483	1	0	1	0	0
2018-11-14	ctrl	484	1	1	1	0	0
2018-11-19	ctrl	485	0	1	1	0	0
2018-11-12	ctrl	486	0	1	1	0	0
2018-11-15	ctrl	487	0	1	1	0	0
2018-11-17	et	488	0	0	1	0	0
2018-11-16	et	489	0	0	1	0	0
2018-11-14	et	490	0	0	1	0	0
2018-11-19	et	491	0	0	1	0	0
2018-11-19	ctrl	492	0	1	1	1	0
2018-11-12	et	493	0	0	1	0	0
2018-11-12	ctrl	494	0	1	1	0	0
2018-11-16	et	495	0	0	1	0	0
2018-11-15	ctrl	496	1	1	1	0	0
2018-11-15	et	497	0	1	1	1	1
2018-11-20	et	498	0	0	1	0	0
2018-11-13	ctrl	499	0	1	1	0	0
2018-11-19	et	500	0	0	1	0	0
2018-11-12	et	501	0	0	1	0	0
2018-11-13	ctrl	502	1	1	1	0	0
2018-11-16	ctrl	503	1	1	1	1	1
2018-11-13	et	504	0	0	1	0	0
2018-11-16	et	505	0	0	1	0	0
2018-11-14	et	506	0	0	1	1	1
2018-11-14	et	507	0	0	1	0	0
2018-11-16	ctrl	508	1	1	1	0	0
2018-11-16	ctrl	509	0	0	0	0	0
2018-11-19	ctrl	510	1	1	1	0	0
2018-11-14	et	511	0	0	0	0	0
2018-11-19	ctrl	512	1	1	1	0	0
2018-11-19	et	513	0	0	0	1	1
2018-11-19	ctrl	514	1	1	1	0	0
2018-11-16	ctrl	515	1	1	1	0	0
2018-11-14	et	516	0	0	1	1	1
2018-11-13	et	517	0	0	1	0	0
2018-11-12	ctrl	518	0	1	1	0	0
2018-11-14	ctrl	519	0	1	1	0	0
2018-11-12	ctrl	520	0	1	1	0	0
2018-11-12	et	521	0	0	1	0	0
2018-11-19	ctrl	522	1	1	1	0	0
2018-11-14	ctrl	523	0	1	1	0	0
2018-11-19	ctrl	524	0	1	1	1	0
2018-11-15	ctrl	525	0	0	1	1	1
2018-11-15	et	526	0	0	0	0	0
2018-11-19	et	527	0	0	1	0	0
2018-11-19	et	528	0	0	1	0	0
2018-11-13	ctrl	529	0	1	1	0	0
2018-11-16	ctrl	530	0	1	1	0	0
2018-11-17	et	531	0	0	1	0	0
2018-11-14	et	532	0	0	0	0	0
2018-11-16	ctrl	533	0	1	0	1	0
2018-11-19	ctrl	534	1	1	1	0	0
2018-11-12	ctrl	535	1	1	1	0	0
2018-11-16	ctrl	536	0	1	1	0	0
2018-11-15	ctrl	537	0	1	1	1	0
2018-11-15	ctrl	538	0	1	1	0	0
2018-11-19	et	539	0	0	1	0	0
2018-11-15	et	540	0	0	1	0	0
2018-11-14	ctrl	541	0	1	1	1	1
2018-11-16	et	542	0	0	1	0	0
2018-11-16	et	543	0	0	1	0	0
2018-11-16	ctrl	544	0	0	0	1	0
2018-11-19	et	545	0	0	1	1	0
2018-11-16	ctrl	546	0	0	1	0	0
2018-11-12	et	547	0	0	1	0	0
2018-11-12	ctrl	548	0	1	0	1	1
2018-11-14	et	549	0	0	1	0	0
2018-11-12	ctrl	550	0	0	1	1	1
2018-11-19	ctrl	551	1	1	1	0	0
2018-11-19	ctrl	552	1	1	1	1	1
2018-11-20	ctrl	553	0	1	1	1	0
2018-11-16	ctrl	554	0	1	0	0	0
2018-11-12	ctrl	555	1	1	1	0	0
2018-11-13	et	556	0	0	1	0	0
2018-11-14	ctrl	557	0	1	1	0	0
2018-11-20	ctrl	558	0	1	1	1	0
2018-11-13	et	559	0	0	1	0	0
2018-11-17	et	560	0	0	1	0	0
2018-11-20	ctrl	561	1	1	1	1	1
2018-11-16	ctrl	562	1	1	1	0	0
2018-11-13	et	563	0	0	0	0	0
2018-11-16	et	564	0	0	1	0	0
2018-11-16	ctrl	565	1	1	1	0	0
2018-11-12	ctrl	566	0	1	1	1	0
2018-11-14	et	567	0	0	1	1	0
2018-11-16	ctrl	568	1	1	1	0	0
2018-11-15	ctrl	569	1	1	1	0	0
2018-11-19	ctrl	570	1	1	1	1	1
2018-11-20	ctrl	571	1	1	1	0	0
2018-11-15	ctrl	572	0	1	1	1	0
2018-11-12	ctrl	573	1	1	1	0	0
2018-11-15	et	574	0	0	0	0	0
2018-11-16	ctrl	575	0	1	1	0	0
2018-11-16	et	576	0	0	1	0	0
2018-11-14	et	577	0	0	0	0	0
2018-11-20	ctrl	578	1	1	1	0	0
2018-11-15	ctrl	579	0	0	0	0	0
2018-11-13	ctrl	580	1	1	1	1	1
2018-11-15	ctrl	581	0	1	1	1	0
2018-11-16	et	582	0	0	1	0	0
2018-11-12	ctrl	583	1	1	1	0	0
2018-11-16	et	584	0	0	1	0	0
2018-11-12	ctrl	585	1	1	1	0	1
2018-11-15	et	586	0	0	1	0	0
2018-11-16	ctrl	587	1	1	1	0	0
2018-11-14	ctrl	588	1	1	1	1	1
2018-11-19	et	589	0	0	1	0	0
2018-11-13	et	590	0	0	1	0	0
2018-11-15	et	591	0	1	1	0	0
2018-11-15	et	592	0	1	1	1	1
2018-11-16	et	593	0	0	0	0	0
2018-11-16	et	594	0	0	1	0	0
2018-11-16	et	595	0	0	1	0	0
2018-11-15	et	596	0	0	0	0	0
2018-11-14	et	597	0	0	1	0	0
2018-11-12	ctrl	598	0	1	1	0	0
2018-11-14	ctrl	599	1	1	1	1	1
2018-11-16	et	600	0	0	1	1	0
2018-11-16	et	601	0	0	0	0	1
2018-11-19	ctrl	602	1	0	1	0	0
2018-11-14	ctrl	603	0	1	1	0	0
2018-11-15	et	604	0	0	0	0	0
2018-11-13	ctrl	605	1	1	1	0	0
2018-11-17	et	606	0	0	1	0	0
2018-11-12	et	607	0	0	0	0	0
2018-11-16	et	608	0	0	1	0	0
2018-11-13	et	609	1	1	1	0	0
2018-11-19	ctrl	610	1	1	1	0	0
2018-11-19	et	611	0	0	0	1	1
2018-11-15	ctrl	612	1	1	1	1	1
2018-11-19	ctrl	613	0	0	1	1	0
2018-11-12	ctrl	614	0	1	1	0	0
2018-11-14	ctrl	615	1	1	1	0	0
2018-11-19	et	616	0	0	1	0	0
2018-11-14	et	617	0	0	0	0	0
2018-11-20	et	618	0	0	1	0	0
2018-11-14	et	619	0	0	0	0	0
2018-11-13	et	620	0	1	1	0	0
2018-11-15	et	621	0	1	1	1	1
2018-11-15	et	622	0	0	1	0	0
2018-11-12	ctrl	623	0	1	1	1	0
2018-11-15	et	624	0	0	0	0	0
2018-11-15	ctrl	625	1	0	1	0	0
2018-11-13	ctrl	626	1	1	1	0	0
2018-11-13	et	627	0	0	0	0	0
2018-11-20	ctrl	628	0	1	1	0	0
2018-11-13	ctrl	629	1	1	1	0	0
2018-11-12	ctrl	630	0	1	1	0	0
2018-11-14	et	631	1	0	1	0	0
2018-11-19	ctrl	632	1	1	1	1	0
2018-11-12	ctrl	633	0	1	1	0	0
2018-11-20	ctrl	634	1	1	1	0	0
2018-11-15	ctrl	635	1	0	1	0	0
2018-11-16	ctrl	636	0	1	1	1	0
2018-11-19	ctrl	637	1	1	1	0	0
2018-11-16	ctrl	638	1	1	1	0	1
2018-11-19	ctrl	639	1	1	1	0	0
2018-11-16	ctrl	640	0	1	0	0	0
2018-11-16	et	641	0	0	0	1	0
2018-11-15	ctrl	642	0	0	1	0	0
2018-11-19	ctrl	643	0	1	1	0	0
2018-11-14	et	644	0	0	1	0	0
2018-11-15	et	645	0	0	0	0	0
2018-11-20	ctrl	646	0	1	1	0	1
2018-11-19	ctrl	647	0	0	1	1	0
2018-11-20	ctrl	648	0	1	1	1	0
2018-11-20	et	649	0	0	1	0	0
2018-11-14	ctrl	650	1	1	1	1	1
2018-11-20	ctrl	651	0	1	1	1	0
2018-11-14	et	652	0	0	0	0	0
2018-11-14	ctrl	653	0	1	1	0	0
2018-11-12	ctrl	654	1	1	1	0	0
2018-11-19	ctrl	655	1	1	1	1	1
2018-11-14	et	656	0	0	0	1	1
2018-11-19	ctrl	657	1	1	1	1	1
2018-11-19	ctrl	658	1	1	1	0	0
2018-11-15	et	659	0	0	0	0	0
2018-11-13	ctrl	660	0	1	1	0	0
2018-11-13	ctrl	661	0	1	1	0	0
2018-11-19	et	662	0	0	0	1	1
2018-11-15	et	663	0	0	0	0	0
2018-11-13	et	664	0	0	1	0	0
2018-11-13	ctrl	665	0	1	1	0	0
2018-11-14	ctrl	666	1	1	1	1	1
2018-11-13	et	667	0	0	1	0	0
2018-11-14	et	668	0	0	1	1	1
2018-11-19	et	669	0	0	0	0	0
2018-11-15	et	670	0	1	1	0	0
2018-11-19	ctrl	671	1	1	1	0	0
2018-11-15	ctrl	672	1	1	1	0	0
2018-11-15	ctrl	673	1	1	1	0	0
2018-11-19	ctrl	674	0	1	1	1	0
2018-11-16	et	675	0	0	1	0	0
2018-11-17	et	676	0	0	1	0	0
2018-11-15	ctrl	677	1	1	1	0	0
2018-11-16	ctrl	678	1	1	1	0	0
2018-11-14	et	679	1	0	1	0	0
2018-11-20	et	680	0	1	1	0	0
2018-11-19	ctrl	681	1	1	1	0	0
2018-11-14	ctrl	682	1	1	1	0	0
2018-11-14	et	683	0	0	0	0	0
2018-11-15	ctrl	684	1	0	1	0	0
2018-11-14	et	685	0	0	0	0	0
2018-11-15	et	686	0	1	1	0	0
2018-11-19	et	687	0	0	1	1	1
2018-11-16	ctrl	688	1	1	1	0	1
2018-11-19	et	689	0	0	1	0	0
2018-11-15	et	690	0	1	1	0	0
2018-11-16	ctrl	691	1	1	1	0	1
2018-11-20	ctrl	692	1	1	1	0	0
2018-11-20	et	693	0	0	1	0	0
2018-11-12	ctrl	694	1	1	1	0	0
2018-11-16	ctrl	695	1	1	1	0	0
2018-11-16	et	696	0	0	1	1	0
2018-11-14	ctrl	697	0	1	1	0	0
2018-11-15	et	698	0	1	1	1	1
2018-11-14	et	699	0	0	1	0	0
2018-11-15	et	700	0	1	1	1	1
2018-11-13	et	701	0	0	0	0	0
2018-11-13	ctrl	702	0	1	1	0	0
2018-11-12	ctrl	703	0	1	1	1	0
2018-11-16	et	704	0	0	1	0	0
2018-11-15	ctrl	705	0	1	1	1	0
2018-11-13	et	706	0	0	1	0	0
2018-11-19	ctrl	707	0	1	1	0	0
2018-11-13	et	708	0	0	0	0	0
2018-11-12	ctrl	709	0	1	1	1	0
2018-11-19	et	710	0	0	0	1	1
2018-11-14	ctrl	711	1	1	1	1	1
2018-11-15	et	712	0	0	1	0	0
2018-11-12	et	713	0	0	1	0	0
2018-11-15	ctrl	714	0	1	1	1	0
2018-11-12	ctrl	715	0	1	1	1	1
2018-11-13	ctrl	716	0	1	0	0	0
2018-11-15	et	717	0	1	1	0	0
2018-11-19	et	718	0	0	1	0	0
2018-11-14	ctrl	719	0	1	1	0	0
2018-11-19	et	720	0	0	1	0	0
2018-11-12	ctrl	721	0	1	1	0	0
2018-11-15	ctrl	722	1	1	1	0	0
2018-11-13	ctrl	723	0	1	1	0	0
2018-11-16	ctrl	724	1	1	1	1	1
2018-11-19	ctrl	725	0	1	1	1	1
2018-11-13	ctrl	726	1	1	1	1	0
2018-11-13	ctrl	727	1	1	1	0	0
2018-11-14	et	728	0	0	1	0	0
2018-11-20	ctrl	729	0	0	1	1	0
2018-11-19	ctrl	730	0	1	1	0	0
2018-11-15	ctrl	731	0	0	1	0	0
2018-11-13	ctrl	732	0	1	1	0	0
2018-11-16	et	733	0	0	0	0	0
2018-11-14	et	734	0	1	1	1	1
2018-11-16	et	735	0	0	1	0	0
2018-11-14	et	736	0	0	1	0	0
2018-11-15	et	737	0	1	1	1	1
2018-11-20	ctrl	738	0	1	1	1	1
2018-11-20	ctrl	739	0	1	1	0	0
2018-11-15	ctrl	740	1	1	1	0	0
2018-11-19	ctrl	741	0	1	1	1	0
2018-11-16	ctrl	742	1	1	1	0	0
2018-11-19	ctrl	743	0	1	1	0	0
2018-11-13	ctrl	744	1	1	1	0	0
2018-11-14	et	745	0	0	1	0	0
2018-11-16	ctrl	746	1	1	1	0	0
2018-11-12	ctrl	747	0	1	1	0	0
2018-11-15	et	748	0	1	1	0	0
2018-11-20	ctrl	749	1	0	1	1	0
2018-11-15	et	750	0	0	1	1	1
2018-11-19	ctrl	751	1	1	1	1	1
2018-11-15	ctrl	752	1	1	1	0	0
2018-11-15	et	753	0	0	1	0	0
2018-11-16	et	754	0	1	1	0	0
2018-11-20	ctrl	755	1	1	0	0	0
2018-11-19	ctrl	756	1	1	1	1	1
2018-11-16	et	757	0	0	1	0	0
2018-11-20	et	758	0	0	1	1	0
2018-11-17	et	759	0	0	1	0	0
2018-11-17	et	760	0	0	1	0	0
2018-11-15	et	761	0	1	1	0	0
2018-11-14	et	762	0	0	0	0	0
2018-11-16	et	763	0	0	1	0	0
2018-11-16	ctrl	764	1	1	1	0	0
2018-11-12	ctrl	765	1	1	1	0	0
2018-11-20	ctrl	766	0	1	1	0	0
2018-11-12	ctrl	767	1	1	1	1	1
2018-11-16	et	768	0	0	1	0	0
2018-11-12	et	769	0	0	1	0	0
2018-11-20	ctrl	770	0	0	1	1	0
2018-11-20	ctrl	771	1	1	1	0	0
2018-11-14	et	772	0	0	1	0	0
2018-11-15	ctrl	773	0	0	1	0	0
2018-11-13	et	774	1	0	1	0	0
2018-11-15	et	775	0	0	0	0	0
2018-11-16	ctrl	776	1	1	1	0	0
2018-11-15	et	777	0	1	1	0	0
2018-11-12	ctrl	778	0	0	1	1	1
2018-11-16	ctrl	779	0	1	1	0	0
2018-11-14	et	780	0	1	1	0	0
2018-11-15	ctrl	781	1	1	1	1	1
2018-11-19	ctrl	782	1	1	1	1	1
2018-11-12	ctrl	783	0	1	1	1	0
2018-11-12	ctrl	784	1	1	1	0	0
2018-11-15	ctrl	785	0	1	1	0	0
2018-11-16	et	786	0	0	1	0	0
2018-11-19	et	787	0	0	0	0	0
2018-11-15	ctrl	788	1	1	1	0	0
2018-11-16	et	789	0	0	0	0	0
2018-11-13	ctrl	790	1	1	1	0	0
2018-11-15	ctrl	791	0	1	1	0	0
2018-11-13	et	792	0	0	1	0	0
2018-11-16	et	793	0	0	1	1	0
2018-11-20	ctrl	794	1	1	1	0	0
2018-11-19	ctrl	795	0	1	1	1	1
2018-11-16	et	796	0	0	1	0	0
2018-11-15	et	797	0	1	1	1	1
2018-11-19	ctrl	798	0	0	1	1	1
2018-11-12	ctrl	799	0	0	0	1	1
2018-11-16	et	800	0	0	1	0	0
