# Supplementary material for: The role of human and mosquito behaviour in the efficacy of a house-based intervention
Source: Philos Trans R Soc Lond B Biol Sci. 2020 Dec 28;376(1818):20190815. doi: 10.1098/rstb.2019.0815 (PMC7776932; doi:10.1098/rstb.2019.0815)
Supplement: Supplementary.data.4. [file rstb20190815supp4.csv]

House type	screening	eave tubes	human behavior	night of capture	date.in the lab	house	capt-loc	An.gambiae	day	capturors
control	0	0	standard	6/3/18	6/4/18	1	int	8	8	B
control	0	0	standard	6/4/18	6/5/18	1	int	9	9	A
control	0	0	standard	6/5/18	6/6/18	1	int	10	10	A
control	0	0	standard	6/6/18	6/7/18	2	int	4	11	A
control	0	0	standard	6/10/18	6/11/18	2	int	2	13	B
control	0	0	standard	6/13/18	6/14/18	2	int	6	16	A
control	0	0	standard	6/14/18	6/15/18	1	int	2	17	B
control	0	0	standard	6/20/18	6/21/18	1	int	4	21	B
control	0	0	standard	6/21/18	6/22/18	1	int	0	22	A
control	0	0	standard	6/25/18	6/26/18	2	int	3	24	B
control	0	0	standard	6/27/18	6/28/18	2	int	15	26	B
control	0	0	standard	6/28/18	6/29/18	2	int	6	27	A
control	0	0	standard	7/3/18	7/4/18	1	int	10	30	A
control	0	0	standard	7/4/18	7/5/18	1	int	21	31	B
control	0	0	standard	7/5/18	7/6/18	1	int	16	32	A
control	0	0	standard	7/10/18	7/11/18	2	int	132	35	B
control	0	0	standard	7/11/18	7/12/18	2	int	59	36	A
control	0	0	standard	7/15/18	7/16/18	2	int	38	38	A
control	0	0	standard	7/18/18	7/19/18	1	int	113	41	B
control	0	0	standard	7/24/18	7/25/18	1	int	38	45	A
control	0	0	standard	7/25/18	7/26/18	1	int	49	46	B
control	0	0	standard	7/26/18	7/27/18	2	int	98	47	B
control	0	0	standard	7/29/18	7/30/18	2	int	34	48	A
control	0	0	standard	7/31/18	8/1/18	2	int	66	50	B
control	0	0	standard	6/3/18	6/4/18	1	ext	10	8	B
control	0	0	standard	6/4/18	6/5/18	1	ext	19	9	A
control	0	0	standard	6/5/18	6/6/18	1	ext	28	10	A
control	0	0	standard	6/6/18	6/7/18	2	ext	25	11	A
control	0	0	standard	6/10/18	6/11/18	2	ext	10	13	B
control	0	0	standard	6/13/18	6/14/18	2	ext	8	16	A
control	0	0	standard	6/14/18	6/15/18	1	ext	11	17	B
control	0	0	standard	6/20/18	6/21/18	1	ext	11	21	B
control	0	0	standard	6/21/18	6/22/18	1	ext	1	22	A
control	0	0	standard	6/25/18	6/26/18	2	ext	10	24	B
control	0	0	standard	6/27/18	6/28/18	2	ext	34	26	B
control	0	0	standard	6/28/18	6/29/18	2	ext	26	27	A
control	0	0	standard	7/3/18	7/4/18	1	ext	26	30	A
control	0	0	standard	7/4/18	7/5/18	1	ext	69	31	B
control	0	0	standard	7/5/18	7/6/18	1	ext	95	32	A
control	0	0	standard	7/10/18	7/11/18	2	ext	252	35	B
control	0	0	standard	7/11/18	7/12/18	2	ext	168	36	A
control	0	0	standard	7/15/18	7/16/18	2	ext	131	38	A
control	0	0	standard	7/18/18	7/19/18	1	ext	181	41	B
control	0	0	standard	7/24/18	7/25/18	1	ext	84	45	A
control	0	0	standard	7/25/18	7/26/18	1	ext	80	46	B
control	0	0	standard	7/26/18	7/27/18	2	ext	167	47	B
control	0	0	standard	7/29/18	7/30/18	2	ext	53	48	A
control	0	0	standard	7/31/18	8/1/18	2	ext	91	50	B
eave.tubes	0	1	standard	5/28/18	5/29/18	2	int	9	4	B
eave.tubes	0	1	standard	5/30/18	5/31/18	2	int	11	6	A
eave.tubes	0	1	standard	6/4/18	6/5/18	2	int	2	9	B
eave.tubes	0	1	standard	6/7/18	6/8/18	1	int	6	12	B
eave.tubes	0	1	standard	6/12/18	6/13/18	1	int	3	15	A
eave.tubes	0	1	standard	6/13/18	6/14/18	1	int	8	16	B
eave.tubes	0	1	standard	6/14/18	6/15/18	2	int	2	17	A
eave.tubes	0	1	standard	6/17/18	6/18/18	2	int	8	18	A
eave.tubes	0	1	standard	6/18/18	6/19/18	2	int	0	19	B
eave.tubes	0	1	standard	6/24/18	6/25/18	1	int	7	23	B
eave.tubes	0	1	standard	6/25/18	6/26/18	1	int	6	24	A
eave.tubes	0	1	standard	6/26/18	6/27/18	1	int	5	25	A
eave.tubes	0	1	standard	7/2/18	7/3/18	2	int	27	29	A
eave.tubes	0	1	standard	7/3/18	7/4/18	2	int	2	30	B
eave.tubes	0	1	standard	7/8/18	7/9/18	2	int	125	33	B
eave.tubes	0	1	standard	7/11/18	7/12/18	1	int	24	36	B
eave.tubes	0	1	standard	7/12/18	7/13/18	1	int	116	37	B
eave.tubes	0	1	standard	7/16/18	7/17/18	1	int	85	39	A
eave.tubes	0	1	standard	7/18/18	7/19/18	2	int	59	41	A
eave.tubes	0	1	standard	7/19/18	7/20/18	2	int	108	42	B
eave.tubes	0	1	standard	7/23/18	7/24/18	2	int	101	44	A
eave.tubes	0	1	standard	7/30/18	7/31/18	1	int	30	49	A
eave.tubes	0	1	standard	7/31/18	8/1/18	1	int	45	50	A
eave.tubes	0	1	standard	8/1/18	8/2/18	1	int	32	51	B
eave.tubes	0	1	standard	5/28/18	5/29/18	2	ext	17	4	B
eave.tubes	0	1	standard	5/30/18	5/31/18	2	ext	20	6	A
eave.tubes	0	1	standard	6/4/18	6/5/18	2	ext	16	9	B
eave.tubes	0	1	standard	6/7/18	6/8/18	1	ext	26	12	B
eave.tubes	0	1	standard	6/12/18	6/13/18	1	ext	7	15	A
eave.tubes	0	1	standard	6/13/18	6/14/18	1	ext	11	16	B
eave.tubes	0	1	standard	6/14/18	6/15/18	2	ext	11	17	A
eave.tubes	0	1	standard	6/17/18	6/18/18	2	ext	8	18	A
eave.tubes	0	1	standard	6/18/18	6/19/18	2	ext	12	19	B
eave.tubes	0	1	standard	6/24/18	6/25/18	1	ext	5	23	B
eave.tubes	0	1	standard	6/25/18	6/26/18	1	ext	16	24	A
eave.tubes	0	1	standard	6/26/18	6/27/18	1	ext	5	25	A
eave.tubes	0	1	standard	7/2/18	7/3/18	2	ext	42	29	A
eave.tubes	0	1	standard	7/3/18	7/4/18	2	ext	29	30	B
eave.tubes	0	1	standard	7/8/18	7/9/18	2	ext	212	33	B
eave.tubes	0	1	standard	7/11/18	7/12/18	1	ext	145	36	B
eave.tubes	0	1	standard	7/12/18	7/13/18	1	ext	196	37	B
eave.tubes	0	1	standard	7/16/18	7/17/18	1	ext	142	39	A
eave.tubes	0	1	standard	7/18/18	7/19/18	2	ext	147	41	A
eave.tubes	0	1	standard	7/19/18	7/20/18	2	ext	153	42	B
eave.tubes	0	1	standard	7/23/18	7/24/18	2	ext	179	44	A
eave.tubes	0	1	standard	7/30/18	7/31/18	1	ext	67	49	A
eave.tubes	0	1	standard	7/31/18	8/1/18	1	ext	67	50	A
eave.tubes	0	1	standard	8/1/18	8/2/18	1	ext	72	51	B
screening.eavestubes.modified	1	1	modified	5/30/18	5/31/18	1	int	2	6	B
screening.eavestubes.modified	1	1	modified	5/31/18	6/1/18	2	int	1	7	A
screening.eavestubes.modified	1	1	modified	6/3/18	6/4/18	2	int	0	8	A
screening.eavestubes.modified	1	1	modified	6/6/18	6/7/18	1	int	1	11	B
screening.eavestubes.modified	1	1	modified	6/7/18	6/8/18	2	int	3	12	A
screening.eavestubes.modified	1	1	modified	6/11/18	6/12/18	1	int	0	14	A
screening.eavestubes.modified	1	1	modified	6/18/18	6/19/18	1	int	4	19	A
screening.eavestubes.modified	1	1	modified	6/19/18	6/20/18	2	int	4	20	B
screening.eavestubes.modified	1	1	modified	6/21/18	6/22/18	2	int	0	22	B
screening.eavestubes.modified	1	1	modified	6/26/18	6/27/18	2	int	0	25	B
screening.eavestubes.modified	1	1	modified	6/27/18	6/28/18	1	int	0	26	A
screening.eavestubes.modified	1	1	modified	7/1/18	7/2/18	1	int	0	28	B
screening.eavestubes.modified	1	1	modified	7/2/18	7/3/18	1	int	1	29	B
screening.eavestubes.modified	1	1	modified	7/4/18	7/5/18	2	int	4	31	A
screening.eavestubes.modified	1	1	modified	7/9/18	7/10/18	2	int	6	34	A
screening.eavestubes.modified	1	1	modified	7/10/18	7/11/18	1	int	10	35	A
screening.eavestubes.modified	1	1	modified	7/16/18	7/17/18	2	int	13	39	B
screening.eavestubes.modified	1	1	modified	7/17/18	7/18/18	1	int	5	40	A
screening.eavestubes.modified	1	1	modified	7/19/18	7/20/18	1	int	9	42	A
screening.eavestubes.modified	1	1	modified	7/22/18	7/23/18	2	int	7	43	B
screening.eavestubes.modified	1	1	modified	7/24/18	7/25/18	2	int	8	45	B
screening.eavestubes.modified	1	1	modified	7/29/18	7/30/18	1	int	2	48	B
screening.eavestubes.modified	1	1	modified	8/1/18	8/2/18	2	int	1	51	A
screening.eavestubes.modified	1	1	modified	8/2/18	8/3/18	1	int	1	52	B
screening.eavestubes.modified	1	1	modified	5/30/18	5/31/18	1	ext	26	6	B
screening.eavestubes.modified	1	1	modified	5/31/18	6/1/18	2	ext	22	7	A
screening.eavestubes.modified	1	1	modified	6/3/18	6/4/18	2	ext	35	8	A
screening.eavestubes.modified	1	1	modified	6/6/18	6/7/18	1	ext	17	11	B
screening.eavestubes.modified	1	1	modified	6/7/18	6/8/18	2	ext	16	12	A
screening.eavestubes.modified	1	1	modified	6/11/18	6/12/18	1	ext	2	14	A
screening.eavestubes.modified	1	1	modified	6/18/18	6/19/18	1	ext	16	19	A
screening.eavestubes.modified	1	1	modified	6/19/18	6/20/18	2	ext	11	20	B
screening.eavestubes.modified	1	1	modified	6/21/18	6/22/18	2	ext	6	22	B
screening.eavestubes.modified	1	1	modified	6/26/18	6/27/18	2	ext	8	25	B
screening.eavestubes.modified	1	1	modified	6/27/18	6/28/18	1	ext	18	26	A
screening.eavestubes.modified	1	1	modified	7/1/18	7/2/18	1	ext	45	28	B
screening.eavestubes.modified	1	1	modified	7/2/18	7/3/18	1	ext	48	29	B
screening.eavestubes.modified	1	1	modified	7/4/18	7/5/18	2	ext	51	31	A
screening.eavestubes.modified	1	1	modified	7/9/18	7/10/18	2	ext	194	34	A
screening.eavestubes.modified	1	1	modified	7/10/18	7/11/18	1	ext	336	35	A
screening.eavestubes.modified	1	1	modified	7/16/18	7/17/18	2	ext	142	39	B
screening.eavestubes.modified	1	1	modified	7/17/18	7/18/18	1	ext	138	40	A
screening.eavestubes.modified	1	1	modified	7/19/18	7/20/18	1	ext	119	42	A
screening.eavestubes.modified	1	1	modified	7/22/18	7/23/18	2	ext	141	43	B
screening.eavestubes.modified	1	1	modified	7/24/18	7/25/18	2	ext	61	45	B
screening.eavestubes.modified	1	1	modified	7/29/18	7/30/18	1	ext	48	48	B
screening.eavestubes.modified	1	1	modified	8/1/18	8/2/18	2	ext	64	51	A
screening.eavestubes.modified	1	1	modified	8/2/18	8/3/18	1	ext	34	52	B
screening.eavetubes.standard	1	1	standard	5/28/18	5/29/18	1	int	8	4	A
screening.eavetubes.standard	1	1	standard	5/31/18	6/1/18	1	int	6	7	B
screening.eavetubes.standard	1	1	standard	6/5/18	6/6/18	2	int	5	10	B
screening.eavetubes.standard	1	1	standard	6/10/18	6/11/18	1	int	0	13	A
screening.eavetubes.standard	1	1	standard	6/11/18	6/12/18	2	int	2	14	B
screening.eavetubes.standard	1	1	standard	6/12/18	6/13/18	2	int	0	15	B
screening.eavetubes.standard	1	1	standard	6/17/18	6/18/18	1	int	2	18	B
screening.eavetubes.standard	1	1	standard	6/19/18	6/20/18	1	int	0	20	A
screening.eavetubes.standard	1	1	standard	6/20/18	6/21/18	2	int	2	21	A
screening.eavetubes.standard	1	1	standard	6/24/18	6/25/18	2	int	10	23	A
screening.eavetubes.standard	1	1	standard	6/28/18	6/29/18	1	int	2	27	B
screening.eavetubes.standard	1	1	standard	7/1/18	7/2/18	2	int	0	28	A
screening.eavetubes.standard	1	1	standard	7/5/18	7/6/18	2	int	42	32	B
screening.eavetubes.standard	1	1	standard	7/8/18	7/9/18	1	int	15	33	A
screening.eavetubes.standard	1	1	standard	7/9/18	7/10/18	1	int	17	34	B
screening.eavetubes.standard	1	1	standard	7/13/18	7/14/18	2	int	45	37	A
screening.eavetubes.standard	1	1	standard	7/15/18	7/16/18	1	int	13	38	B
screening.eavetubes.standard	1	1	standard	7/17/18	7/18/18	2	int	13	40	B
screening.eavetubes.standard	1	1	standard	7/22/18	7/23/18	1	int	27	43	A
screening.eavetubes.standard	1	1	standard	7/23/18	7/24/18	1	int	52	44	B
screening.eavetubes.standard	1	1	standard	7/25/18	7/26/18	2	int	25	46	A
screening.eavetubes.standard	1	1	standard	7/26/18	7/27/18	1	int	25	47	A
screening.eavetubes.standard	1	1	standard	7/30/18	7/31/18	2	int	7	49	B
screening.eavetubes.standard	1	1	standard	8/2/18	8/3/18	2	int	19	52	A
screening.eavetubes.standard	1	1	standard	5/28/18	5/29/18	1	ext	22	4	A
screening.eavetubes.standard	1	1	standard	5/31/18	6/1/18	1	ext	10	7	B
screening.eavetubes.standard	1	1	standard	6/5/18	6/6/18	2	ext	17	10	B
screening.eavetubes.standard	1	1	standard	6/10/18	6/11/18	1	ext	3	13	A
screening.eavetubes.standard	1	1	standard	6/11/18	6/12/18	2	ext	5	14	B
screening.eavetubes.standard	1	1	standard	6/12/18	6/13/18	2	ext	16	15	B
screening.eavetubes.standard	1	1	standard	6/17/18	6/18/18	1	ext	17	18	B
screening.eavetubes.standard	1	1	standard	6/19/18	6/20/18	1	ext	15	20	A
screening.eavetubes.standard	1	1	standard	6/20/18	6/21/18	2	ext	8	21	A
screening.eavetubes.standard	1	1	standard	6/24/18	6/25/18	2	ext	7	23	A
screening.eavetubes.standard	1	1	standard	6/28/18	6/29/18	1	ext	19	27	B
screening.eavetubes.standard	1	1	standard	7/1/18	7/2/18	2	ext	28	28	A
screening.eavetubes.standard	1	1	standard	7/5/18	7/6/18	2	ext	74	32	B
screening.eavetubes.standard	1	1	standard	7/8/18	7/9/18	1	ext	159	33	A
screening.eavetubes.standard	1	1	standard	7/9/18	7/10/18	1	ext	175	34	B
screening.eavetubes.standard	1	1	standard	7/13/18	7/14/18	2	ext	146	37	A
screening.eavetubes.standard	1	1	standard	7/15/18	7/16/18	1	ext	113	38	B
screening.eavetubes.standard	1	1	standard	7/17/18	7/18/18	2	ext	92	40	B
screening.eavetubes.standard	1	1	standard	7/22/18	7/23/18	1	ext	120	43	A
screening.eavetubes.standard	1	1	standard	7/23/18	7/24/18	1	ext	118	44	B
screening.eavetubes.standard	1	1	standard	7/25/18	7/26/18	2	ext	67	46	A
screening.eavetubes.standard	1	1	standard	7/26/18	7/27/18	1	ext	216	47	A
screening.eavetubes.standard	1	1	standard	7/30/18	7/31/18	2	ext	45	49	B
screening.eavetubes.standard	1	1	standard	8/2/18	8/3/18	2	ext	47	52	A
