# Supplementary material for: The role of human and mosquito behaviour in the efficacy of a house-based intervention
Source: Philos Trans R Soc Lond B Biol Sci. 2020 Dec 28;376(1818):20190815. doi: 10.1098/rstb.2019.0815 (PMC7776932; doi:10.1098/rstb.2019.0815)
Supplement: Supplementary.data.5. [file rstb20190815supp5.csv]

House type	screening	eave tubes	night of capture	date.in the lab	house	capt-loc	An.gambiae	day	capturors
control	0	0	8/6/18	8/7/18	1	int	13	2	A
control	0	0	8/8/18	8/9/18	1	int	46	3	B
control	0	0	8/9/18	8/10/18	1	int	29	4	A
control	0	0	8/14/18	8/15/18	2	int	19	7	B
control	0	0	8/15/18	8/16/18	2	int	17	8	A
control	0	0	8/19/18	8/20/18	2	int	9	10	A
control	0	0	8/23/18	8/24/18	1	int	12	13	B
control	0	0	8/29/18	8/30/18	1	int	26	17	A
control	0	0	8/30/18	8/31/18	1	int	41	18	B
control	0	0	9/2/18	9/3/18	2	int	32	19	B
control	0	0	9/3/18	9/4/18	2	int	17	20	A
control	0	0	9/5/18	9/6/18	2	int	27	22	B
control	0	0	9/11/18	9/12/18	1	int	34	26	A
control	0	0	9/12/18	9/13/18	1	int	43	27	B
control	0	0	9/13/18	9/14/18	1	int	33	28	A
control	0	0	9/18/18	9/19/18	2	int	38	31	B
control	0	0	9/19/18	9/20/18	2	int	117	32	A
control	0	0	9/23/18	9/24/18	2	int	76	34	A
control	0	0	9/26/18	9/27/18	1	int	57	37	B
control	0	0	10/2/18	10/3/18	1	int	49	41	A
control	0	0	10/3/18	10/4/18	1	int	64	42	B
control	0	0	10/4/18	10/5/18	2	int	33	43	B
control	0	0	10/7/18	10/8/18	2	int	114	44	A
control	0	0	10/9/18	10/10/18	2	int	52	46	B
control	0	0	8/6/18	8/7/18	1	ext	47	2	A
control	0	0	8/8/18	8/9/18	1	ext	54	3	B
control	0	0	8/9/18	8/10/18	1	ext	34	4	A
control	0	0	8/14/18	8/15/18	2	ext	38	7	B
control	0	0	8/15/18	8/16/18	2	ext	13	8	A
control	0	0	8/19/18	8/20/18	2	ext	3	10	A
control	0	0	8/23/18	8/24/18	1	ext	18	13	B
control	0	0	8/29/18	8/30/18	1	ext	40	17	A
control	0	0	8/30/18	8/31/18	1	ext	59	18	B
control	0	0	9/2/18	9/3/18	2	ext	22	19	B
control	0	0	9/3/18	9/4/18	2	ext	57	20	A
control	0	0	9/5/18	9/6/18	2	ext	24	22	B
control	0	0	9/11/18	9/12/18	1	ext	15	26	A
control	0	0	9/12/18	9/13/18	1	ext	58	27	B
control	0	0	9/13/18	9/14/18	1	ext	55	28	A
control	0	0	9/18/18	9/19/18	2	ext	62	31	B
control	0	0	9/19/18	9/20/18	2	ext	103	32	A
control	0	0	9/23/18	9/24/18	2	ext	103	34	A
control	0	0	9/26/18	9/27/18	1	ext	65	37	B
control	0	0	10/2/18	10/3/18	1	ext	66	41	A
control	0	0	10/3/18	10/4/18	1	ext	82	42	B
control	0	0	10/4/18	10/5/18	2	ext	116	43	B
control	0	0	10/7/18	10/8/18	2	ext	122	44	A
control	0	0	10/9/18	10/10/18	2	ext	82	46	B
eavetubes	0	1	8/5/18	8/6/18	2	int	32	1	A
eavetubes	0	1	8/6/18	8/7/18	2	int	17	2	B
eavetubes	0	1	8/12/18	8/13/18	2	int	23	5	B
eavetubes	0	1	8/15/18	8/16/18	1	int	15	8	B
eavetubes	0	1	8/16/18	8/17/18	1	int	21	9	B
eavetubes	0	1	8/20/18	8/21/18	1	int	7	11	A
eavetubes	0	1	8/23/18	8/24/18	2	int	13	13	A
eavetubes	0	1	8/26/18	8/27/18	2	int	7	14	B
eavetubes	0	1	8/28/18	8/29/18	2	int	24	16	A
eavetubes	0	1	9/4/18	9/5/18	1	int	20	21	A
eavetubes	0	1	9/5/18	9/6/18	1	int	24	22	A
eavetubes	0	1	9/6/18	9/7/18	1	int	39	23	B
eavetubes	0	1	9/10/18	9/11/18	2	int	20	25	A
eavetubes	0	1	9/11/18	9/12/18	2	int	21	26	B
eavetubes	0	1	9/16/18	9/17/18	2	int	9	29	B
eavetubes	0	1	9/19/18	9/20/18	1	int	82	32	B
eavetubes	0	1	9/20/18	9/21/18	1	int	33	33	B
eavetubes	0	1	9/24/18	9/25/18	1	int	61	35	A
eavetubes	0	1	9/26/18	9/27/18	2	int	48	37	A
eavetubes	0	1	9/27/18	9/28/18	2	int	82	38	B
eavetubes	0	1	10/1/18	10/2/18	2	int	40	40	A
eavetubes	0	1	10/8/18	10/9/18	1	int	15	45	A
eavetubes	0	1	10/9/18	10/10/18	1	int	70	46	A
eavetubes	0	1	10/10/18	10/11/18	1	int	40	47	B
eavetubes	0	1	8/5/18	8/6/18	2	ext	53	1	A
eavetubes	0	1	8/6/18	8/7/18	2	ext	22	2	B
eavetubes	0	1	8/12/18	8/13/18	2	ext	35	5	B
eavetubes	0	1	8/15/18	8/16/18	1	ext	11	8	B
eavetubes	0	1	8/16/18	8/17/18	1	ext	23	9	B
eavetubes	0	1	8/20/18	8/21/18	1	ext	18	11	A
eavetubes	0	1	8/23/18	8/24/18	2	ext	17	13	A
eavetubes	0	1	8/26/18	8/27/18	2	ext	11	14	B
eavetubes	0	1	8/28/18	8/29/18	2	ext	42	16	A
eavetubes	0	1	9/4/18	9/5/18	1	ext	35	21	A
eavetubes	0	1	9/5/18	9/6/18	1	ext	56	22	A
eavetubes	0	1	9/6/18	9/7/18	1	ext	29	23	B
eavetubes	0	1	9/10/18	9/11/18	2	ext	43	25	A
eavetubes	0	1	9/11/18	9/12/18	2	ext	24	26	B
eavetubes	0	1	9/16/18	9/17/18	2	ext	31	29	B
eavetubes	0	1	9/19/18	9/20/18	1	ext	100	32	B
eavetubes	0	1	9/20/18	9/21/18	1	ext	41	33	B
eavetubes	0	1	9/24/18	9/25/18	1	ext	76	35	A
eavetubes	0	1	9/26/18	9/27/18	2	ext	73	37	A
eavetubes	0	1	9/27/18	9/28/18	2	ext	118	38	B
eavetubes	0	1	10/1/18	10/2/18	2	ext	74	40	A
eavetubes	0	1	10/8/18	10/9/18	1	ext	53	45	A
eavetubes	0	1	10/9/18	10/10/18	1	ext	53	46	A
eavetubes	0	1	10/10/18	10/11/18	1	ext	65	47	B
screening	1	0	8/5/18	8/6/18	1	int	20	1	B
screening	1	0	8/8/18	8/9/18	2	int	17	3	A
screening	1	0	8/13/18	8/14/18	2	int	22	6	A
screening	1	0	8/14/18	8/15/18	1	int	14	7	A
screening	1	0	8/20/18	8/21/18	2	int	17	11	B
screening	1	0	8/22/18	8/23/18	1	int	0	12	A
screening	1	0	8/26/18	8/27/18	1	int	7	14	A
screening	1	0	8/27/18	8/28/18	2	int	28	15	B
screening	1	0	8/29/18	8/30/18	2	int	23	17	B
screening	1	0	9/3/18	9/4/18	1	int	15	20	B
screening	1	0	9/6/18	9/7/18	2	int	6	23	A
screening	1	0	9/9/18	9/10/18	1	int	25	24	B
screening	1	0	9/10/18	9/11/18	1	int	15	25	B
screening	1	0	9/12/18	9/13/18	2	int	28	27	A
screening	1	0	9/17/18	9/18/18	2	int	50	30	A
screening	1	0	9/18/18	9/19/18	1	int	32	31	A
screening	1	0	9/24/18	9/25/18	2	int	23	35	B
screening	1	0	9/25/18	9/26/18	1	int	27	36	A
screening	1	0	9/27/18	9/28/18	1	int	28	38	A
screening	1	0	9/30/18	10/1/18	2	int	13	39	B
screening	1	0	10/2/18	10/3/18	2	int	28	41	B
screening	1	0	10/7/18	10/8/18	1	int	13	44	B
screening	1	0	10/10/18	10/11/18	2	int	24	47	A
screening	1	0	10/11/18	10/12/18	1	int	27	48	B
screening	1	0	8/5/18	8/6/18	1	ext	103	1	B
screening	1	0	8/8/18	8/9/18	2	ext	60	3	A
screening	1	0	8/13/18	8/14/18	2	ext	34	6	A
screening	1	0	8/14/18	8/15/18	1	ext	40	7	A
screening	1	0	8/20/18	8/21/18	2	ext	18	11	B
screening	1	0	8/22/18	8/23/18	1	ext	5	12	A
screening	1	0	8/26/18	8/27/18	1	ext	9	14	A
screening	1	0	8/27/18	8/28/18	2	ext	69	15	B
screening	1	0	8/29/18	8/30/18	2	ext	54	17	B
screening	1	0	9/3/18	9/4/18	1	ext	36	20	B
screening	1	0	9/6/18	9/7/18	2	ext	25	23	A
screening	1	0	9/9/18	9/10/18	1	ext	70	24	B
screening	1	0	9/10/18	9/11/18	1	ext	40	25	B
screening	1	0	9/12/18	9/13/18	2	ext	61	27	A
screening	1	0	9/17/18	9/18/18	2	ext	78	30	A
screening	1	0	9/18/18	9/19/18	1	ext	43	31	A
screening	1	0	9/24/18	9/25/18	2	ext	93	35	B
screening	1	0	9/25/18	9/26/18	1	ext	93	36	A
screening	1	0	9/27/18	9/28/18	1	ext	105	38	A
screening	1	0	9/30/18	10/1/18	2	ext	128	39	B
screening	1	0	10/2/18	10/3/18	2	ext	82	41	B
screening	1	0	10/7/18	10/8/18	1	ext	134	44	B
screening	1	0	10/10/18	10/11/18	2	ext	83	47	A
screening	1	0	10/11/18	10/12/18	1	ext	123	48	B
screening.eavetubes	1	1	8/9/18	8/10/18	2	int	22	4	B
screening.eavetubes	1	1	8/12/18	8/13/18	1	int	15	5	A
screening.eavetubes	1	1	8/13/18	8/14/18	1	int	8	6	B
screening.eavetubes	1	1	8/16/18	8/17/18	2	int	21	9	A
screening.eavetubes	1	1	8/19/18	8/20/18	1	int	3	10	B
screening.eavetubes	1	1	8/22/18	8/23/18	2	int	5	12	B
screening.eavetubes	1	1	8/27/18	8/28/18	1	int	10	15	A
screening.eavetubes	1	1	8/28/18	8/29/18	1	int	21	16	B
screening.eavetubes	1	1	8/30/18	8/31/18	2	int	38	18	A
screening.eavetubes	1	1	9/2/18	9/3/18	1	int	9	19	A
screening.eavetubes	1	1	9/4/18	9/5/18	2	int	3	21	B
screening.eavetubes	1	1	9/9/18	9/10/18	2	int	29	24	A
screening.eavetubes	1	1	9/13/18	9/14/18	2	int	33	28	B
screening.eavetubes	1	1	9/16/18	9/17/18	1	int	17	29	A
screening.eavetubes	1	1	9/17/18	9/18/18	1	int	22	30	B
screening.eavetubes	1	1	9/20/18	9/21/18	2	int	18	33	A
screening.eavetubes	1	1	9/23/18	9/24/18	1	int	21	34	B
screening.eavetubes	1	1	9/25/18	9/26/18	2	int	26	36	B
screening.eavetubes	1	1	9/30/18	10/1/18	1	int	19	39	A
screening.eavetubes	1	1	10/1/18	10/2/18	1	int	37	40	B
screening.eavetubes	1	1	10/3/18	10/4/18	2	int	37	42	A
screening.eavetubes	1	1	10/4/18	10/5/18	1	int	22	43	A
screening.eavetubes	1	1	10/8/18	10/9/18	2	int	20	45	B
screening.eavetubes	1	1	10/11/18	10/12/18	2	int	39	48	A
screening.eavetubes	1	1	8/9/18	8/10/18	2	ext	54	4	B
screening.eavetubes	1	1	8/12/18	8/13/18	1	ext	36	5	A
screening.eavetubes	1	1	8/13/18	8/14/18	1	ext	19	6	B
screening.eavetubes	1	1	8/16/18	8/17/18	2	ext	28	9	A
screening.eavetubes	1	1	8/19/18	8/20/18	1	ext	19	10	B
screening.eavetubes	1	1	8/22/18	8/23/18	2	ext	6	12	B
screening.eavetubes	1	1	8/27/18	8/28/18	1	ext	47	15	A
screening.eavetubes	1	1	8/28/18	8/29/18	1	ext	41	16	B
screening.eavetubes	1	1	8/30/18	8/31/18	2	ext	48	18	A
screening.eavetubes	1	1	9/2/18	9/3/18	1	ext	14	19	A
screening.eavetubes	1	1	9/4/18	9/5/18	2	ext	24	21	B
screening.eavetubes	1	1	9/9/18	9/10/18	2	ext	35	24	A
screening.eavetubes	1	1	9/13/18	9/14/18	2	ext	70	28	B
screening.eavetubes	1	1	9/16/18	9/17/18	1	ext	24	29	A
screening.eavetubes	1	1	9/17/18	9/18/18	1	ext	83	30	B
screening.eavetubes	1	1	9/20/18	9/21/18	2	ext	49	33	A
screening.eavetubes	1	1	9/23/18	9/24/18	1	ext	118	34	B
screening.eavetubes	1	1	9/25/18	9/26/18	2	ext	80	36	B
screening.eavetubes	1	1	9/30/18	10/1/18	1	ext	131	39	A
screening.eavetubes	1	1	10/1/18	10/2/18	1	ext	112	40	B
screening.eavetubes	1	1	10/3/18	10/4/18	2	ext	85	42	A
screening.eavetubes	1	1	10/4/18	10/5/18	1	ext	93	43	A
screening.eavetubes	1	1	10/8/18	10/9/18	2	ext	31	45	B
screening.eavetubes	1	1	10/11/18	10/12/18	2	ext	70	48	A
