# Supplementary material for: The role of human and mosquito behaviour in the efficacy of a house-based intervention
Source: Philos Trans R Soc Lond B Biol Sci. 2020 Dec 28;376(1818):20190815. doi: 10.1098/rstb.2019.0815 (PMC7776932; doi:10.1098/rstb.2019.0815)
Supplement: Supplementary.data.6. [file rstb20190815supp6.csv]

House type	screening	eave tubes	night of capture	date.in the lab	house	capt-loc	An.gambiae	day
control	0	0	10/15/18	10/16/18	1	int	87	2
control	0	0	10/16/18	10/17/18	1	int	43	3
control	0	0	10/18/18	10/19/18	2	int	44	5
control	0	0	10/21/18	10/22/18	1	int	45	6
control	0	0	10/25/18	10/26/18	2	int	36	10
control	0	0	10/31/18	11/1/18	1	int	10	14
control	0	0	11/6/18	11/7/18	2	int	25	18
control	0	0	11/8/18	11/9/18	2	int	28	20
control	0	0	11/11/18	11/12/18	1	int	40	21
control	0	0	11/15/18	11/16/18	2	int	27	25
control	0	0	11/20/18	11/21/18	2	int	47	28
control	0	0	11/22/18	11/23/18	2	int	42	30
control	0	0	11/26/18	11/27/18	1	int	21	32
control	0	0	11/27/18	11/28/18	1	int	21	33
control	0	0	11/29/18	11/30/18	2	int	24	35
control	0	0	12/5/18	12/6/18	1	int	44	39
control	0	0	10/15/18	10/16/18	1	ext	62	2
control	0	0	10/16/18	10/17/18	1	ext	46	3
control	0	0	10/18/18	10/19/18	2	ext	44	5
control	0	0	10/21/18	10/22/18	1	ext	50	6
control	0	0	10/25/18	10/26/18	2	ext	43	10
control	0	0	10/31/18	11/1/18	1	ext	15	14
control	0	0	11/6/18	11/7/18	2	ext	10	18
control	0	0	11/8/18	11/9/18	2	ext	32	20
control	0	0	11/11/18	11/12/18	1	ext	31	21
control	0	0	11/15/18	11/16/18	2	ext	37	25
control	0	0	11/20/18	11/21/18	2	ext	35	28
control	0	0	11/22/18	11/23/18	2	ext	22	30
control	0	0	11/26/18	11/27/18	1	ext	17	32
control	0	0	11/27/18	11/28/18	1	ext	19	33
control	0	0	11/29/18	11/30/18	2	ext	16	35
control	0	0	12/5/18	12/6/18	1	ext	26	39
eavetubes	0	1	10/16/18	10/17/18	2	int	55	3
eavetubes	0	1	10/17/18	10/18/18	2	int	62	4
eavetubes	0	1	10/18/18	10/19/18	1	int	31	5
eavetubes	0	1	10/22/18	10/23/18	2	int	21	7
eavetubes	0	1	10/23/18	10/24/18	2	int	18	8
eavetubes	0	1	10/29/18	10/30/18	1	int	15	12
eavetubes	0	1	10/30/18	10/31/18	1	int	42	13
eavetubes	0	1	11/7/18	11/8/18	1	int	29	19
eavetubes	0	1	11/12/18	11/13/18	2	int	35	22
eavetubes	0	1	11/13/18	11/14/18	2	int	30	23
eavetubes	0	1	11/21/18	11/22/18	1	int	19	29
eavetubes	0	1	11/27/18	11/28/18	2	int	38	33
eavetubes	0	1	11/28/18	11/29/18	2	int	51	34
eavetubes	0	1	11/29/18	11/30/18	1	int	28	35
eavetubes	0	1	12/3/18	12/4/18	1	int	8	37
eavetubes	0	1	12/4/18	12/5/18	1	int	20	38
eavetubes	0	1	10/16/18	10/17/18	2	ext	35	3
eavetubes	0	1	10/17/18	10/18/18	2	ext	54	4
eavetubes	0	1	10/18/18	10/19/18	1	ext	21	5
eavetubes	0	1	10/22/18	10/23/18	2	ext	23	7
eavetubes	0	1	10/23/18	10/24/18	2	ext	38	8
eavetubes	0	1	10/29/18	10/30/18	1	ext	57	12
eavetubes	0	1	10/30/18	10/31/18	1	ext	46	13
eavetubes	0	1	11/7/18	11/8/18	1	ext	23	19
eavetubes	0	1	11/12/18	11/13/18	2	ext	26	22
eavetubes	0	1	11/13/18	11/14/18	2	ext	22	23
eavetubes	0	1	11/21/18	11/22/18	1	ext	21	29
eavetubes	0	1	11/27/18	11/28/18	2	ext	28	33
eavetubes	0	1	11/28/18	11/29/18	2	ext	38	34
eavetubes	0	1	11/29/18	11/30/18	1	ext	21	35
eavetubes	0	1	12/3/18	12/4/18	1	ext	29	37
eavetubes	0	1	12/4/18	12/5/18	1	ext	18	38
screening	1	0	10/14/18	10/15/18	1	int	23	1
screening	1	0	10/17/18	10/18/18	1	int	27	4
screening	1	0	10/21/18	10/22/18	2	int	56	6
screening	1	0	10/25/18	10/26/18	1	int	26	10
screening	1	0	10/28/18	10/29/18	2	int	28	11
screening	1	0	11/1/18	11/2/18	2	int	23	15
screening	1	0	11/4/18	11/5/18	1	int	18	16
screening	1	0	11/7/18	11/8/18	2	int	29	19
screening	1	0	11/11/18	11/12/18	2	int	13	21
screening	1	0	11/15/18	11/16/18	1	int	24	25
screening	1	0	11/18/18	11/19/18	1	int	19	26
screening	1	0	11/21/18	11/22/18	2	int	23	29
screening	1	0	11/25/18	11/26/18	1	int	29	31
screening	1	0	11/28/18	11/29/18	1	int	19	34
screening	1	0	12/2/18	12/3/18	2	int	60	36
screening	1	0	12/6/18	12/7/18	2	int	27	40
screening	1	0	10/14/18	10/15/18	1	ext	64	1
screening	1	0	10/17/18	10/18/18	1	ext	42	4
screening	1	0	10/21/18	10/22/18	2	ext	67	6
screening	1	0	10/25/18	10/26/18	1	ext	37	10
screening	1	0	10/28/18	10/29/18	2	ext	41	11
screening	1	0	11/1/18	11/2/18	2	ext	17	15
screening	1	0	11/4/18	11/5/18	1	ext	16	16
screening	1	0	11/7/18	11/8/18	2	ext	24	19
screening	1	0	11/11/18	11/12/18	2	ext	26	21
screening	1	0	11/15/18	11/16/18	1	ext	26	25
screening	1	0	11/18/18	11/19/18	1	ext	32	26
screening	1	0	11/21/18	11/22/18	2	ext	20	29
screening	1	0	11/25/18	11/26/18	1	ext	36	31
screening	1	0	11/28/18	11/29/18	1	ext	40	34
screening	1	0	12/2/18	12/3/18	2	ext	18	36
screening	1	0	12/6/18	12/7/18	2	ext	27	40
screening.eavetubes	1	1	10/14/18	10/15/18	2	int	39	1
screening.eavetubes	1	1	10/23/18	10/24/18	1	int	17	8
screening.eavetubes	1	1	10/24/18	10/25/18	2	int	38	9
screening.eavetubes	1	1	10/28/18	10/29/18	1	int	23	11
screening.eavetubes	1	1	10/29/18	10/30/18	2	int	14	12
screening.eavetubes	1	1	10/31/18	11/1/18	2	int	12	14
screening.eavetubes	1	1	11/5/18	11/6/18	1	int	18	17
screening.eavetubes	1	1	11/8/18	11/9/18	1	int	13	20
screening.eavetubes	1	1	11/13/18	11/14/18	1	int	15	23
screening.eavetubes	1	1	11/14/18	11/15/18	2	int	25	24
screening.eavetubes	1	1	11/19/18	11/20/18	1	int	20	27
screening.eavetubes	1	1	11/22/18	11/23/18	1	int	11	30
screening.eavetubes	1	1	11/25/18	11/26/18	2	int	30	31
screening.eavetubes	1	1	12/2/18	12/3/18	1	int	18	36
screening.eavetubes	1	1	12/3/18	12/4/18	2	int	20	37
screening.eavetubes	1	1	12/5/18	12/6/18	2	int	33	39
screening.eavetubes	1	1	10/14/18	10/15/18	2	ext	70	1
screening.eavetubes	1	1	10/23/18	10/24/18	1	ext	19	8
screening.eavetubes	1	1	10/24/18	10/25/18	2	ext	47	9
screening.eavetubes	1	1	10/28/18	10/29/18	1	ext	39	11
screening.eavetubes	1	1	10/29/18	10/30/18	2	ext	56	12
screening.eavetubes	1	1	10/31/18	11/1/18	2	ext	24	14
screening.eavetubes	1	1	11/5/18	11/6/18	1	ext	21	17
screening.eavetubes	1	1	11/8/18	11/9/18	1	ext	12	20
screening.eavetubes	1	1	11/13/18	11/14/18	1	ext	23	23
screening.eavetubes	1	1	11/14/18	11/15/18	2	ext	31	24
screening.eavetubes	1	1	11/19/18	11/20/18	1	ext	11	27
screening.eavetubes	1	1	11/22/18	11/23/18	1	ext	25	30
screening.eavetubes	1	1	11/25/18	11/26/18	2	ext	34	31
screening.eavetubes	1	1	12/2/18	12/3/18	1	ext	17	36
screening.eavetubes	1	1	12/3/18	12/4/18	2	ext	22	37
screening.eavetubes	1	1	12/5/18	12/6/18	2	ext	29	39
screening.opentubes	1	2	10/15/18	10/16/18	2	int	96	2
screening.opentubes	1	2	10/22/18	10/23/18	1	int	13	7
screening.opentubes	1	2	10/24/18	10/25/18	1	int	66	9
screening.opentubes	1	2	10/30/18	10/31/18	2	int	52	13
screening.opentubes	1	2	11/1/18	11/2/18	1	int	20	15
screening.opentubes	1	2	11/4/18	11/5/18	2	int	34	16
screening.opentubes	1	2	11/5/18	11/6/18	2	int	31	17
screening.opentubes	1	2	11/6/18	11/7/18	1	int	38	18
screening.opentubes	1	2	11/12/18	11/13/18	1	int	22	22
screening.opentubes	1	2	11/14/18	11/15/18	1	int	33	24
screening.opentubes	1	2	11/18/18	11/19/18	2	int	57	26
screening.opentubes	1	2	11/19/18	11/20/18	2	int	9	27
screening.opentubes	1	2	11/20/18	11/21/18	1	int	44	28
screening.opentubes	1	2	11/26/18	11/27/18	2	int	42	32
screening.opentubes	1	2	12/4/18	12/5/18	2	int	53	37
screening.opentubes	1	2	12/6/18	12/7/18	1	int	32	40
screening.opentubes	1	2	10/15/18	10/16/18	2	ext	75	2
screening.opentubes	1	2	10/22/18	10/23/18	1	ext	19	7
screening.opentubes	1	2	10/24/18	10/25/18	1	ext	48	9
screening.opentubes	1	2	10/30/18	10/31/18	2	ext	38	13
screening.opentubes	1	2	11/1/18	11/2/18	1	ext	27	15
screening.opentubes	1	2	11/4/18	11/5/18	2	ext	31	16
screening.opentubes	1	2	11/5/18	11/6/18	2	ext	16	17
screening.opentubes	1	2	11/6/18	11/7/18	1	ext	22	18
screening.opentubes	1	2	11/12/18	11/13/18	1	ext	15	22
screening.opentubes	1	2	11/14/18	11/15/18	1	ext	20	24
screening.opentubes	1	2	11/18/18	11/19/18	2	ext	32	26
screening.opentubes	1	2	11/19/18	11/20/18	2	ext	21	27
screening.opentubes	1	2	11/20/18	11/21/18	1	ext	25	28
screening.opentubes	1	2	11/26/18	11/27/18	2	ext	17	32
screening.opentubes	1	2	12/4/18	12/5/18	2	ext	34	37
screening.opentubes	1	2	12/6/18	12/7/18	1	ext	36	40
