# Supplementary material for: The role of human and mosquito behaviour in the efficacy of a house-based intervention
Source: Philos Trans R Soc Lond B Biol Sci. 2020 Dec 28;376(1818):20190815. doi: 10.1098/rstb.2019.0815 (PMC7776932; doi:10.1098/rstb.2019.0815)
Supplement: Supplementary.data.7. [file rstb20190815supp7.csv]

House type	screening	eave tubes	human behavior	night of capture	date.in the lab	time	hour	capt-loc	An.gambiae
a.control	0	0	typical	6/3/18	6/4/18	1	18H-19H	int	0
a.control	0	0	typical	6/3/18	6/4/18	2	19H-20H	int	0
a.control	0	0	typical	6/3/18	6/4/18	3	20H-21H	int	0
a.control	0	0	typical	6/3/18	6/4/18	4	21H-22H	int	0
a.control	0	0	typical	6/3/18	6/4/18	5	22H-23H	int	1
a.control	0	0	typical	6/3/18	6/4/18	6	23H-24H	int	0
a.control	0	0	typical	6/3/18	6/4/18	7	00H-01H	int	0
a.control	0	0	typical	6/3/18	6/4/18	8	01H-02H	int	2
a.control	0	0	typical	6/3/18	6/4/18	9	02H-03H	int	1
a.control	0	0	typical	6/3/18	6/4/18	10	03H-04H	int	3
a.control	0	0	typical	6/3/18	6/4/18	11	04H-05H	int	0
a.control	0	0	typical	6/3/18	6/4/18	12	05H-06H	int	1
a.control	0	0	typical	6/3/18	6/4/18	13	06H-07H	int	0
a.control	0	0	typical	6/3/18	6/4/18	14	07H-08H	int	0
a.control	0	0	typical	6/4/18	6/5/18	1	18H-19H	int	0
a.control	0	0	typical	6/4/18	6/5/18	2	19H-20H	int	0
a.control	0	0	typical	6/4/18	6/5/18	3	20H-21H	int	0
a.control	0	0	typical	6/4/18	6/5/18	4	21H-22H	int	1
a.control	0	0	typical	6/4/18	6/5/18	5	22H-23H	int	2
a.control	0	0	typical	6/4/18	6/5/18	6	23H-24H	int	1
a.control	0	0	typical	6/4/18	6/5/18	7	00H-01H	int	1
a.control	0	0	typical	6/4/18	6/5/18	8	01H-02H	int	0
a.control	0	0	typical	6/4/18	6/5/18	9	02H-03H	int	2
a.control	0	0	typical	6/4/18	6/5/18	10	03H-04H	int	1
a.control	0	0	typical	6/4/18	6/5/18	11	04H-05H	int	1
a.control	0	0	typical	6/4/18	6/5/18	12	05H-06H	int	0
a.control	0	0	typical	6/4/18	6/5/18	13	06H-07H	int	0
a.control	0	0	typical	6/4/18	6/5/18	14	07H-08H	int	0
a.control	0	0	typical	6/5/18	6/6/18	1	18H-19H	int	0
a.control	0	0	typical	6/5/18	6/6/18	2	19H-20H	int	0
a.control	0	0	typical	6/5/18	6/6/18	3	20H-21H	int	0
a.control	0	0	typical	6/5/18	6/6/18	4	21H-22H	int	0
a.control	0	0	typical	6/5/18	6/6/18	5	22H-23H	int	0
a.control	0	0	typical	6/5/18	6/6/18	6	23H-24H	int	0
a.control	0	0	typical	6/5/18	6/6/18	7	00H-01H	int	0
a.control	0	0	typical	6/5/18	6/6/18	8	01H-02H	int	5
a.control	0	0	typical	6/5/18	6/6/18	9	02H-03H	int	1
a.control	0	0	typical	6/5/18	6/6/18	10	03H-04H	int	2
a.control	0	0	typical	6/5/18	6/6/18	11	04H-05H	int	2
a.control	0	0	typical	6/5/18	6/6/18	12	05H-06H	int	0
a.control	0	0	typical	6/5/18	6/6/18	13	06H-07H	int	0
a.control	0	0	typical	6/5/18	6/6/18	14	07H-08H	int	0
a.control	0	0	typical	6/6/18	6/7/18	1	18H-19H	int	0
a.control	0	0	typical	6/6/18	6/7/18	2	19H-20H	int	0
a.control	0	0	typical	6/6/18	6/7/18	3	20H-21H	int	0
a.control	0	0	typical	6/6/18	6/7/18	4	21H-22H	int	0
a.control	0	0	typical	6/6/18	6/7/18	5	22H-23H	int	1
a.control	0	0	typical	6/6/18	6/7/18	6	23H-24H	int	1
a.control	0	0	typical	6/6/18	6/7/18	7	00H-01H	int	1
a.control	0	0	typical	6/6/18	6/7/18	8	01H-02H	int	0
a.control	0	0	typical	6/6/18	6/7/18	9	02H-03H	int	0
a.control	0	0	typical	6/6/18	6/7/18	10	03H-04H	int	0
a.control	0	0	typical	6/6/18	6/7/18	11	04H-05H	int	0
a.control	0	0	typical	6/6/18	6/7/18	12	05H-06H	int	1
a.control	0	0	typical	6/6/18	6/7/18	13	06H-07H	int	0
a.control	0	0	typical	6/6/18	6/7/18	14	07H-08H	int	0
a.control	0	0	typical	6/10/18	6/11/18	1	18H-19H	int	0
a.control	0	0	typical	6/10/18	6/11/18	2	19H-20H	int	0
a.control	0	0	typical	6/10/18	6/11/18	3	20H-21H	int	0
a.control	0	0	typical	6/10/18	6/11/18	4	21H-22H	int	0
a.control	0	0	typical	6/10/18	6/11/18	5	22H-23H	int	0
a.control	0	0	typical	6/10/18	6/11/18	6	23H-24H	int	1
a.control	0	0	typical	6/10/18	6/11/18	7	00H-01H	int	1
a.control	0	0	typical	6/10/18	6/11/18	8	01H-02H	int	0
a.control	0	0	typical	6/10/18	6/11/18	9	02H-03H	int	0
a.control	0	0	typical	6/10/18	6/11/18	10	03H-04H	int	0
a.control	0	0	typical	6/10/18	6/11/18	11	04H-05H	int	0
a.control	0	0	typical	6/10/18	6/11/18	12	05H-06H	int	0
a.control	0	0	typical	6/10/18	6/11/18	13	06H-07H	int	0
a.control	0	0	typical	6/10/18	6/11/18	14	07H-08H	int	0
a.control	0	0	typical	6/13/18	6/14/18	1	18H-19H	int	0
a.control	0	0	typical	6/13/18	6/14/18	2	19H-20H	int	0
a.control	0	0	typical	6/13/18	6/14/18	3	20H-21H	int	0
a.control	0	0	typical	6/13/18	6/14/18	4	21H-22H	int	0
a.control	0	0	typical	6/13/18	6/14/18	5	22H-23H	int	1
a.control	0	0	typical	6/13/18	6/14/18	6	23H-24H	int	1
a.control	0	0	typical	6/13/18	6/14/18	7	00H-01H	int	2
a.control	0	0	typical	6/13/18	6/14/18	8	01H-02H	int	0
a.control	0	0	typical	6/13/18	6/14/18	9	02H-03H	int	2
a.control	0	0	typical	6/13/18	6/14/18	10	03H-04H	int	0
a.control	0	0	typical	6/13/18	6/14/18	11	04H-05H	int	0
a.control	0	0	typical	6/13/18	6/14/18	12	05H-06H	int	0
a.control	0	0	typical	6/13/18	6/14/18	13	06H-07H	int	0
a.control	0	0	typical	6/13/18	6/14/18	14	07H-08H	int	0
a.control	0	0	typical	6/14/18	6/15/18	1	18H-19H	int	0
a.control	0	0	typical	6/14/18	6/15/18	2	19H-20H	int	0
a.control	0	0	typical	6/14/18	6/15/18	3	20H-21H	int	0
a.control	0	0	typical	6/14/18	6/15/18	4	21H-22H	int	1
a.control	0	0	typical	6/14/18	6/15/18	5	22H-23H	int	0
a.control	0	0	typical	6/14/18	6/15/18	6	23H-24H	int	0
a.control	0	0	typical	6/14/18	6/15/18	7	00H-01H	int	0
a.control	0	0	typical	6/14/18	6/15/18	8	01H-02H	int	0
a.control	0	0	typical	6/14/18	6/15/18	9	02H-03H	int	0
a.control	0	0	typical	6/14/18	6/15/18	10	03H-04H	int	0
a.control	0	0	typical	6/14/18	6/15/18	11	04H-05H	int	0
a.control	0	0	typical	6/14/18	6/15/18	12	05H-06H	int	1
a.control	0	0	typical	6/14/18	6/15/18	13	06H-07H	int	0
a.control	0	0	typical	6/14/18	6/15/18	14	07H-08H	int	0
a.control	0	0	typical	6/20/18	6/21/18	1	18H-19H	int	0
a.control	0	0	typical	6/20/18	6/21/18	2	19H-20H	int	0
a.control	0	0	typical	6/20/18	6/21/18	3	20H-21H	int	0
a.control	0	0	typical	6/20/18	6/21/18	4	21H-22H	int	2
a.control	0	0	typical	6/20/18	6/21/18	5	22H-23H	int	0
a.control	0	0	typical	6/20/18	6/21/18	6	23H-24H	int	2
a.control	0	0	typical	6/20/18	6/21/18	7	00H-01H	int	0
a.control	0	0	typical	6/20/18	6/21/18	8	01H-02H	int	0
a.control	0	0	typical	6/20/18	6/21/18	9	02H-03H	int	0
a.control	0	0	typical	6/20/18	6/21/18	10	03H-04H	int	0
a.control	0	0	typical	6/20/18	6/21/18	11	04H-05H	int	0
a.control	0	0	typical	6/20/18	6/21/18	12	05H-06H	int	0
a.control	0	0	typical	6/20/18	6/21/18	13	06H-07H	int	0
a.control	0	0	typical	6/20/18	6/21/18	14	07H-08H	int	0
a.control	0	0	typical	6/21/18	6/22/18	1	18H-19H	int	0
a.control	0	0	typical	6/21/18	6/22/18	2	19H-20H	int	0
a.control	0	0	typical	6/21/18	6/22/18	3	20H-21H	int	0
a.control	0	0	typical	6/21/18	6/22/18	4	21H-22H	int	0
a.control	0	0	typical	6/21/18	6/22/18	5	22H-23H	int	0
a.control	0	0	typical	6/21/18	6/22/18	6	23H-24H	int	0
a.control	0	0	typical	6/21/18	6/22/18	7	00H-01H	int	0
a.control	0	0	typical	6/21/18	6/22/18	8	01H-02H	int	0
a.control	0	0	typical	6/21/18	6/22/18	9	02H-03H	int	0
a.control	0	0	typical	6/21/18	6/22/18	10	03H-04H	int	0
a.control	0	0	typical	6/21/18	6/22/18	11	04H-05H	int	0
a.control	0	0	typical	6/21/18	6/22/18	12	05H-06H	int	0
a.control	0	0	typical	6/21/18	6/22/18	13	06H-07H	int	0
a.control	0	0	typical	6/21/18	6/22/18	14	07H-08H	int	0
a.control	0	0	typical	6/25/18	6/26/18	1	18H-19H	int	0
a.control	0	0	typical	6/25/18	6/26/18	2	19H-20H	int	0
a.control	0	0	typical	6/25/18	6/26/18	3	20H-21H	int	0
a.control	0	0	typical	6/25/18	6/26/18	4	21H-22H	int	0
a.control	0	0	typical	6/25/18	6/26/18	5	22H-23H	int	0
a.control	0	0	typical	6/25/18	6/26/18	6	23H-24H	int	2
a.control	0	0	typical	6/25/18	6/26/18	7	00H-01H	int	0
a.control	0	0	typical	6/25/18	6/26/18	8	01H-02H	int	0
a.control	0	0	typical	6/25/18	6/26/18	9	02H-03H	int	0
a.control	0	0	typical	6/25/18	6/26/18	10	03H-04H	int	1
a.control	0	0	typical	6/25/18	6/26/18	11	04H-05H	int	0
a.control	0	0	typical	6/25/18	6/26/18	12	05H-06H	int	0
a.control	0	0	typical	6/25/18	6/26/18	13	06H-07H	int	0
a.control	0	0	typical	6/25/18	6/26/18	14	07H-08H	int	0
a.control	0	0	typical	6/27/18	6/28/18	1	18H-19H	int	0
a.control	0	0	typical	6/27/18	6/28/18	2	19H-20H	int	0
a.control	0	0	typical	6/27/18	6/28/18	3	20H-21H	int	1
a.control	0	0	typical	6/27/18	6/28/18	4	21H-22H	int	0
a.control	0	0	typical	6/27/18	6/28/18	5	22H-23H	int	2
a.control	0	0	typical	6/27/18	6/28/18	6	23H-24H	int	6
a.control	0	0	typical	6/27/18	6/28/18	7	00H-01H	int	3
a.control	0	0	typical	6/27/18	6/28/18	8	01H-02H	int	0
a.control	0	0	typical	6/27/18	6/28/18	9	02H-03H	int	3
a.control	0	0	typical	6/27/18	6/28/18	10	03H-04H	int	0
a.control	0	0	typical	6/27/18	6/28/18	11	04H-05H	int	0
a.control	0	0	typical	6/27/18	6/28/18	12	05H-06H	int	0
a.control	0	0	typical	6/27/18	6/28/18	13	06H-07H	int	0
a.control	0	0	typical	6/27/18	6/28/18	14	07H-08H	int	0
a.control	0	0	typical	6/28/18	6/29/18	1	18H-19H	int	0
a.control	0	0	typical	6/28/18	6/29/18	2	19H-20H	int	0
a.control	0	0	typical	6/28/18	6/29/18	3	20H-21H	int	0
a.control	0	0	typical	6/28/18	6/29/18	4	21H-22H	int	1
a.control	0	0	typical	6/28/18	6/29/18	5	22H-23H	int	1
a.control	0	0	typical	6/28/18	6/29/18	6	23H-24H	int	2
a.control	0	0	typical	6/28/18	6/29/18	7	00H-01H	int	1
a.control	0	0	typical	6/28/18	6/29/18	8	01H-02H	int	0
a.control	0	0	typical	6/28/18	6/29/18	9	02H-03H	int	0
a.control	0	0	typical	6/28/18	6/29/18	10	03H-04H	int	0
a.control	0	0	typical	6/28/18	6/29/18	11	04H-05H	int	1
a.control	0	0	typical	6/28/18	6/29/18	12	05H-06H	int	0
a.control	0	0	typical	6/28/18	6/29/18	13	06H-07H	int	0
a.control	0	0	typical	6/28/18	6/29/18	14	07H-08H	int	0
a.control	0	0	typical	7/3/18	7/4/18	1	18H-19H	int	0
a.control	0	0	typical	7/3/18	7/4/18	2	19H-20H	int	0
a.control	0	0	typical	7/3/18	7/4/18	3	20H-21H	int	0
a.control	0	0	typical	7/3/18	7/4/18	4	21H-22H	int	0
a.control	0	0	typical	7/3/18	7/4/18	5	22H-23H	int	1
a.control	0	0	typical	7/3/18	7/4/18	6	23H-24H	int	2
a.control	0	0	typical	7/3/18	7/4/18	7	00H-01H	int	5
a.control	0	0	typical	7/3/18	7/4/18	8	01H-02H	int	0
a.control	0	0	typical	7/3/18	7/4/18	9	02H-03H	int	2
a.control	0	0	typical	7/3/18	7/4/18	10	03H-04H	int	0
a.control	0	0	typical	7/3/18	7/4/18	11	04H-05H	int	0
a.control	0	0	typical	7/3/18	7/4/18	12	05H-06H	int	0
a.control	0	0	typical	7/3/18	7/4/18	13	06H-07H	int	0
a.control	0	0	typical	7/3/18	7/4/18	14	07H-08H	int	0
a.control	0	0	typical	7/4/18	7/5/18	1	18H-19H	int	0
a.control	0	0	typical	7/4/18	7/5/18	2	19H-20H	int	0
a.control	0	0	typical	7/4/18	7/5/18	3	20H-21H	int	0
a.control	0	0	typical	7/4/18	7/5/18	4	21H-22H	int	3
a.control	0	0	typical	7/4/18	7/5/18	5	22H-23H	int	2
a.control	0	0	typical	7/4/18	7/5/18	6	23H-24H	int	1
a.control	0	0	typical	7/4/18	7/5/18	7	00H-01H	int	0
a.control	0	0	typical	7/4/18	7/5/18	8	01H-02H	int	4
a.control	0	0	typical	7/4/18	7/5/18	9	02H-03H	int	4
a.control	0	0	typical	7/4/18	7/5/18	10	03H-04H	int	3
a.control	0	0	typical	7/4/18	7/5/18	11	04H-05H	int	4
a.control	0	0	typical	7/4/18	7/5/18	12	05H-06H	int	0
a.control	0	0	typical	7/4/18	7/5/18	13	06H-07H	int	0
a.control	0	0	typical	7/4/18	7/5/18	14	07H-08H	int	0
a.control	0	0	typical	7/5/18	7/6/18	1	18H-19H	int	0
a.control	0	0	typical	7/5/18	7/6/18	2	19H-20H	int	0
a.control	0	0	typical	7/5/18	7/6/18	3	20H-21H	int	5
a.control	0	0	typical	7/5/18	7/6/18	4	21H-22H	int	0
a.control	0	0	typical	7/5/18	7/6/18	5	22H-23H	int	3
a.control	0	0	typical	7/5/18	7/6/18	6	23H-24H	int	3
a.control	0	0	typical	7/5/18	7/6/18	7	00H-01H	int	5
a.control	0	0	typical	7/5/18	7/6/18	8	01H-02H	int	0
a.control	0	0	typical	7/5/18	7/6/18	9	02H-03H	int	0
a.control	0	0	typical	7/5/18	7/6/18	10	03H-04H	int	0
a.control	0	0	typical	7/5/18	7/6/18	11	04H-05H	int	0
a.control	0	0	typical	7/5/18	7/6/18	12	05H-06H	int	0
a.control	0	0	typical	7/5/18	7/6/18	13	06H-07H	int	0
a.control	0	0	typical	7/5/18	7/6/18	14	07H-08H	int	0
a.control	0	0	typical	7/10/18	7/11/18	1	18H-19H	int	0
a.control	0	0	typical	7/10/18	7/11/18	2	19H-20H	int	1
a.control	0	0	typical	7/10/18	7/11/18	3	20H-21H	int	3
a.control	0	0	typical	7/10/18	7/11/18	4	21H-22H	int	8
a.control	0	0	typical	7/10/18	7/11/18	5	22H-23H	int	13
a.control	0	0	typical	7/10/18	7/11/18	6	23H-24H	int	4
a.control	0	0	typical	7/10/18	7/11/18	7	00H-01H	int	11
a.control	0	0	typical	7/10/18	7/11/18	8	01H-02H	int	20
a.control	0	0	typical	7/10/18	7/11/18	9	02H-03H	int	9
a.control	0	0	typical	7/10/18	7/11/18	10	03H-04H	int	4
a.control	0	0	typical	7/10/18	7/11/18	11	04H-05H	int	27
a.control	0	0	typical	7/10/18	7/11/18	12	05H-06H	int	27
a.control	0	0	typical	7/10/18	7/11/18	13	06H-07H	int	4
a.control	0	0	typical	7/10/18	7/11/18	14	07H-08H	int	1
a.control	0	0	typical	7/11/18	7/12/18	1	18H-19H	int	1
a.control	0	0	typical	7/11/18	7/12/18	2	19H-20H	int	7
a.control	0	0	typical	7/11/18	7/12/18	3	20H-21H	int	4
a.control	0	0	typical	7/11/18	7/12/18	4	21H-22H	int	2
a.control	0	0	typical	7/11/18	7/12/18	5	22H-23H	int	6
a.control	0	0	typical	7/11/18	7/12/18	6	23H-24H	int	13
a.control	0	0	typical	7/11/18	7/12/18	7	00H-01H	int	6
a.control	0	0	typical	7/11/18	7/12/18	8	01H-02H	int	3
a.control	0	0	typical	7/11/18	7/12/18	9	02H-03H	int	8
a.control	0	0	typical	7/11/18	7/12/18	10	03H-04H	int	0
a.control	0	0	typical	7/11/18	7/12/18	11	04H-05H	int	3
a.control	0	0	typical	7/11/18	7/12/18	12	05H-06H	int	6
a.control	0	0	typical	7/11/18	7/12/18	13	06H-07H	int	0
a.control	0	0	typical	7/11/18	7/12/18	14	07H-08H	int	0
a.control	0	0	typical	7/15/18	7/16/18	1	18H-19H	int	0
a.control	0	0	typical	7/15/18	7/16/18	2	19H-20H	int	2
a.control	0	0	typical	7/15/18	7/16/18	3	20H-21H	int	0
a.control	0	0	typical	7/15/18	7/16/18	4	21H-22H	int	1
a.control	0	0	typical	7/15/18	7/16/18	5	22H-23H	int	2
a.control	0	0	typical	7/15/18	7/16/18	6	23H-24H	int	3
a.control	0	0	typical	7/15/18	7/16/18	7	00H-01H	int	9
a.control	0	0	typical	7/15/18	7/16/18	8	01H-02H	int	2
a.control	0	0	typical	7/15/18	7/16/18	9	02H-03H	int	3
a.control	0	0	typical	7/15/18	7/16/18	10	03H-04H	int	2
a.control	0	0	typical	7/15/18	7/16/18	11	04H-05H	int	4
a.control	0	0	typical	7/15/18	7/16/18	12	05H-06H	int	10
a.control	0	0	typical	7/15/18	7/16/18	13	06H-07H	int	0
a.control	0	0	typical	7/15/18	7/16/18	14	07H-08H	int	0
a.control	0	0	typical	7/18/18	7/19/18	1	18H-19H	int	0
a.control	0	0	typical	7/18/18	7/19/18	2	19H-20H	int	2
a.control	0	0	typical	7/18/18	7/19/18	3	20H-21H	int	3
a.control	0	0	typical	7/18/18	7/19/18	4	21H-22H	int	4
a.control	0	0	typical	7/18/18	7/19/18	5	22H-23H	int	7
a.control	0	0	typical	7/18/18	7/19/18	6	23H-24H	int	5
a.control	0	0	typical	7/18/18	7/19/18	7	00H-01H	int	10
a.control	0	0	typical	7/18/18	7/19/18	8	01H-02H	int	12
a.control	0	0	typical	7/18/18	7/19/18	9	02H-03H	int	16
a.control	0	0	typical	7/18/18	7/19/18	10	03H-04H	int	27
a.control	0	0	typical	7/18/18	7/19/18	11	04H-05H	int	25
a.control	0	0	typical	7/18/18	7/19/18	12	05H-06H	int	25
a.control	0	0	typical	7/18/18	7/19/18	13	06H-07H	int	1
a.control	0	0	typical	7/18/18	7/19/18	14	07H-08H	int	0
a.control	0	0	typical	7/24/18	7/25/18	1	18H-19H	int	3
a.control	0	0	typical	7/24/18	7/25/18	2	19H-20H	int	0
a.control	0	0	typical	7/24/18	7/25/18	3	20H-21H	int	0
a.control	0	0	typical	7/24/18	7/25/18	4	21H-22H	int	1
a.control	0	0	typical	7/24/18	7/25/18	5	22H-23H	int	0
a.control	0	0	typical	7/24/18	7/25/18	6	23H-24H	int	1
a.control	0	0	typical	7/24/18	7/25/18	7	00H-01H	int	0
a.control	0	0	typical	7/24/18	7/25/18	8	01H-02H	int	5
a.control	0	0	typical	7/24/18	7/25/18	9	02H-03H	int	9
a.control	0	0	typical	7/24/18	7/25/18	10	03H-04H	int	5
a.control	0	0	typical	7/24/18	7/25/18	11	04H-05H	int	7
a.control	0	0	typical	7/24/18	7/25/18	12	05H-06H	int	10
a.control	0	0	typical	7/24/18	7/25/18	13	06H-07H	int	0
a.control	0	0	typical	7/24/18	7/25/18	14	07H-08H	int	0
a.control	0	0	typical	7/25/18	7/26/18	1	18H-19H	int	0
a.control	0	0	typical	7/25/18	7/26/18	2	19H-20H	int	0
a.control	0	0	typical	7/25/18	7/26/18	3	20H-21H	int	0
a.control	0	0	typical	7/25/18	7/26/18	4	21H-22H	int	4
a.control	0	0	typical	7/25/18	7/26/18	5	22H-23H	int	1
a.control	0	0	typical	7/25/18	7/26/18	6	23H-24H	int	3
a.control	0	0	typical	7/25/18	7/26/18	7	00H-01H	int	3
a.control	0	0	typical	7/25/18	7/26/18	8	01H-02H	int	2
a.control	0	0	typical	7/25/18	7/26/18	9	02H-03H	int	7
a.control	0	0	typical	7/25/18	7/26/18	10	03H-04H	int	7
a.control	0	0	typical	7/25/18	7/26/18	11	04H-05H	int	6
a.control	0	0	typical	7/25/18	7/26/18	12	05H-06H	int	8
a.control	0	0	typical	7/25/18	7/26/18	13	06H-07H	int	2
a.control	0	0	typical	7/25/18	7/26/18	14	07H-08H	int	0
a.control	0	0	typical	7/26/18	7/27/18	1	18H-19H	int	0
a.control	0	0	typical	7/26/18	7/27/18	2	19H-20H	int	2
a.control	0	0	typical	7/26/18	7/27/18	3	20H-21H	int	0
a.control	0	0	typical	7/26/18	7/27/18	4	21H-22H	int	4
a.control	0	0	typical	7/26/18	7/27/18	5	22H-23H	int	2
a.control	0	0	typical	7/26/18	7/27/18	6	23H-24H	int	7
a.control	0	0	typical	7/26/18	7/27/18	7	00H-01H	int	12
a.control	0	0	typical	7/26/18	7/27/18	8	01H-02H	int	10
a.control	0	0	typical	7/26/18	7/27/18	9	02H-03H	int	15
a.control	0	0	typical	7/26/18	7/27/18	10	03H-04H	int	15
a.control	0	0	typical	7/26/18	7/27/18	11	04H-05H	int	20
a.control	0	0	typical	7/26/18	7/27/18	12	05H-06H	int	11
a.control	0	0	typical	7/26/18	7/27/18	13	06H-07H	int	5
a.control	0	0	typical	7/26/18	7/27/18	14	07H-08H	int	0
a.control	0	0	typical	7/29/18	7/30/18	1	18H-19H	int	0
a.control	0	0	typical	7/29/18	7/30/18	2	19H-20H	int	2
a.control	0	0	typical	7/29/18	7/30/18	3	20H-21H	int	2
a.control	0	0	typical	7/29/18	7/30/18	4	21H-22H	int	5
a.control	0	0	typical	7/29/18	7/30/18	5	22H-23H	int	1
a.control	0	0	typical	7/29/18	7/30/18	6	23H-24H	int	6
a.control	0	0	typical	7/29/18	7/30/18	7	00H-01H	int	4
a.control	0	0	typical	7/29/18	7/30/18	8	01H-02H	int	5
a.control	0	0	typical	7/29/18	7/30/18	9	02H-03H	int	4
a.control	0	0	typical	7/29/18	7/30/18	10	03H-04H	int	2
a.control	0	0	typical	7/29/18	7/30/18	11	04H-05H	int	0
a.control	0	0	typical	7/29/18	7/30/18	12	05H-06H	int	1
a.control	0	0	typical	7/29/18	7/30/18	13	06H-07H	int	2
a.control	0	0	typical	7/29/18	7/30/18	14	07H-08H	int	0
a.control	0	0	typical	7/31/18	8/1/18	1	18H-19H	int	0
a.control	0	0	typical	7/31/18	8/1/18	2	19H-20H	int	2
a.control	0	0	typical	7/31/18	8/1/18	3	20H-21H	int	2
a.control	0	0	typical	7/31/18	8/1/18	4	21H-22H	int	3
a.control	0	0	typical	7/31/18	8/1/18	5	22H-23H	int	10
a.control	0	0	typical	7/31/18	8/1/18	6	23H-24H	int	8
a.control	0	0	typical	7/31/18	8/1/18	7	00H-01H	int	6
a.control	0	0	typical	7/31/18	8/1/18	8	01H-02H	int	6
a.control	0	0	typical	7/31/18	8/1/18	9	02H-03H	int	10
a.control	0	0	typical	7/31/18	8/1/18	10	03H-04H	int	7
a.control	0	0	typical	7/31/18	8/1/18	11	04H-05H	int	9
a.control	0	0	typical	7/31/18	8/1/18	12	05H-06H	int	3
a.control	0	0	typical	7/31/18	8/1/18	13	06H-07H	int	0
a.control	0	0	typical	7/31/18	8/1/18	14	07H-08H	int	0
a.control	0	0	typical	6/3/18	6/4/18	1	18H-19H	ext	0
a.control	0	0	typical	6/3/18	6/4/18	2	19H-20H	ext	0
a.control	0	0	typical	6/3/18	6/4/18	3	20H-21H	ext	0
a.control	0	0	typical	6/3/18	6/4/18	4	21H-22H	ext	2
a.control	0	0	typical	6/3/18	6/4/18	5	22H-23H	ext	0
a.control	0	0	typical	6/3/18	6/4/18	6	23H-24H	ext	0
a.control	0	0	typical	6/3/18	6/4/18	7	00H-01H	ext	1
a.control	0	0	typical	6/3/18	6/4/18	8	01H-02H	ext	2
a.control	0	0	typical	6/3/18	6/4/18	9	02H-03H	ext	0
a.control	0	0	typical	6/3/18	6/4/18	10	03H-04H	ext	1
a.control	0	0	typical	6/3/18	6/4/18	11	04H-05H	ext	3
a.control	0	0	typical	6/3/18	6/4/18	12	05H-06H	ext	1
a.control	0	0	typical	6/3/18	6/4/18	13	06H-07H	ext	0
a.control	0	0	typical	6/3/18	6/4/18	14	07H-08H	ext	0
a.control	0	0	typical	6/4/18	6/5/18	1	18H-19H	ext	0
a.control	0	0	typical	6/4/18	6/5/18	2	19H-20H	ext	0
a.control	0	0	typical	6/4/18	6/5/18	3	20H-21H	ext	1
a.control	0	0	typical	6/4/18	6/5/18	4	21H-22H	ext	2
a.control	0	0	typical	6/4/18	6/5/18	5	22H-23H	ext	3
a.control	0	0	typical	6/4/18	6/5/18	6	23H-24H	ext	3
a.control	0	0	typical	6/4/18	6/5/18	7	00H-01H	ext	2
a.control	0	0	typical	6/4/18	6/5/18	8	01H-02H	ext	1
a.control	0	0	typical	6/4/18	6/5/18	9	02H-03H	ext	0
a.control	0	0	typical	6/4/18	6/5/18	10	03H-04H	ext	6
a.control	0	0	typical	6/4/18	6/5/18	11	04H-05H	ext	0
a.control	0	0	typical	6/4/18	6/5/18	12	05H-06H	ext	1
a.control	0	0	typical	6/4/18	6/5/18	13	06H-07H	ext	0
a.control	0	0	typical	6/4/18	6/5/18	14	07H-08H	ext	0
a.control	0	0	typical	6/5/18	6/6/18	1	18H-19H	ext	0
a.control	0	0	typical	6/5/18	6/6/18	2	19H-20H	ext	0
a.control	0	0	typical	6/5/18	6/6/18	3	20H-21H	ext	0
a.control	0	0	typical	6/5/18	6/6/18	4	21H-22H	ext	1
a.control	0	0	typical	6/5/18	6/6/18	5	22H-23H	ext	1
a.control	0	0	typical	6/5/18	6/6/18	6	23H-24H	ext	1
a.control	0	0	typical	6/5/18	6/6/18	7	00H-01H	ext	1
a.control	0	0	typical	6/5/18	6/6/18	8	01H-02H	ext	8
a.control	0	0	typical	6/5/18	6/6/18	9	02H-03H	ext	4
a.control	0	0	typical	6/5/18	6/6/18	10	03H-04H	ext	6
a.control	0	0	typical	6/5/18	6/6/18	11	04H-05H	ext	5
a.control	0	0	typical	6/5/18	6/6/18	12	05H-06H	ext	1
a.control	0	0	typical	6/5/18	6/6/18	13	06H-07H	ext	0
a.control	0	0	typical	6/5/18	6/6/18	14	07H-08H	ext	0
a.control	0	0	typical	6/6/18	6/7/18	1	18H-19H	ext	0
a.control	0	0	typical	6/6/18	6/7/18	2	19H-20H	ext	0
a.control	0	0	typical	6/6/18	6/7/18	3	20H-21H	ext	1
a.control	0	0	typical	6/6/18	6/7/18	4	21H-22H	ext	0
a.control	0	0	typical	6/6/18	6/7/18	5	22H-23H	ext	1
a.control	0	0	typical	6/6/18	6/7/18	6	23H-24H	ext	2
a.control	0	0	typical	6/6/18	6/7/18	7	00H-01H	ext	5
a.control	0	0	typical	6/6/18	6/7/18	8	01H-02H	ext	2
a.control	0	0	typical	6/6/18	6/7/18	9	02H-03H	ext	6
a.control	0	0	typical	6/6/18	6/7/18	10	03H-04H	ext	2
a.control	0	0	typical	6/6/18	6/7/18	11	04H-05H	ext	5
a.control	0	0	typical	6/6/18	6/7/18	12	05H-06H	ext	1
a.control	0	0	typical	6/6/18	6/7/18	13	06H-07H	ext	0
a.control	0	0	typical	6/6/18	6/7/18	14	07H-08H	ext	0
a.control	0	0	typical	6/10/18	6/11/18	1	18H-19H	ext	0
a.control	0	0	typical	6/10/18	6/11/18	2	19H-20H	ext	0
a.control	0	0	typical	6/10/18	6/11/18	3	20H-21H	ext	0
a.control	0	0	typical	6/10/18	6/11/18	4	21H-22H	ext	0
a.control	0	0	typical	6/10/18	6/11/18	5	22H-23H	ext	1
a.control	0	0	typical	6/10/18	6/11/18	6	23H-24H	ext	1
a.control	0	0	typical	6/10/18	6/11/18	7	00H-01H	ext	1
a.control	0	0	typical	6/10/18	6/11/18	8	01H-02H	ext	1
a.control	0	0	typical	6/10/18	6/11/18	9	02H-03H	ext	4
a.control	0	0	typical	6/10/18	6/11/18	10	03H-04H	ext	2
a.control	0	0	typical	6/10/18	6/11/18	11	04H-05H	ext	0
a.control	0	0	typical	6/10/18	6/11/18	12	05H-06H	ext	0
a.control	0	0	typical	6/10/18	6/11/18	13	06H-07H	ext	0
a.control	0	0	typical	6/10/18	6/11/18	14	07H-08H	ext	0
a.control	0	0	typical	6/13/18	6/14/18	1	18H-19H	ext	0
a.control	0	0	typical	6/13/18	6/14/18	2	19H-20H	ext	0
a.control	0	0	typical	6/13/18	6/14/18	3	20H-21H	ext	0
a.control	0	0	typical	6/13/18	6/14/18	4	21H-22H	ext	0
a.control	0	0	typical	6/13/18	6/14/18	5	22H-23H	ext	2
a.control	0	0	typical	6/13/18	6/14/18	6	23H-24H	ext	0
a.control	0	0	typical	6/13/18	6/14/18	7	00H-01H	ext	2
a.control	0	0	typical	6/13/18	6/14/18	8	01H-02H	ext	1
a.control	0	0	typical	6/13/18	6/14/18	9	02H-03H	ext	1
a.control	0	0	typical	6/13/18	6/14/18	10	03H-04H	ext	1
a.control	0	0	typical	6/13/18	6/14/18	11	04H-05H	ext	0
a.control	0	0	typical	6/13/18	6/14/18	12	05H-06H	ext	1
a.control	0	0	typical	6/13/18	6/14/18	13	06H-07H	ext	0
a.control	0	0	typical	6/13/18	6/14/18	14	07H-08H	ext	0
a.control	0	0	typical	6/14/18	6/15/18	1	18H-19H	ext	0
a.control	0	0	typical	6/14/18	6/15/18	2	19H-20H	ext	0
a.control	0	0	typical	6/14/18	6/15/18	3	20H-21H	ext	0
a.control	0	0	typical	6/14/18	6/15/18	4	21H-22H	ext	1
a.control	0	0	typical	6/14/18	6/15/18	5	22H-23H	ext	0
a.control	0	0	typical	6/14/18	6/15/18	6	23H-24H	ext	1
a.control	0	0	typical	6/14/18	6/15/18	7	00H-01H	ext	1
a.control	0	0	typical	6/14/18	6/15/18	8	01H-02H	ext	0
a.control	0	0	typical	6/14/18	6/15/18	9	02H-03H	ext	3
a.control	0	0	typical	6/14/18	6/15/18	10	03H-04H	ext	2
a.control	0	0	typical	6/14/18	6/15/18	11	04H-05H	ext	3
a.control	0	0	typical	6/14/18	6/15/18	12	05H-06H	ext	0
a.control	0	0	typical	6/14/18	6/15/18	13	06H-07H	ext	0
a.control	0	0	typical	6/14/18	6/15/18	14	07H-08H	ext	0
a.control	0	0	typical	6/20/18	6/21/18	1	18H-19H	ext	0
a.control	0	0	typical	6/20/18	6/21/18	2	19H-20H	ext	0
a.control	0	0	typical	6/20/18	6/21/18	3	20H-21H	ext	1
a.control	0	0	typical	6/20/18	6/21/18	4	21H-22H	ext	4
a.control	0	0	typical	6/20/18	6/21/18	5	22H-23H	ext	4
a.control	0	0	typical	6/20/18	6/21/18	6	23H-24H	ext	1
a.control	0	0	typical	6/20/18	6/21/18	7	00H-01H	ext	1
a.control	0	0	typical	6/20/18	6/21/18	8	01H-02H	ext	0
a.control	0	0	typical	6/20/18	6/21/18	9	02H-03H	ext	0
a.control	0	0	typical	6/20/18	6/21/18	10	03H-04H	ext	0
a.control	0	0	typical	6/20/18	6/21/18	11	04H-05H	ext	0
a.control	0	0	typical	6/20/18	6/21/18	12	05H-06H	ext	0
a.control	0	0	typical	6/20/18	6/21/18	13	06H-07H	ext	0
a.control	0	0	typical	6/20/18	6/21/18	14	07H-08H	ext	0
a.control	0	0	typical	6/21/18	6/22/18	1	18H-19H	ext	0
a.control	0	0	typical	6/21/18	6/22/18	2	19H-20H	ext	0
a.control	0	0	typical	6/21/18	6/22/18	3	20H-21H	ext	0
a.control	0	0	typical	6/21/18	6/22/18	4	21H-22H	ext	0
a.control	0	0	typical	6/21/18	6/22/18	5	22H-23H	ext	0
a.control	0	0	typical	6/21/18	6/22/18	6	23H-24H	ext	0
a.control	0	0	typical	6/21/18	6/22/18	7	00H-01H	ext	1
a.control	0	0	typical	6/21/18	6/22/18	8	01H-02H	ext	0
a.control	0	0	typical	6/21/18	6/22/18	9	02H-03H	ext	0
a.control	0	0	typical	6/21/18	6/22/18	10	03H-04H	ext	0
a.control	0	0	typical	6/21/18	6/22/18	11	04H-05H	ext	0
a.control	0	0	typical	6/21/18	6/22/18	12	05H-06H	ext	0
a.control	0	0	typical	6/21/18	6/22/18	13	06H-07H	ext	0
a.control	0	0	typical	6/21/18	6/22/18	14	07H-08H	ext	0
a.control	0	0	typical	6/25/18	6/26/18	1	18H-19H	ext	0
a.control	0	0	typical	6/25/18	6/26/18	2	19H-20H	ext	1
a.control	0	0	typical	6/25/18	6/26/18	3	20H-21H	ext	0
a.control	0	0	typical	6/25/18	6/26/18	4	21H-22H	ext	2
a.control	0	0	typical	6/25/18	6/26/18	5	22H-23H	ext	1
a.control	0	0	typical	6/25/18	6/26/18	6	23H-24H	ext	3
a.control	0	0	typical	6/25/18	6/26/18	7	00H-01H	ext	1
a.control	0	0	typical	6/25/18	6/26/18	8	01H-02H	ext	2
a.control	0	0	typical	6/25/18	6/26/18	9	02H-03H	ext	0
a.control	0	0	typical	6/25/18	6/26/18	10	03H-04H	ext	0
a.control	0	0	typical	6/25/18	6/26/18	11	04H-05H	ext	0
a.control	0	0	typical	6/25/18	6/26/18	12	05H-06H	ext	0
a.control	0	0	typical	6/25/18	6/26/18	13	06H-07H	ext	0
a.control	0	0	typical	6/25/18	6/26/18	14	07H-08H	ext	0
a.control	0	0	typical	6/27/18	6/28/18	1	18H-19H	ext	0
a.control	0	0	typical	6/27/18	6/28/18	2	19H-20H	ext	2
a.control	0	0	typical	6/27/18	6/28/18	3	20H-21H	ext	3
a.control	0	0	typical	6/27/18	6/28/18	4	21H-22H	ext	1
a.control	0	0	typical	6/27/18	6/28/18	5	22H-23H	ext	5
a.control	0	0	typical	6/27/18	6/28/18	6	23H-24H	ext	2
a.control	0	0	typical	6/27/18	6/28/18	7	00H-01H	ext	8
a.control	0	0	typical	6/27/18	6/28/18	8	01H-02H	ext	1
a.control	0	0	typical	6/27/18	6/28/18	9	02H-03H	ext	4
a.control	0	0	typical	6/27/18	6/28/18	10	03H-04H	ext	3
a.control	0	0	typical	6/27/18	6/28/18	11	04H-05H	ext	4
a.control	0	0	typical	6/27/18	6/28/18	12	05H-06H	ext	0
a.control	0	0	typical	6/27/18	6/28/18	13	06H-07H	ext	1
a.control	0	0	typical	6/27/18	6/28/18	14	07H-08H	ext	0
a.control	0	0	typical	6/28/18	6/29/18	1	18H-19H	ext	0
a.control	0	0	typical	6/28/18	6/29/18	2	19H-20H	ext	0
a.control	0	0	typical	6/28/18	6/29/18	3	20H-21H	ext	0
a.control	0	0	typical	6/28/18	6/29/18	4	21H-22H	ext	0
a.control	0	0	typical	6/28/18	6/29/18	5	22H-23H	ext	3
a.control	0	0	typical	6/28/18	6/29/18	6	23H-24H	ext	1
a.control	0	0	typical	6/28/18	6/29/18	7	00H-01H	ext	3
a.control	0	0	typical	6/28/18	6/29/18	8	01H-02H	ext	4
a.control	0	0	typical	6/28/18	6/29/18	9	02H-03H	ext	5
a.control	0	0	typical	6/28/18	6/29/18	10	03H-04H	ext	4
a.control	0	0	typical	6/28/18	6/29/18	11	04H-05H	ext	6
a.control	0	0	typical	6/28/18	6/29/18	12	05H-06H	ext	0
a.control	0	0	typical	6/28/18	6/29/18	13	06H-07H	ext	0
a.control	0	0	typical	6/28/18	6/29/18	14	07H-08H	ext	0
a.control	0	0	typical	7/3/18	7/4/18	1	18H-19H	ext	0
a.control	0	0	typical	7/3/18	7/4/18	2	19H-20H	ext	1
a.control	0	0	typical	7/3/18	7/4/18	3	20H-21H	ext	0
a.control	0	0	typical	7/3/18	7/4/18	4	21H-22H	ext	1
a.control	0	0	typical	7/3/18	7/4/18	5	22H-23H	ext	4
a.control	0	0	typical	7/3/18	7/4/18	6	23H-24H	ext	3
a.control	0	0	typical	7/3/18	7/4/18	7	00H-01H	ext	4
a.control	0	0	typical	7/3/18	7/4/18	8	01H-02H	ext	4
a.control	0	0	typical	7/3/18	7/4/18	9	02H-03H	ext	4
a.control	0	0	typical	7/3/18	7/4/18	10	03H-04H	ext	3
a.control	0	0	typical	7/3/18	7/4/18	11	04H-05H	ext	2
a.control	0	0	typical	7/3/18	7/4/18	12	05H-06H	ext	1
a.control	0	0	typical	7/3/18	7/4/18	13	06H-07H	ext	0
a.control	0	0	typical	7/3/18	7/4/18	14	07H-08H	ext	0
a.control	0	0	typical	7/4/18	7/5/18	1	18H-19H	ext	0
a.control	0	0	typical	7/4/18	7/5/18	2	19H-20H	ext	0
a.control	0	0	typical	7/4/18	7/5/18	3	20H-21H	ext	3
a.control	0	0	typical	7/4/18	7/5/18	4	21H-22H	ext	1
a.control	0	0	typical	7/4/18	7/5/18	5	22H-23H	ext	3
a.control	0	0	typical	7/4/18	7/5/18	6	23H-24H	ext	7
a.control	0	0	typical	7/4/18	7/5/18	7	00H-01H	ext	4
a.control	0	0	typical	7/4/18	7/5/18	8	01H-02H	ext	8
a.control	0	0	typical	7/4/18	7/5/18	9	02H-03H	ext	12
a.control	0	0	typical	7/4/18	7/5/18	10	03H-04H	ext	15
a.control	0	0	typical	7/4/18	7/5/18	11	04H-05H	ext	11
a.control	0	0	typical	7/4/18	7/5/18	12	05H-06H	ext	5
a.control	0	0	typical	7/4/18	7/5/18	13	06H-07H	ext	0
a.control	0	0	typical	7/4/18	7/5/18	14	07H-08H	ext	0
a.control	0	0	typical	7/5/18	7/6/18	1	18H-19H	ext	0
a.control	0	0	typical	7/5/18	7/6/18	2	19H-20H	ext	3
a.control	0	0	typical	7/5/18	7/6/18	3	20H-21H	ext	3
a.control	0	0	typical	7/5/18	7/6/18	4	21H-22H	ext	3
a.control	0	0	typical	7/5/18	7/6/18	5	22H-23H	ext	7
a.control	0	0	typical	7/5/18	7/6/18	6	23H-24H	ext	12
a.control	0	0	typical	7/5/18	7/6/18	7	00H-01H	ext	19
a.control	0	0	typical	7/5/18	7/6/18	8	01H-02H	ext	7
a.control	0	0	typical	7/5/18	7/6/18	9	02H-03H	ext	9
a.control	0	0	typical	7/5/18	7/6/18	10	03H-04H	ext	10
a.control	0	0	typical	7/5/18	7/6/18	11	04H-05H	ext	10
a.control	0	0	typical	7/5/18	7/6/18	12	05H-06H	ext	10
a.control	0	0	typical	7/5/18	7/6/18	13	06H-07H	ext	2
a.control	0	0	typical	7/5/18	7/6/18	14	07H-08H	ext	0
a.control	0	0	typical	7/10/18	7/11/18	1	18H-19H	ext	3
a.control	0	0	typical	7/10/18	7/11/18	2	19H-20H	ext	11
a.control	0	0	typical	7/10/18	7/11/18	3	20H-21H	ext	4
a.control	0	0	typical	7/10/18	7/11/18	4	21H-22H	ext	14
a.control	0	0	typical	7/10/18	7/11/18	5	22H-23H	ext	27
a.control	0	0	typical	7/10/18	7/11/18	6	23H-24H	ext	18
a.control	0	0	typical	7/10/18	7/11/18	7	00H-01H	ext	21
a.control	0	0	typical	7/10/18	7/11/18	8	01H-02H	ext	40
a.control	0	0	typical	7/10/18	7/11/18	9	02H-03H	ext	28
a.control	0	0	typical	7/10/18	7/11/18	10	03H-04H	ext	40
a.control	0	0	typical	7/10/18	7/11/18	11	04H-05H	ext	30
a.control	0	0	typical	7/10/18	7/11/18	12	05H-06H	ext	15
a.control	0	0	typical	7/10/18	7/11/18	13	06H-07H	ext	1
a.control	0	0	typical	7/10/18	7/11/18	14	07H-08H	ext	0
a.control	0	0	typical	7/11/18	7/12/18	1	18H-19H	ext	1
a.control	0	0	typical	7/11/18	7/12/18	2	19H-20H	ext	5
a.control	0	0	typical	7/11/18	7/12/18	3	20H-21H	ext	3
a.control	0	0	typical	7/11/18	7/12/18	4	21H-22H	ext	19
a.control	0	0	typical	7/11/18	7/12/18	5	22H-23H	ext	18
a.control	0	0	typical	7/11/18	7/12/18	6	23H-24H	ext	17
a.control	0	0	typical	7/11/18	7/12/18	7	00H-01H	ext	22
a.control	0	0	typical	7/11/18	7/12/18	8	01H-02H	ext	13
a.control	0	0	typical	7/11/18	7/12/18	9	02H-03H	ext	23
a.control	0	0	typical	7/11/18	7/12/18	10	03H-04H	ext	14
a.control	0	0	typical	7/11/18	7/12/18	11	04H-05H	ext	15
a.control	0	0	typical	7/11/18	7/12/18	12	05H-06H	ext	18
a.control	0	0	typical	7/11/18	7/12/18	13	06H-07H	ext	0
a.control	0	0	typical	7/11/18	7/12/18	14	07H-08H	ext	0
a.control	0	0	typical	7/15/18	7/16/18	1	18H-19H	ext	1
a.control	0	0	typical	7/15/18	7/16/18	2	19H-20H	ext	4
a.control	0	0	typical	7/15/18	7/16/18	3	20H-21H	ext	2
a.control	0	0	typical	7/15/18	7/16/18	4	21H-22H	ext	7
a.control	0	0	typical	7/15/18	7/16/18	5	22H-23H	ext	9
a.control	0	0	typical	7/15/18	7/16/18	6	23H-24H	ext	12
a.control	0	0	typical	7/15/18	7/16/18	7	00H-01H	ext	22
a.control	0	0	typical	7/15/18	7/16/18	8	01H-02H	ext	16
a.control	0	0	typical	7/15/18	7/16/18	9	02H-03H	ext	14
a.control	0	0	typical	7/15/18	7/16/18	10	03H-04H	ext	10
a.control	0	0	typical	7/15/18	7/16/18	11	04H-05H	ext	13
a.control	0	0	typical	7/15/18	7/16/18	12	05H-06H	ext	21
a.control	0	0	typical	7/15/18	7/16/18	13	06H-07H	ext	0
a.control	0	0	typical	7/15/18	7/16/18	14	07H-08H	ext	0
a.control	0	0	typical	7/18/18	7/19/18	1	18H-19H	ext	0
a.control	0	0	typical	7/18/18	7/19/18	2	19H-20H	ext	5
a.control	0	0	typical	7/18/18	7/19/18	3	20H-21H	ext	2
a.control	0	0	typical	7/18/18	7/19/18	4	21H-22H	ext	7
a.control	0	0	typical	7/18/18	7/19/18	5	22H-23H	ext	10
a.control	0	0	typical	7/18/18	7/19/18	6	23H-24H	ext	10
a.control	0	0	typical	7/18/18	7/19/18	7	00H-01H	ext	17
a.control	0	0	typical	7/18/18	7/19/18	8	01H-02H	ext	32
a.control	0	0	typical	7/18/18	7/19/18	9	02H-03H	ext	28
a.control	0	0	typical	7/18/18	7/19/18	10	03H-04H	ext	25
a.control	0	0	typical	7/18/18	7/19/18	11	04H-05H	ext	24
a.control	0	0	typical	7/18/18	7/19/18	12	05H-06H	ext	18
a.control	0	0	typical	7/18/18	7/19/18	13	06H-07H	ext	3
a.control	0	0	typical	7/18/18	7/19/18	14	07H-08H	ext	0
a.control	0	0	typical	7/24/18	7/25/18	1	18H-19H	ext	2
a.control	0	0	typical	7/24/18	7/25/18	2	19H-20H	ext	1
a.control	0	0	typical	7/24/18	7/25/18	3	20H-21H	ext	3
a.control	0	0	typical	7/24/18	7/25/18	4	21H-22H	ext	2
a.control	0	0	typical	7/24/18	7/25/18	5	22H-23H	ext	2
a.control	0	0	typical	7/24/18	7/25/18	6	23H-24H	ext	5
a.control	0	0	typical	7/24/18	7/25/18	7	00H-01H	ext	3
a.control	0	0	typical	7/24/18	7/25/18	8	01H-02H	ext	8
a.control	0	0	typical	7/24/18	7/25/18	9	02H-03H	ext	15
a.control	0	0	typical	7/24/18	7/25/18	10	03H-04H	ext	17
a.control	0	0	typical	7/24/18	7/25/18	11	04H-05H	ext	7
a.control	0	0	typical	7/24/18	7/25/18	12	05H-06H	ext	19
a.control	0	0	typical	7/24/18	7/25/18	13	06H-07H	ext	0
a.control	0	0	typical	7/24/18	7/25/18	14	07H-08H	ext	0
a.control	0	0	typical	7/25/18	7/26/18	1	18H-19H	ext	0
a.control	0	0	typical	7/25/18	7/26/18	2	19H-20H	ext	0
a.control	0	0	typical	7/25/18	7/26/18	3	20H-21H	ext	4
a.control	0	0	typical	7/25/18	7/26/18	4	21H-22H	ext	1
a.control	0	0	typical	7/25/18	7/26/18	5	22H-23H	ext	16
a.control	0	0	typical	7/25/18	7/26/18	6	23H-24H	ext	2
a.control	0	0	typical	7/25/18	7/26/18	7	00H-01H	ext	11
a.control	0	0	typical	7/25/18	7/26/18	8	01H-02H	ext	12
a.control	0	0	typical	7/25/18	7/26/18	9	02H-03H	ext	10
a.control	0	0	typical	7/25/18	7/26/18	10	03H-04H	ext	13
a.control	0	0	typical	7/25/18	7/26/18	11	04H-05H	ext	5
a.control	0	0	typical	7/25/18	7/26/18	12	05H-06H	ext	6
a.control	0	0	typical	7/25/18	7/26/18	13	06H-07H	ext	0
a.control	0	0	typical	7/25/18	7/26/18	14	07H-08H	ext	0
a.control	0	0	typical	7/26/18	7/27/18	1	18H-19H	ext	0
a.control	0	0	typical	7/26/18	7/27/18	2	19H-20H	ext	2
a.control	0	0	typical	7/26/18	7/27/18	3	20H-21H	ext	0
a.control	0	0	typical	7/26/18	7/27/18	4	21H-22H	ext	3
a.control	0	0	typical	7/26/18	7/27/18	5	22H-23H	ext	5
a.control	0	0	typical	7/26/18	7/27/18	6	23H-24H	ext	17
a.control	0	0	typical	7/26/18	7/27/18	7	00H-01H	ext	7
a.control	0	0	typical	7/26/18	7/27/18	8	01H-02H	ext	27
a.control	0	0	typical	7/26/18	7/27/18	9	02H-03H	ext	53
a.control	0	0	typical	7/26/18	7/27/18	10	03H-04H	ext	25
a.control	0	0	typical	7/26/18	7/27/18	11	04H-05H	ext	14
a.control	0	0	typical	7/26/18	7/27/18	12	05H-06H	ext	11
a.control	0	0	typical	7/26/18	7/27/18	13	06H-07H	ext	0
a.control	0	0	typical	7/26/18	7/27/18	14	07H-08H	ext	0
a.control	0	0	typical	7/29/18	7/30/18	1	18H-19H	ext	1
a.control	0	0	typical	7/29/18	7/30/18	2	19H-20H	ext	4
a.control	0	0	typical	7/29/18	7/30/18	3	20H-21H	ext	5
a.control	0	0	typical	7/29/18	7/30/18	4	21H-22H	ext	20
a.control	0	0	typical	7/29/18	7/30/18	5	22H-23H	ext	1
a.control	0	0	typical	7/29/18	7/30/18	6	23H-24H	ext	3
a.control	0	0	typical	7/29/18	7/30/18	7	00H-01H	ext	4
a.control	0	0	typical	7/29/18	7/30/18	8	01H-02H	ext	7
a.control	0	0	typical	7/29/18	7/30/18	9	02H-03H	ext	2
a.control	0	0	typical	7/29/18	7/30/18	10	03H-04H	ext	5
a.control	0	0	typical	7/29/18	7/30/18	11	04H-05H	ext	0
a.control	0	0	typical	7/29/18	7/30/18	12	05H-06H	ext	0
a.control	0	0	typical	7/29/18	7/30/18	13	06H-07H	ext	1
a.control	0	0	typical	7/29/18	7/30/18	14	07H-08H	ext	0
a.control	0	0	typical	7/31/18	8/1/18	1	18H-19H	ext	0
a.control	0	0	typical	7/31/18	8/1/18	2	19H-20H	ext	3
a.control	0	0	typical	7/31/18	8/1/18	3	20H-21H	ext	1
a.control	0	0	typical	7/31/18	8/1/18	4	21H-22H	ext	1
a.control	0	0	typical	7/31/18	8/1/18	5	22H-23H	ext	10
a.control	0	0	typical	7/31/18	8/1/18	6	23H-24H	ext	17
a.control	0	0	typical	7/31/18	8/1/18	7	00H-01H	ext	15
a.control	0	0	typical	7/31/18	8/1/18	8	01H-02H	ext	11
a.control	0	0	typical	7/31/18	8/1/18	9	02H-03H	ext	10
a.control	0	0	typical	7/31/18	8/1/18	10	03H-04H	ext	9
a.control	0	0	typical	7/31/18	8/1/18	11	04H-05H	ext	8
a.control	0	0	typical	7/31/18	8/1/18	12	05H-06H	ext	0
a.control	0	0	typical	7/31/18	8/1/18	13	06H-07H	ext	6
a.control	0	0	typical	7/31/18	8/1/18	14	07H-08H	ext	0
b.eave.tubes	0	1	typical	5/28/18	5/29/18	1	18H-19H	int	0
b.eave.tubes	0	1	typical	5/28/18	5/29/18	2	19H-20H	int	0
b.eave.tubes	0	1	typical	5/28/18	5/29/18	3	20H-21H	int	0
b.eave.tubes	0	1	typical	5/28/18	5/29/18	4	21H-22H	int	0
b.eave.tubes	0	1	typical	5/28/18	5/29/18	5	22H-23H	int	2
b.eave.tubes	0	1	typical	5/28/18	5/29/18	6	23H-24H	int	2
b.eave.tubes	0	1	typical	5/28/18	5/29/18	7	00H-01H	int	0
b.eave.tubes	0	1	typical	5/28/18	5/29/18	8	01H-02H	int	3
b.eave.tubes	0	1	typical	5/28/18	5/29/18	9	02H-03H	int	0
b.eave.tubes	0	1	typical	5/28/18	5/29/18	10	03H-04H	int	2
b.eave.tubes	0	1	typical	5/28/18	5/29/18	11	04H-05H	int	0
b.eave.tubes	0	1	typical	5/28/18	5/29/18	12	05H-06H	int	0
b.eave.tubes	0	1	typical	5/28/18	5/29/18	13	06H-07H	int	0
b.eave.tubes	0	1	typical	5/28/18	5/29/18	14	07H-08H	int	0
b.eave.tubes	0	1	typical	5/30/18	5/31/18	1	18H-19H	int	0
b.eave.tubes	0	1	typical	5/30/18	5/31/18	2	19H-20H	int	1
b.eave.tubes	0	1	typical	5/30/18	5/31/18	3	20H-21H	int	0
b.eave.tubes	0	1	typical	5/30/18	5/31/18	4	21H-22H	int	0
b.eave.tubes	0	1	typical	5/30/18	5/31/18	5	22H-23H	int	0
b.eave.tubes	0	1	typical	5/30/18	5/31/18	6	23H-24H	int	0
b.eave.tubes	0	1	typical	5/30/18	5/31/18	7	00H-01H	int	1
b.eave.tubes	0	1	typical	5/30/18	5/31/18	8	01H-02H	int	2
b.eave.tubes	0	1	typical	5/30/18	5/31/18	9	02H-03H	int	2
b.eave.tubes	0	1	typical	5/30/18	5/31/18	10	03H-04H	int	2
b.eave.tubes	0	1	typical	5/30/18	5/31/18	11	04H-05H	int	3
b.eave.tubes	0	1	typical	5/30/18	5/31/18	12	05H-06H	int	0
b.eave.tubes	0	1	typical	5/30/18	5/31/18	13	06H-07H	int	0
b.eave.tubes	0	1	typical	5/30/18	5/31/18	14	07H-08H	int	0
b.eave.tubes	0	1	typical	6/4/18	6/5/18	1	18H-19H	int	0
b.eave.tubes	0	1	typical	6/4/18	6/5/18	2	19H-20H	int	0
b.eave.tubes	0	1	typical	6/4/18	6/5/18	3	20H-21H	int	0
b.eave.tubes	0	1	typical	6/4/18	6/5/18	4	21H-22H	int	0
b.eave.tubes	0	1	typical	6/4/18	6/5/18	5	22H-23H	int	0
b.eave.tubes	0	1	typical	6/4/18	6/5/18	6	23H-24H	int	1
b.eave.tubes	0	1	typical	6/4/18	6/5/18	7	00H-01H	int	1
b.eave.tubes	0	1	typical	6/4/18	6/5/18	8	01H-02H	int	0
b.eave.tubes	0	1	typical	6/4/18	6/5/18	9	02H-03H	int	0
b.eave.tubes	0	1	typical	6/4/18	6/5/18	10	03H-04H	int	0
b.eave.tubes	0	1	typical	6/4/18	6/5/18	11	04H-05H	int	0
b.eave.tubes	0	1	typical	6/4/18	6/5/18	12	05H-06H	int	0
b.eave.tubes	0	1	typical	6/4/18	6/5/18	13	06H-07H	int	0
b.eave.tubes	0	1	typical	6/4/18	6/5/18	14	07H-08H	int	0
b.eave.tubes	0	1	typical	6/7/18	6/8/18	1	18H-19H	int	0
b.eave.tubes	0	1	typical	6/7/18	6/8/18	2	19H-20H	int	0
b.eave.tubes	0	1	typical	6/7/18	6/8/18	3	20H-21H	int	0
b.eave.tubes	0	1	typical	6/7/18	6/8/18	4	21H-22H	int	0
b.eave.tubes	0	1	typical	6/7/18	6/8/18	5	22H-23H	int	0
b.eave.tubes	0	1	typical	6/7/18	6/8/18	6	23H-24H	int	0
b.eave.tubes	0	1	typical	6/7/18	6/8/18	7	00H-01H	int	0
b.eave.tubes	0	1	typical	6/7/18	6/8/18	8	01H-02H	int	3
b.eave.tubes	0	1	typical	6/7/18	6/8/18	9	02H-03H	int	2
b.eave.tubes	0	1	typical	6/7/18	6/8/18	10	03H-04H	int	0
b.eave.tubes	0	1	typical	6/7/18	6/8/18	11	04H-05H	int	0
b.eave.tubes	0	1	typical	6/7/18	6/8/18	12	05H-06H	int	1
b.eave.tubes	0	1	typical	6/7/18	6/8/18	13	06H-07H	int	0
b.eave.tubes	0	1	typical	6/7/18	6/8/18	14	07H-08H	int	0
b.eave.tubes	0	1	typical	6/12/18	6/13/18	1	18H-19H	int	0
b.eave.tubes	0	1	typical	6/12/18	6/13/18	2	19H-20H	int	0
b.eave.tubes	0	1	typical	6/12/18	6/13/18	3	20H-21H	int	0
b.eave.tubes	0	1	typical	6/12/18	6/13/18	4	21H-22H	int	2
b.eave.tubes	0	1	typical	6/12/18	6/13/18	5	22H-23H	int	0
b.eave.tubes	0	1	typical	6/12/18	6/13/18	6	23H-24H	int	1
b.eave.tubes	0	1	typical	6/12/18	6/13/18	7	00H-01H	int	0
b.eave.tubes	0	1	typical	6/12/18	6/13/18	8	01H-02H	int	0
b.eave.tubes	0	1	typical	6/12/18	6/13/18	9	02H-03H	int	0
b.eave.tubes	0	1	typical	6/12/18	6/13/18	10	03H-04H	int	0
b.eave.tubes	0	1	typical	6/12/18	6/13/18	11	04H-05H	int	0
b.eave.tubes	0	1	typical	6/12/18	6/13/18	12	05H-06H	int	0
b.eave.tubes	0	1	typical	6/12/18	6/13/18	13	06H-07H	int	0
b.eave.tubes	0	1	typical	6/12/18	6/13/18	14	07H-08H	int	0
b.eave.tubes	0	1	typical	6/13/18	6/14/18	1	18H-19H	int	0
b.eave.tubes	0	1	typical	6/13/18	6/14/18	2	19H-20H	int	0
b.eave.tubes	0	1	typical	6/13/18	6/14/18	3	20H-21H	int	0
b.eave.tubes	0	1	typical	6/13/18	6/14/18	4	21H-22H	int	0
b.eave.tubes	0	1	typical	6/13/18	6/14/18	5	22H-23H	int	0
b.eave.tubes	0	1	typical	6/13/18	6/14/18	6	23H-24H	int	0
b.eave.tubes	0	1	typical	6/13/18	6/14/18	7	00H-01H	int	0
b.eave.tubes	0	1	typical	6/13/18	6/14/18	8	01H-02H	int	0
b.eave.tubes	0	1	typical	6/13/18	6/14/18	9	02H-03H	int	3
b.eave.tubes	0	1	typical	6/13/18	6/14/18	10	03H-04H	int	4
b.eave.tubes	0	1	typical	6/13/18	6/14/18	11	04H-05H	int	1
b.eave.tubes	0	1	typical	6/13/18	6/14/18	12	05H-06H	int	0
b.eave.tubes	0	1	typical	6/13/18	6/14/18	13	06H-07H	int	0
b.eave.tubes	0	1	typical	6/13/18	6/14/18	14	07H-08H	int	0
b.eave.tubes	0	1	typical	6/14/18	6/15/18	1	18H-19H	int	0
b.eave.tubes	0	1	typical	6/14/18	6/15/18	2	19H-20H	int	0
b.eave.tubes	0	1	typical	6/14/18	6/15/18	3	20H-21H	int	0
b.eave.tubes	0	1	typical	6/14/18	6/15/18	4	21H-22H	int	1
b.eave.tubes	0	1	typical	6/14/18	6/15/18	5	22H-23H	int	0
b.eave.tubes	0	1	typical	6/14/18	6/15/18	6	23H-24H	int	1
b.eave.tubes	0	1	typical	6/14/18	6/15/18	7	00H-01H	int	0
b.eave.tubes	0	1	typical	6/14/18	6/15/18	8	01H-02H	int	0
b.eave.tubes	0	1	typical	6/14/18	6/15/18	9	02H-03H	int	0
b.eave.tubes	0	1	typical	6/14/18	6/15/18	10	03H-04H	int	0
b.eave.tubes	0	1	typical	6/14/18	6/15/18	11	04H-05H	int	0
b.eave.tubes	0	1	typical	6/14/18	6/15/18	12	05H-06H	int	0
b.eave.tubes	0	1	typical	6/14/18	6/15/18	13	06H-07H	int	0
b.eave.tubes	0	1	typical	6/14/18	6/15/18	14	07H-08H	int	0
b.eave.tubes	0	1	typical	6/17/18	6/18/18	1	18H-19H	int	0
b.eave.tubes	0	1	typical	6/17/18	6/18/18	2	19H-20H	int	0
b.eave.tubes	0	1	typical	6/17/18	6/18/18	3	20H-21H	int	2
b.eave.tubes	0	1	typical	6/17/18	6/18/18	4	21H-22H	int	0
b.eave.tubes	0	1	typical	6/17/18	6/18/18	5	22H-23H	int	1
b.eave.tubes	0	1	typical	6/17/18	6/18/18	6	23H-24H	int	0
b.eave.tubes	0	1	typical	6/17/18	6/18/18	7	00H-01H	int	1
b.eave.tubes	0	1	typical	6/17/18	6/18/18	8	01H-02H	int	0
b.eave.tubes	0	1	typical	6/17/18	6/18/18	9	02H-03H	int	0
b.eave.tubes	0	1	typical	6/17/18	6/18/18	10	03H-04H	int	0
b.eave.tubes	0	1	typical	6/17/18	6/18/18	11	04H-05H	int	2
b.eave.tubes	0	1	typical	6/17/18	6/18/18	12	05H-06H	int	2
b.eave.tubes	0	1	typical	6/17/18	6/18/18	13	06H-07H	int	0
b.eave.tubes	0	1	typical	6/17/18	6/18/18	14	07H-08H	int	0
b.eave.tubes	0	1	typical	6/18/18	6/19/18	1	18H-19H	int	0
b.eave.tubes	0	1	typical	6/18/18	6/19/18	2	19H-20H	int	0
b.eave.tubes	0	1	typical	6/18/18	6/19/18	3	20H-21H	int	0
b.eave.tubes	0	1	typical	6/18/18	6/19/18	4	21H-22H	int	0
b.eave.tubes	0	1	typical	6/18/18	6/19/18	5	22H-23H	int	0
b.eave.tubes	0	1	typical	6/18/18	6/19/18	6	23H-24H	int	0
b.eave.tubes	0	1	typical	6/18/18	6/19/18	7	00H-01H	int	0
b.eave.tubes	0	1	typical	6/18/18	6/19/18	8	01H-02H	int	0
b.eave.tubes	0	1	typical	6/18/18	6/19/18	9	02H-03H	int	0
b.eave.tubes	0	1	typical	6/18/18	6/19/18	10	03H-04H	int	0
b.eave.tubes	0	1	typical	6/18/18	6/19/18	11	04H-05H	int	0
b.eave.tubes	0	1	typical	6/18/18	6/19/18	12	05H-06H	int	0
b.eave.tubes	0	1	typical	6/18/18	6/19/18	13	06H-07H	int	0
b.eave.tubes	0	1	typical	6/18/18	6/19/18	14	07H-08H	int	0
b.eave.tubes	0	1	typical	6/24/18	6/25/18	1	18H-19H	int	0
b.eave.tubes	0	1	typical	6/24/18	6/25/18	2	19H-20H	int	0
b.eave.tubes	0	1	typical	6/24/18	6/25/18	3	20H-21H	int	0
b.eave.tubes	0	1	typical	6/24/18	6/25/18	4	21H-22H	int	3
b.eave.tubes	0	1	typical	6/24/18	6/25/18	5	22H-23H	int	1
b.eave.tubes	0	1	typical	6/24/18	6/25/18	6	23H-24H	int	2
b.eave.tubes	0	1	typical	6/24/18	6/25/18	7	00H-01H	int	1
b.eave.tubes	0	1	typical	6/24/18	6/25/18	8	01H-02H	int	0
b.eave.tubes	0	1	typical	6/24/18	6/25/18	9	02H-03H	int	0
b.eave.tubes	0	1	typical	6/24/18	6/25/18	10	03H-04H	int	0
b.eave.tubes	0	1	typical	6/24/18	6/25/18	11	04H-05H	int	0
b.eave.tubes	0	1	typical	6/24/18	6/25/18	12	05H-06H	int	0
b.eave.tubes	0	1	typical	6/24/18	6/25/18	13	06H-07H	int	0
b.eave.tubes	0	1	typical	6/24/18	6/25/18	14	07H-08H	int	0
b.eave.tubes	0	1	typical	6/25/18	6/26/18	1	18H-19H	int	0
b.eave.tubes	0	1	typical	6/25/18	6/26/18	2	19H-20H	int	0
b.eave.tubes	0	1	typical	6/25/18	6/26/18	3	20H-21H	int	0
b.eave.tubes	0	1	typical	6/25/18	6/26/18	4	21H-22H	int	1
b.eave.tubes	0	1	typical	6/25/18	6/26/18	5	22H-23H	int	1
b.eave.tubes	0	1	typical	6/25/18	6/26/18	6	23H-24H	int	3
b.eave.tubes	0	1	typical	6/25/18	6/26/18	7	00H-01H	int	1
b.eave.tubes	0	1	typical	6/25/18	6/26/18	8	01H-02H	int	0
b.eave.tubes	0	1	typical	6/25/18	6/26/18	9	02H-03H	int	0
b.eave.tubes	0	1	typical	6/25/18	6/26/18	10	03H-04H	int	0
b.eave.tubes	0	1	typical	6/25/18	6/26/18	11	04H-05H	int	0
b.eave.tubes	0	1	typical	6/25/18	6/26/18	12	05H-06H	int	0
b.eave.tubes	0	1	typical	6/25/18	6/26/18	13	06H-07H	int	0
b.eave.tubes	0	1	typical	6/25/18	6/26/18	14	07H-08H	int	0
b.eave.tubes	0	1	typical	6/26/18	6/27/18	1	18H-19H	int	0
b.eave.tubes	0	1	typical	6/26/18	6/27/18	2	19H-20H	int	0
b.eave.tubes	0	1	typical	6/26/18	6/27/18	3	20H-21H	int	0
b.eave.tubes	0	1	typical	6/26/18	6/27/18	4	21H-22H	int	1
b.eave.tubes	0	1	typical	6/26/18	6/27/18	5	22H-23H	int	0
b.eave.tubes	0	1	typical	6/26/18	6/27/18	6	23H-24H	int	3
b.eave.tubes	0	1	typical	6/26/18	6/27/18	7	00H-01H	int	0
b.eave.tubes	0	1	typical	6/26/18	6/27/18	8	01H-02H	int	1
b.eave.tubes	0	1	typical	6/26/18	6/27/18	9	02H-03H	int	0
b.eave.tubes	0	1	typical	6/26/18	6/27/18	10	03H-04H	int	0
b.eave.tubes	0	1	typical	6/26/18	6/27/18	11	04H-05H	int	0
b.eave.tubes	0	1	typical	6/26/18	6/27/18	12	05H-06H	int	0
b.eave.tubes	0	1	typical	6/26/18	6/27/18	13	06H-07H	int	0
b.eave.tubes	0	1	typical	6/26/18	6/27/18	14	07H-08H	int	0
b.eave.tubes	0	1	typical	7/2/18	7/3/18	1	18H-19H	int	0
b.eave.tubes	0	1	typical	7/2/18	7/3/18	2	19H-20H	int	2
b.eave.tubes	0	1	typical	7/2/18	7/3/18	3	20H-21H	int	0
b.eave.tubes	0	1	typical	7/2/18	7/3/18	4	21H-22H	int	1
b.eave.tubes	0	1	typical	7/2/18	7/3/18	5	22H-23H	int	4
b.eave.tubes	0	1	typical	7/2/18	7/3/18	6	23H-24H	int	5
b.eave.tubes	0	1	typical	7/2/18	7/3/18	7	00H-01H	int	2
b.eave.tubes	0	1	typical	7/2/18	7/3/18	8	01H-02H	int	4
b.eave.tubes	0	1	typical	7/2/18	7/3/18	9	02H-03H	int	4
b.eave.tubes	0	1	typical	7/2/18	7/3/18	10	03H-04H	int	4
b.eave.tubes	0	1	typical	7/2/18	7/3/18	11	04H-05H	int	3
b.eave.tubes	0	1	typical	7/2/18	7/3/18	12	05H-06H	int	0
b.eave.tubes	0	1	typical	7/2/18	7/3/18	13	06H-07H	int	0
b.eave.tubes	0	1	typical	7/2/18	7/3/18	14	07H-08H	int	0
b.eave.tubes	0	1	typical	7/3/18	7/4/18	1	18H-19H	int	0
b.eave.tubes	0	1	typical	7/3/18	7/4/18	2	19H-20H	int	0
b.eave.tubes	0	1	typical	7/3/18	7/4/18	3	20H-21H	int	0
b.eave.tubes	0	1	typical	7/3/18	7/4/18	4	21H-22H	int	0
b.eave.tubes	0	1	typical	7/3/18	7/4/18	5	22H-23H	int	0
b.eave.tubes	0	1	typical	7/3/18	7/4/18	6	23H-24H	int	2
b.eave.tubes	0	1	typical	7/3/18	7/4/18	7	00H-01H	int	0
b.eave.tubes	0	1	typical	7/3/18	7/4/18	8	01H-02H	int	0
b.eave.tubes	0	1	typical	7/3/18	7/4/18	9	02H-03H	int	0
b.eave.tubes	0	1	typical	7/3/18	7/4/18	10	03H-04H	int	0
b.eave.tubes	0	1	typical	7/3/18	7/4/18	11	04H-05H	int	0
b.eave.tubes	0	1	typical	7/3/18	7/4/18	12	05H-06H	int	0
b.eave.tubes	0	1	typical	7/3/18	7/4/18	13	06H-07H	int	0
b.eave.tubes	0	1	typical	7/3/18	7/4/18	14	07H-08H	int	0
b.eave.tubes	0	1	typical	7/8/18	7/9/18	1	18H-19H	int	0
b.eave.tubes	0	1	typical	7/8/18	7/9/18	2	19H-20H	int	3
b.eave.tubes	0	1	typical	7/8/18	7/9/18	3	20H-21H	int	2
b.eave.tubes	0	1	typical	7/8/18	7/9/18	4	21H-22H	int	15
b.eave.tubes	0	1	typical	7/8/18	7/9/18	5	22H-23H	int	7
b.eave.tubes	0	1	typical	7/8/18	7/9/18	6	23H-24H	int	15
b.eave.tubes	0	1	typical	7/8/18	7/9/18	7	00H-01H	int	13
b.eave.tubes	0	1	typical	7/8/18	7/9/18	8	01H-02H	int	11
b.eave.tubes	0	1	typical	7/8/18	7/9/18	9	02H-03H	int	12
b.eave.tubes	0	1	typical	7/8/18	7/9/18	10	03H-04H	int	8
b.eave.tubes	0	1	typical	7/8/18	7/9/18	11	04H-05H	int	14
b.eave.tubes	0	1	typical	7/8/18	7/9/18	12	05H-06H	int	10
b.eave.tubes	0	1	typical	7/8/18	7/9/18	13	06H-07H	int	11
b.eave.tubes	0	1	typical	7/8/18	7/9/18	14	07H-08H	int	4
b.eave.tubes	0	1	typical	7/11/18	7/12/18	1	18H-19H	int	0
b.eave.tubes	0	1	typical	7/11/18	7/12/18	2	19H-20H	int	6
b.eave.tubes	0	1	typical	7/11/18	7/12/18	3	20H-21H	int	1
b.eave.tubes	0	1	typical	7/11/18	7/12/18	4	21H-22H	int	1
b.eave.tubes	0	1	typical	7/11/18	7/12/18	5	22H-23H	int	3
b.eave.tubes	0	1	typical	7/11/18	7/12/18	6	23H-24H	int	6
b.eave.tubes	0	1	typical	7/11/18	7/12/18	7	00H-01H	int	0
b.eave.tubes	0	1	typical	7/11/18	7/12/18	8	01H-02H	int	0
b.eave.tubes	0	1	typical	7/11/18	7/12/18	9	02H-03H	int	0
b.eave.tubes	0	1	typical	7/11/18	7/12/18	10	03H-04H	int	0
b.eave.tubes	0	1	typical	7/11/18	7/12/18	11	04H-05H	int	0
b.eave.tubes	0	1	typical	7/11/18	7/12/18	12	05H-06H	int	5
b.eave.tubes	0	1	typical	7/11/18	7/12/18	13	06H-07H	int	2
b.eave.tubes	0	1	typical	7/11/18	7/12/18	14	07H-08H	int	0
b.eave.tubes	0	1	typical	7/12/18	7/13/18	1	18H-19H	int	0
b.eave.tubes	0	1	typical	7/12/18	7/13/18	2	19H-20H	int	3
b.eave.tubes	0	1	typical	7/12/18	7/13/18	3	20H-21H	int	0
b.eave.tubes	0	1	typical	7/12/18	7/13/18	4	21H-22H	int	1
b.eave.tubes	0	1	typical	7/12/18	7/13/18	5	22H-23H	int	1
b.eave.tubes	0	1	typical	7/12/18	7/13/18	6	23H-24H	int	3
b.eave.tubes	0	1	typical	7/12/18	7/13/18	7	00H-01H	int	1
b.eave.tubes	0	1	typical	7/12/18	7/13/18	8	01H-02H	int	24
b.eave.tubes	0	1	typical	7/12/18	7/13/18	9	02H-03H	int	25
b.eave.tubes	0	1	typical	7/12/18	7/13/18	10	03H-04H	int	21
b.eave.tubes	0	1	typical	7/12/18	7/13/18	11	04H-05H	int	20
b.eave.tubes	0	1	typical	7/12/18	7/13/18	12	05H-06H	int	16
b.eave.tubes	0	1	typical	7/12/18	7/13/18	13	06H-07H	int	1
b.eave.tubes	0	1	typical	7/12/18	7/13/18	14	07H-08H	int	0
b.eave.tubes	0	1	typical	7/16/18	7/17/18	1	18H-19H	int	0
b.eave.tubes	0	1	typical	7/16/18	7/17/18	2	19H-20H	int	2
b.eave.tubes	0	1	typical	7/16/18	7/17/18	3	20H-21H	int	2
b.eave.tubes	0	1	typical	7/16/18	7/17/18	4	21H-22H	int	3
b.eave.tubes	0	1	typical	7/16/18	7/17/18	5	22H-23H	int	4
b.eave.tubes	0	1	typical	7/16/18	7/17/18	6	23H-24H	int	4
b.eave.tubes	0	1	typical	7/16/18	7/17/18	7	00H-01H	int	3
b.eave.tubes	0	1	typical	7/16/18	7/17/18	8	01H-02H	int	10
b.eave.tubes	0	1	typical	7/16/18	7/17/18	9	02H-03H	int	16
b.eave.tubes	0	1	typical	7/16/18	7/17/18	10	03H-04H	int	15
b.eave.tubes	0	1	typical	7/16/18	7/17/18	11	04H-05H	int	13
b.eave.tubes	0	1	typical	7/16/18	7/17/18	12	05H-06H	int	11
b.eave.tubes	0	1	typical	7/16/18	7/17/18	13	06H-07H	int	1
b.eave.tubes	0	1	typical	7/16/18	7/17/18	14	07H-08H	int	1
b.eave.tubes	0	1	typical	7/18/18	7/19/18	1	18H-19H	int	1
b.eave.tubes	0	1	typical	7/18/18	7/19/18	2	19H-20H	int	0
b.eave.tubes	0	1	typical	7/18/18	7/19/18	3	20H-21H	int	1
b.eave.tubes	0	1	typical	7/18/18	7/19/18	4	21H-22H	int	1
b.eave.tubes	0	1	typical	7/18/18	7/19/18	5	22H-23H	int	6
b.eave.tubes	0	1	typical	7/18/18	7/19/18	6	23H-24H	int	8
b.eave.tubes	0	1	typical	7/18/18	7/19/18	7	00H-01H	int	7
b.eave.tubes	0	1	typical	7/18/18	7/19/18	8	01H-02H	int	10
b.eave.tubes	0	1	typical	7/18/18	7/19/18	9	02H-03H	int	12
b.eave.tubes	0	1	typical	7/18/18	7/19/18	10	03H-04H	int	6
b.eave.tubes	0	1	typical	7/18/18	7/19/18	11	04H-05H	int	2
b.eave.tubes	0	1	typical	7/18/18	7/19/18	12	05H-06H	int	5
b.eave.tubes	0	1	typical	7/18/18	7/19/18	13	06H-07H	int	0
b.eave.tubes	0	1	typical	7/18/18	7/19/18	14	07H-08H	int	0
b.eave.tubes	0	1	typical	7/19/18	7/20/18	1	18H-19H	int	0
b.eave.tubes	0	1	typical	7/19/18	7/20/18	2	19H-20H	int	2
b.eave.tubes	0	1	typical	7/19/18	7/20/18	3	20H-21H	int	0
b.eave.tubes	0	1	typical	7/19/18	7/20/18	4	21H-22H	int	3
b.eave.tubes	0	1	typical	7/19/18	7/20/18	5	22H-23H	int	9
b.eave.tubes	0	1	typical	7/19/18	7/20/18	6	23H-24H	int	16
b.eave.tubes	0	1	typical	7/19/18	7/20/18	7	00H-01H	int	17
b.eave.tubes	0	1	typical	7/19/18	7/20/18	8	01H-02H	int	8
b.eave.tubes	0	1	typical	7/19/18	7/20/18	9	02H-03H	int	10
b.eave.tubes	0	1	typical	7/19/18	7/20/18	10	03H-04H	int	10
b.eave.tubes	0	1	typical	7/19/18	7/20/18	11	04H-05H	int	9
b.eave.tubes	0	1	typical	7/19/18	7/20/18	12	05H-06H	int	9
b.eave.tubes	0	1	typical	7/19/18	7/20/18	13	06H-07H	int	12
b.eave.tubes	0	1	typical	7/19/18	7/20/18	14	07H-08H	int	3
b.eave.tubes	0	1	typical	7/23/18	7/24/18	1	18H-19H	int	0
b.eave.tubes	0	1	typical	7/23/18	7/24/18	2	19H-20H	int	2
b.eave.tubes	0	1	typical	7/23/18	7/24/18	3	20H-21H	int	2
b.eave.tubes	0	1	typical	7/23/18	7/24/18	4	21H-22H	int	6
b.eave.tubes	0	1	typical	7/23/18	7/24/18	5	22H-23H	int	15
b.eave.tubes	0	1	typical	7/23/18	7/24/18	6	23H-24H	int	10
b.eave.tubes	0	1	typical	7/23/18	7/24/18	7	00H-01H	int	20
b.eave.tubes	0	1	typical	7/23/18	7/24/18	8	01H-02H	int	10
b.eave.tubes	0	1	typical	7/23/18	7/24/18	9	02H-03H	int	11
b.eave.tubes	0	1	typical	7/23/18	7/24/18	10	03H-04H	int	5
b.eave.tubes	0	1	typical	7/23/18	7/24/18	11	04H-05H	int	8
b.eave.tubes	0	1	typical	7/23/18	7/24/18	12	05H-06H	int	10
b.eave.tubes	0	1	typical	7/23/18	7/24/18	13	06H-07H	int	2
b.eave.tubes	0	1	typical	7/23/18	7/24/18	14	07H-08H	int	0
b.eave.tubes	0	1	typical	7/30/18	7/31/18	1	18H-19H	int	0
b.eave.tubes	0	1	typical	7/30/18	7/31/18	2	19H-20H	int	0
b.eave.tubes	0	1	typical	7/30/18	7/31/18	3	20H-21H	int	0
b.eave.tubes	0	1	typical	7/30/18	7/31/18	4	21H-22H	int	0
b.eave.tubes	0	1	typical	7/30/18	7/31/18	5	22H-23H	int	4
b.eave.tubes	0	1	typical	7/30/18	7/31/18	6	23H-24H	int	3
b.eave.tubes	0	1	typical	7/30/18	7/31/18	7	00H-01H	int	3
b.eave.tubes	0	1	typical	7/30/18	7/31/18	8	01H-02H	int	3
b.eave.tubes	0	1	typical	7/30/18	7/31/18	9	02H-03H	int	2
b.eave.tubes	0	1	typical	7/30/18	7/31/18	10	03H-04H	int	5
b.eave.tubes	0	1	typical	7/30/18	7/31/18	11	04H-05H	int	2
b.eave.tubes	0	1	typical	7/30/18	7/31/18	12	05H-06H	int	8
b.eave.tubes	0	1	typical	7/30/18	7/31/18	13	06H-07H	int	0
b.eave.tubes	0	1	typical	7/30/18	7/31/18	14	07H-08H	int	0
b.eave.tubes	0	1	typical	7/31/18	8/1/18	1	18H-19H	int	0
b.eave.tubes	0	1	typical	7/31/18	8/1/18	2	19H-20H	int	1
b.eave.tubes	0	1	typical	7/31/18	8/1/18	3	20H-21H	int	1
b.eave.tubes	0	1	typical	7/31/18	8/1/18	4	21H-22H	int	6
b.eave.tubes	0	1	typical	7/31/18	8/1/18	5	22H-23H	int	1
b.eave.tubes	0	1	typical	7/31/18	8/1/18	6	23H-24H	int	1
b.eave.tubes	0	1	typical	7/31/18	8/1/18	7	00H-01H	int	8
b.eave.tubes	0	1	typical	7/31/18	8/1/18	8	01H-02H	int	6
b.eave.tubes	0	1	typical	7/31/18	8/1/18	9	02H-03H	int	5
b.eave.tubes	0	1	typical	7/31/18	8/1/18	10	03H-04H	int	5
b.eave.tubes	0	1	typical	7/31/18	8/1/18	11	04H-05H	int	4
b.eave.tubes	0	1	typical	7/31/18	8/1/18	12	05H-06H	int	5
b.eave.tubes	0	1	typical	7/31/18	8/1/18	13	06H-07H	int	2
b.eave.tubes	0	1	typical	7/31/18	8/1/18	14	07H-08H	int	0
b.eave.tubes	0	1	typical	8/1/18	8/2/18	1	18H-19H	int	0
b.eave.tubes	0	1	typical	8/1/18	8/2/18	2	19H-20H	int	1
b.eave.tubes	0	1	typical	8/1/18	8/2/18	3	20H-21H	int	0
b.eave.tubes	0	1	typical	8/1/18	8/2/18	4	21H-22H	int	2
b.eave.tubes	0	1	typical	8/1/18	8/2/18	5	22H-23H	int	1
b.eave.tubes	0	1	typical	8/1/18	8/2/18	6	23H-24H	int	0
b.eave.tubes	0	1	typical	8/1/18	8/2/18	7	00H-01H	int	2
b.eave.tubes	0	1	typical	8/1/18	8/2/18	8	01H-02H	int	6
b.eave.tubes	0	1	typical	8/1/18	8/2/18	9	02H-03H	int	11
b.eave.tubes	0	1	typical	8/1/18	8/2/18	10	03H-04H	int	3
b.eave.tubes	0	1	typical	8/1/18	8/2/18	11	04H-05H	int	5
b.eave.tubes	0	1	typical	8/1/18	8/2/18	12	05H-06H	int	3
b.eave.tubes	0	1	typical	8/1/18	8/2/18	13	06H-07H	int	0
b.eave.tubes	0	1	typical	8/1/18	8/2/18	14	07H-08H	int	0
b.eave.tubes	0	1	typical	5/28/18	5/29/18	1	18H-19H	ext	0
b.eave.tubes	0	1	typical	5/28/18	5/29/18	2	19H-20H	ext	0
b.eave.tubes	0	1	typical	5/28/18	5/29/18	3	20H-21H	ext	1
b.eave.tubes	0	1	typical	5/28/18	5/29/18	4	21H-22H	ext	1
b.eave.tubes	0	1	typical	5/28/18	5/29/18	5	22H-23H	ext	2
b.eave.tubes	0	1	typical	5/28/18	5/29/18	6	23H-24H	ext	2
b.eave.tubes	0	1	typical	5/28/18	5/29/18	7	00H-01H	ext	0
b.eave.tubes	0	1	typical	5/28/18	5/29/18	8	01H-02H	ext	2
b.eave.tubes	0	1	typical	5/28/18	5/29/18	9	02H-03H	ext	3
b.eave.tubes	0	1	typical	5/28/18	5/29/18	10	03H-04H	ext	4
b.eave.tubes	0	1	typical	5/28/18	5/29/18	11	04H-05H	ext	2
b.eave.tubes	0	1	typical	5/28/18	5/29/18	12	05H-06H	ext	0
b.eave.tubes	0	1	typical	5/28/18	5/29/18	13	06H-07H	ext	0
b.eave.tubes	0	1	typical	5/28/18	5/29/18	14	07H-08H	ext	0
b.eave.tubes	0	1	typical	5/30/18	5/31/18	1	18H-19H	ext	0
b.eave.tubes	0	1	typical	5/30/18	5/31/18	2	19H-20H	ext	0
b.eave.tubes	0	1	typical	5/30/18	5/31/18	3	20H-21H	ext	0
b.eave.tubes	0	1	typical	5/30/18	5/31/18	4	21H-22H	ext	0
b.eave.tubes	0	1	typical	5/30/18	5/31/18	5	22H-23H	ext	0
b.eave.tubes	0	1	typical	5/30/18	5/31/18	6	23H-24H	ext	3
b.eave.tubes	0	1	typical	5/30/18	5/31/18	7	00H-01H	ext	1
b.eave.tubes	0	1	typical	5/30/18	5/31/18	8	01H-02H	ext	6
b.eave.tubes	0	1	typical	5/30/18	5/31/18	9	02H-03H	ext	6
b.eave.tubes	0	1	typical	5/30/18	5/31/18	10	03H-04H	ext	2
b.eave.tubes	0	1	typical	5/30/18	5/31/18	11	04H-05H	ext	2
b.eave.tubes	0	1	typical	5/30/18	5/31/18	12	05H-06H	ext	0
b.eave.tubes	0	1	typical	5/30/18	5/31/18	13	06H-07H	ext	0
b.eave.tubes	0	1	typical	5/30/18	5/31/18	14	07H-08H	ext	0
b.eave.tubes	0	1	typical	6/4/18	6/5/18	1	18H-19H	ext	0
b.eave.tubes	0	1	typical	6/4/18	6/5/18	2	19H-20H	ext	0
b.eave.tubes	0	1	typical	6/4/18	6/5/18	3	20H-21H	ext	0
b.eave.tubes	0	1	typical	6/4/18	6/5/18	4	21H-22H	ext	1
b.eave.tubes	0	1	typical	6/4/18	6/5/18	5	22H-23H	ext	6
b.eave.tubes	0	1	typical	6/4/18	6/5/18	6	23H-24H	ext	5
b.eave.tubes	0	1	typical	6/4/18	6/5/18	7	00H-01H	ext	0
b.eave.tubes	0	1	typical	6/4/18	6/5/18	8	01H-02H	ext	1
b.eave.tubes	0	1	typical	6/4/18	6/5/18	9	02H-03H	ext	2
b.eave.tubes	0	1	typical	6/4/18	6/5/18	10	03H-04H	ext	1
b.eave.tubes	0	1	typical	6/4/18	6/5/18	11	04H-05H	ext	0
b.eave.tubes	0	1	typical	6/4/18	6/5/18	12	05H-06H	ext	0
b.eave.tubes	0	1	typical	6/4/18	6/5/18	13	06H-07H	ext	0
b.eave.tubes	0	1	typical	6/4/18	6/5/18	14	07H-08H	ext	0
b.eave.tubes	0	1	typical	6/7/18	6/8/18	1	18H-19H	ext	1
b.eave.tubes	0	1	typical	6/7/18	6/8/18	2	19H-20H	ext	1
b.eave.tubes	0	1	typical	6/7/18	6/8/18	3	20H-21H	ext	2
b.eave.tubes	0	1	typical	6/7/18	6/8/18	4	21H-22H	ext	1
b.eave.tubes	0	1	typical	6/7/18	6/8/18	5	22H-23H	ext	3
b.eave.tubes	0	1	typical	6/7/18	6/8/18	6	23H-24H	ext	1
b.eave.tubes	0	1	typical	6/7/18	6/8/18	7	00H-01H	ext	0
b.eave.tubes	0	1	typical	6/7/18	6/8/18	8	01H-02H	ext	7
b.eave.tubes	0	1	typical	6/7/18	6/8/18	9	02H-03H	ext	7
b.eave.tubes	0	1	typical	6/7/18	6/8/18	10	03H-04H	ext	1
b.eave.tubes	0	1	typical	6/7/18	6/8/18	11	04H-05H	ext	2
b.eave.tubes	0	1	typical	6/7/18	6/8/18	12	05H-06H	ext	0
b.eave.tubes	0	1	typical	6/7/18	6/8/18	13	06H-07H	ext	0
b.eave.tubes	0	1	typical	6/7/18	6/8/18	14	07H-08H	ext	0
b.eave.tubes	0	1	typical	6/12/18	6/13/18	1	18H-19H	ext	0
b.eave.tubes	0	1	typical	6/12/18	6/13/18	2	19H-20H	ext	0
b.eave.tubes	0	1	typical	6/12/18	6/13/18	3	20H-21H	ext	0
b.eave.tubes	0	1	typical	6/12/18	6/13/18	4	21H-22H	ext	3
b.eave.tubes	0	1	typical	6/12/18	6/13/18	5	22H-23H	ext	0
b.eave.tubes	0	1	typical	6/12/18	6/13/18	6	23H-24H	ext	1
b.eave.tubes	0	1	typical	6/12/18	6/13/18	7	00H-01H	ext	1
b.eave.tubes	0	1	typical	6/12/18	6/13/18	8	01H-02H	ext	0
b.eave.tubes	0	1	typical	6/12/18	6/13/18	9	02H-03H	ext	1
b.eave.tubes	0	1	typical	6/12/18	6/13/18	10	03H-04H	ext	1
b.eave.tubes	0	1	typical	6/12/18	6/13/18	11	04H-05H	ext	0
b.eave.tubes	0	1	typical	6/12/18	6/13/18	12	05H-06H	ext	0
b.eave.tubes	0	1	typical	6/12/18	6/13/18	13	06H-07H	ext	0
b.eave.tubes	0	1	typical	6/12/18	6/13/18	14	07H-08H	ext	0
b.eave.tubes	0	1	typical	6/13/18	6/14/18	1	18H-19H	ext	0
b.eave.tubes	0	1	typical	6/13/18	6/14/18	2	19H-20H	ext	0
b.eave.tubes	0	1	typical	6/13/18	6/14/18	3	20H-21H	ext	0
b.eave.tubes	0	1	typical	6/13/18	6/14/18	4	21H-22H	ext	0
b.eave.tubes	0	1	typical	6/13/18	6/14/18	5	22H-23H	ext	0
b.eave.tubes	0	1	typical	6/13/18	6/14/18	6	23H-24H	ext	1
b.eave.tubes	0	1	typical	6/13/18	6/14/18	7	00H-01H	ext	3
b.eave.tubes	0	1	typical	6/13/18	6/14/18	8	01H-02H	ext	1
b.eave.tubes	0	1	typical	6/13/18	6/14/18	9	02H-03H	ext	1
b.eave.tubes	0	1	typical	6/13/18	6/14/18	10	03H-04H	ext	2
b.eave.tubes	0	1	typical	6/13/18	6/14/18	11	04H-05H	ext	3
b.eave.tubes	0	1	typical	6/13/18	6/14/18	12	05H-06H	ext	0
b.eave.tubes	0	1	typical	6/13/18	6/14/18	13	06H-07H	ext	0
b.eave.tubes	0	1	typical	6/13/18	6/14/18	14	07H-08H	ext	0
b.eave.tubes	0	1	typical	6/14/18	6/15/18	1	18H-19H	ext	0
b.eave.tubes	0	1	typical	6/14/18	6/15/18	2	19H-20H	ext	0
b.eave.tubes	0	1	typical	6/14/18	6/15/18	3	20H-21H	ext	2
b.eave.tubes	0	1	typical	6/14/18	6/15/18	4	21H-22H	ext	2
b.eave.tubes	0	1	typical	6/14/18	6/15/18	5	22H-23H	ext	1
b.eave.tubes	0	1	typical	6/14/18	6/15/18	6	23H-24H	ext	3
b.eave.tubes	0	1	typical	6/14/18	6/15/18	7	00H-01H	ext	3
b.eave.tubes	0	1	typical	6/14/18	6/15/18	8	01H-02H	ext	0
b.eave.tubes	0	1	typical	6/14/18	6/15/18	9	02H-03H	ext	0
b.eave.tubes	0	1	typical	6/14/18	6/15/18	10	03H-04H	ext	0
b.eave.tubes	0	1	typical	6/14/18	6/15/18	11	04H-05H	ext	0
b.eave.tubes	0	1	typical	6/14/18	6/15/18	12	05H-06H	ext	0
b.eave.tubes	0	1	typical	6/14/18	6/15/18	13	06H-07H	ext	0
b.eave.tubes	0	1	typical	6/14/18	6/15/18	14	07H-08H	ext	0
b.eave.tubes	0	1	typical	6/17/18	6/18/18	1	18H-19H	ext	0
b.eave.tubes	0	1	typical	6/17/18	6/18/18	2	19H-20H	ext	0
b.eave.tubes	0	1	typical	6/17/18	6/18/18	3	20H-21H	ext	0
b.eave.tubes	0	1	typical	6/17/18	6/18/18	4	21H-22H	ext	0
b.eave.tubes	0	1	typical	6/17/18	6/18/18	5	22H-23H	ext	0
b.eave.tubes	0	1	typical	6/17/18	6/18/18	6	23H-24H	ext	0
b.eave.tubes	0	1	typical	6/17/18	6/18/18	7	00H-01H	ext	0
b.eave.tubes	0	1	typical	6/17/18	6/18/18	8	01H-02H	ext	0
b.eave.tubes	0	1	typical	6/17/18	6/18/18	9	02H-03H	ext	4
b.eave.tubes	0	1	typical	6/17/18	6/18/18	10	03H-04H	ext	2
b.eave.tubes	0	1	typical	6/17/18	6/18/18	11	04H-05H	ext	2
b.eave.tubes	0	1	typical	6/17/18	6/18/18	12	05H-06H	ext	0
b.eave.tubes	0	1	typical	6/17/18	6/18/18	13	06H-07H	ext	0
b.eave.tubes	0	1	typical	6/17/18	6/18/18	14	07H-08H	ext	0
b.eave.tubes	0	1	typical	6/18/18	6/19/18	1	18H-19H	ext	0
b.eave.tubes	0	1	typical	6/18/18	6/19/18	2	19H-20H	ext	0
b.eave.tubes	0	1	typical	6/18/18	6/19/18	3	20H-21H	ext	1
b.eave.tubes	0	1	typical	6/18/18	6/19/18	4	21H-22H	ext	2
b.eave.tubes	0	1	typical	6/18/18	6/19/18	5	22H-23H	ext	4
b.eave.tubes	0	1	typical	6/18/18	6/19/18	6	23H-24H	ext	1
b.eave.tubes	0	1	typical	6/18/18	6/19/18	7	00H-01H	ext	0
b.eave.tubes	0	1	typical	6/18/18	6/19/18	8	01H-02H	ext	1
b.eave.tubes	0	1	typical	6/18/18	6/19/18	9	02H-03H	ext	1
b.eave.tubes	0	1	typical	6/18/18	6/19/18	10	03H-04H	ext	1
b.eave.tubes	0	1	typical	6/18/18	6/19/18	11	04H-05H	ext	1
b.eave.tubes	0	1	typical	6/18/18	6/19/18	12	05H-06H	ext	0
b.eave.tubes	0	1	typical	6/18/18	6/19/18	13	06H-07H	ext	0
b.eave.tubes	0	1	typical	6/18/18	6/19/18	14	07H-08H	ext	0
b.eave.tubes	0	1	typical	6/24/18	6/25/18	1	18H-19H	ext	0
b.eave.tubes	0	1	typical	6/24/18	6/25/18	2	19H-20H	ext	0
b.eave.tubes	0	1	typical	6/24/18	6/25/18	3	20H-21H	ext	0
b.eave.tubes	0	1	typical	6/24/18	6/25/18	4	21H-22H	ext	1
b.eave.tubes	0	1	typical	6/24/18	6/25/18	5	22H-23H	ext	1
b.eave.tubes	0	1	typical	6/24/18	6/25/18	6	23H-24H	ext	0
b.eave.tubes	0	1	typical	6/24/18	6/25/18	7	00H-01H	ext	0
b.eave.tubes	0	1	typical	6/24/18	6/25/18	8	01H-02H	ext	1
b.eave.tubes	0	1	typical	6/24/18	6/25/18	9	02H-03H	ext	1
b.eave.tubes	0	1	typical	6/24/18	6/25/18	10	03H-04H	ext	1
b.eave.tubes	0	1	typical	6/24/18	6/25/18	11	04H-05H	ext	0
b.eave.tubes	0	1	typical	6/24/18	6/25/18	12	05H-06H	ext	0
b.eave.tubes	0	1	typical	6/24/18	6/25/18	13	06H-07H	ext	0
b.eave.tubes	0	1	typical	6/24/18	6/25/18	14	07H-08H	ext	0
b.eave.tubes	0	1	typical	6/25/18	6/26/18	1	18H-19H	ext	0
b.eave.tubes	0	1	typical	6/25/18	6/26/18	2	19H-20H	ext	0
b.eave.tubes	0	1	typical	6/25/18	6/26/18	3	20H-21H	ext	0
b.eave.tubes	0	1	typical	6/25/18	6/26/18	4	21H-22H	ext	2
b.eave.tubes	0	1	typical	6/25/18	6/26/18	5	22H-23H	ext	2
b.eave.tubes	0	1	typical	6/25/18	6/26/18	6	23H-24H	ext	1
b.eave.tubes	0	1	typical	6/25/18	6/26/18	7	00H-01H	ext	2
b.eave.tubes	0	1	typical	6/25/18	6/26/18	8	01H-02H	ext	3
b.eave.tubes	0	1	typical	6/25/18	6/26/18	9	02H-03H	ext	2
b.eave.tubes	0	1	typical	6/25/18	6/26/18	10	03H-04H	ext	4
b.eave.tubes	0	1	typical	6/25/18	6/26/18	11	04H-05H	ext	0
b.eave.tubes	0	1	typical	6/25/18	6/26/18	12	05H-06H	ext	0
b.eave.tubes	0	1	typical	6/25/18	6/26/18	13	06H-07H	ext	0
b.eave.tubes	0	1	typical	6/25/18	6/26/18	14	07H-08H	ext	0
b.eave.tubes	0	1	typical	6/26/18	6/27/18	1	18H-19H	ext	0
b.eave.tubes	0	1	typical	6/26/18	6/27/18	2	19H-20H	ext	0
b.eave.tubes	0	1	typical	6/26/18	6/27/18	3	20H-21H	ext	0
b.eave.tubes	0	1	typical	6/26/18	6/27/18	4	21H-22H	ext	1
b.eave.tubes	0	1	typical	6/26/18	6/27/18	5	22H-23H	ext	2
b.eave.tubes	0	1	typical	6/26/18	6/27/18	6	23H-24H	ext	2
b.eave.tubes	0	1	typical	6/26/18	6/27/18	7	00H-01H	ext	0
b.eave.tubes	0	1	typical	6/26/18	6/27/18	8	01H-02H	ext	0
b.eave.tubes	0	1	typical	6/26/18	6/27/18	9	02H-03H	ext	0
b.eave.tubes	0	1	typical	6/26/18	6/27/18	10	03H-04H	ext	0
b.eave.tubes	0	1	typical	6/26/18	6/27/18	11	04H-05H	ext	0
b.eave.tubes	0	1	typical	6/26/18	6/27/18	12	05H-06H	ext	0
b.eave.tubes	0	1	typical	6/26/18	6/27/18	13	06H-07H	ext	0
b.eave.tubes	0	1	typical	6/26/18	6/27/18	14	07H-08H	ext	0
b.eave.tubes	0	1	typical	7/2/18	7/3/18	1	18H-19H	ext	0
b.eave.tubes	0	1	typical	7/2/18	7/3/18	2	19H-20H	ext	2
b.eave.tubes	0	1	typical	7/2/18	7/3/18	3	20H-21H	ext	2
b.eave.tubes	0	1	typical	7/2/18	7/3/18	4	21H-22H	ext	2
b.eave.tubes	0	1	typical	7/2/18	7/3/18	5	22H-23H	ext	3
b.eave.tubes	0	1	typical	7/2/18	7/3/18	6	23H-24H	ext	4
b.eave.tubes	0	1	typical	7/2/18	7/3/18	7	00H-01H	ext	6
b.eave.tubes	0	1	typical	7/2/18	7/3/18	8	01H-02H	ext	4
b.eave.tubes	0	1	typical	7/2/18	7/3/18	9	02H-03H	ext	6
b.eave.tubes	0	1	typical	7/2/18	7/3/18	10	03H-04H	ext	5
b.eave.tubes	0	1	typical	7/2/18	7/3/18	11	04H-05H	ext	4
b.eave.tubes	0	1	typical	7/2/18	7/3/18	12	05H-06H	ext	4
b.eave.tubes	0	1	typical	7/2/18	7/3/18	13	06H-07H	ext	0
b.eave.tubes	0	1	typical	7/2/18	7/3/18	14	07H-08H	ext	0
b.eave.tubes	0	1	typical	7/3/18	7/4/18	1	18H-19H	ext	0
b.eave.tubes	0	1	typical	7/3/18	7/4/18	2	19H-20H	ext	4
b.eave.tubes	0	1	typical	7/3/18	7/4/18	3	20H-21H	ext	0
b.eave.tubes	0	1	typical	7/3/18	7/4/18	4	21H-22H	ext	0
b.eave.tubes	0	1	typical	7/3/18	7/4/18	5	22H-23H	ext	4
b.eave.tubes	0	1	typical	7/3/18	7/4/18	6	23H-24H	ext	7
b.eave.tubes	0	1	typical	7/3/18	7/4/18	7	00H-01H	ext	6
b.eave.tubes	0	1	typical	7/3/18	7/4/18	8	01H-02H	ext	4
b.eave.tubes	0	1	typical	7/3/18	7/4/18	9	02H-03H	ext	1
b.eave.tubes	0	1	typical	7/3/18	7/4/18	10	03H-04H	ext	1
b.eave.tubes	0	1	typical	7/3/18	7/4/18	11	04H-05H	ext	0
b.eave.tubes	0	1	typical	7/3/18	7/4/18	12	05H-06H	ext	2
b.eave.tubes	0	1	typical	7/3/18	7/4/18	13	06H-07H	ext	0
b.eave.tubes	0	1	typical	7/3/18	7/4/18	14	07H-08H	ext	0
b.eave.tubes	0	1	typical	7/8/18	7/9/18	1	18H-19H	ext	0
b.eave.tubes	0	1	typical	7/8/18	7/9/18	2	19H-20H	ext	5
b.eave.tubes	0	1	typical	7/8/18	7/9/18	3	20H-21H	ext	5
b.eave.tubes	0	1	typical	7/8/18	7/9/18	4	21H-22H	ext	6
b.eave.tubes	0	1	typical	7/8/18	7/9/18	5	22H-23H	ext	15
b.eave.tubes	0	1	typical	7/8/18	7/9/18	6	23H-24H	ext	18
b.eave.tubes	0	1	typical	7/8/18	7/9/18	7	00H-01H	ext	37
b.eave.tubes	0	1	typical	7/8/18	7/9/18	8	01H-02H	ext	28
b.eave.tubes	0	1	typical	7/8/18	7/9/18	9	02H-03H	ext	24
b.eave.tubes	0	1	typical	7/8/18	7/9/18	10	03H-04H	ext	47
b.eave.tubes	0	1	typical	7/8/18	7/9/18	11	04H-05H	ext	16
b.eave.tubes	0	1	typical	7/8/18	7/9/18	12	05H-06H	ext	11
b.eave.tubes	0	1	typical	7/8/18	7/9/18	13	06H-07H	ext	0
b.eave.tubes	0	1	typical	7/8/18	7/9/18	14	07H-08H	ext	0
b.eave.tubes	0	1	typical	7/11/18	7/12/18	1	18H-19H	ext	1
b.eave.tubes	0	1	typical	7/11/18	7/12/18	2	19H-20H	ext	4
b.eave.tubes	0	1	typical	7/11/18	7/12/18	3	20H-21H	ext	12
b.eave.tubes	0	1	typical	7/11/18	7/12/18	4	21H-22H	ext	13
b.eave.tubes	0	1	typical	7/11/18	7/12/18	5	22H-23H	ext	10
b.eave.tubes	0	1	typical	7/11/18	7/12/18	6	23H-24H	ext	9
b.eave.tubes	0	1	typical	7/11/18	7/12/18	7	00H-01H	ext	3
b.eave.tubes	0	1	typical	7/11/18	7/12/18	8	01H-02H	ext	20
b.eave.tubes	0	1	typical	7/11/18	7/12/18	9	02H-03H	ext	26
b.eave.tubes	0	1	typical	7/11/18	7/12/18	10	03H-04H	ext	22
b.eave.tubes	0	1	typical	7/11/18	7/12/18	11	04H-05H	ext	10
b.eave.tubes	0	1	typical	7/11/18	7/12/18	12	05H-06H	ext	15
b.eave.tubes	0	1	typical	7/11/18	7/12/18	13	06H-07H	ext	0
b.eave.tubes	0	1	typical	7/11/18	7/12/18	14	07H-08H	ext	0
b.eave.tubes	0	1	typical	7/12/18	7/13/18	1	18H-19H	ext	0
b.eave.tubes	0	1	typical	7/12/18	7/13/18	2	19H-20H	ext	7
b.eave.tubes	0	1	typical	7/12/18	7/13/18	3	20H-21H	ext	8
b.eave.tubes	0	1	typical	7/12/18	7/13/18	4	21H-22H	ext	7
b.eave.tubes	0	1	typical	7/12/18	7/13/18	5	22H-23H	ext	10
b.eave.tubes	0	1	typical	7/12/18	7/13/18	6	23H-24H	ext	15
b.eave.tubes	0	1	typical	7/12/18	7/13/18	7	00H-01H	ext	54
b.eave.tubes	0	1	typical	7/12/18	7/13/18	8	01H-02H	ext	8
b.eave.tubes	0	1	typical	7/12/18	7/13/18	9	02H-03H	ext	15
b.eave.tubes	0	1	typical	7/12/18	7/13/18	10	03H-04H	ext	25
b.eave.tubes	0	1	typical	7/12/18	7/13/18	11	04H-05H	ext	28
b.eave.tubes	0	1	typical	7/12/18	7/13/18	12	05H-06H	ext	18
b.eave.tubes	0	1	typical	7/12/18	7/13/18	13	06H-07H	ext	1
b.eave.tubes	0	1	typical	7/12/18	7/13/18	14	07H-08H	ext	0
b.eave.tubes	0	1	typical	7/16/18	7/17/18	1	18H-19H	ext	0
b.eave.tubes	0	1	typical	7/16/18	7/17/18	2	19H-20H	ext	8
b.eave.tubes	0	1	typical	7/16/18	7/17/18	3	20H-21H	ext	2
b.eave.tubes	0	1	typical	7/16/18	7/17/18	4	21H-22H	ext	4
b.eave.tubes	0	1	typical	7/16/18	7/17/18	5	22H-23H	ext	9
b.eave.tubes	0	1	typical	7/16/18	7/17/18	6	23H-24H	ext	9
b.eave.tubes	0	1	typical	7/16/18	7/17/18	7	00H-01H	ext	15
b.eave.tubes	0	1	typical	7/16/18	7/17/18	8	01H-02H	ext	22
b.eave.tubes	0	1	typical	7/16/18	7/17/18	9	02H-03H	ext	20
b.eave.tubes	0	1	typical	7/16/18	7/17/18	10	03H-04H	ext	29
b.eave.tubes	0	1	typical	7/16/18	7/17/18	11	04H-05H	ext	19
b.eave.tubes	0	1	typical	7/16/18	7/17/18	12	05H-06H	ext	15
b.eave.tubes	0	1	typical	7/16/18	7/17/18	13	06H-07H	ext	0
b.eave.tubes	0	1	typical	7/16/18	7/17/18	14	07H-08H	ext	0
b.eave.tubes	0	1	typical	7/18/18	7/19/18	1	18H-19H	ext	0
b.eave.tubes	0	1	typical	7/18/18	7/19/18	2	19H-20H	ext	5
b.eave.tubes	0	1	typical	7/18/18	7/19/18	3	20H-21H	ext	3
b.eave.tubes	0	1	typical	7/18/18	7/19/18	4	21H-22H	ext	3
b.eave.tubes	0	1	typical	7/18/18	7/19/18	5	22H-23H	ext	12
b.eave.tubes	0	1	typical	7/18/18	7/19/18	6	23H-24H	ext	3
b.eave.tubes	0	1	typical	7/18/18	7/19/18	7	00H-01H	ext	20
b.eave.tubes	0	1	typical	7/18/18	7/19/18	8	01H-02H	ext	25
b.eave.tubes	0	1	typical	7/18/18	7/19/18	9	02H-03H	ext	23
b.eave.tubes	0	1	typical	7/18/18	7/19/18	10	03H-04H	ext	26
b.eave.tubes	0	1	typical	7/18/18	7/19/18	11	04H-05H	ext	14
b.eave.tubes	0	1	typical	7/18/18	7/19/18	12	05H-06H	ext	13
b.eave.tubes	0	1	typical	7/18/18	7/19/18	13	06H-07H	ext	0
b.eave.tubes	0	1	typical	7/18/18	7/19/18	14	07H-08H	ext	0
b.eave.tubes	0	1	typical	7/19/18	7/20/18	1	18H-19H	ext	0
b.eave.tubes	0	1	typical	7/19/18	7/20/18	2	19H-20H	ext	2
b.eave.tubes	0	1	typical	7/19/18	7/20/18	3	20H-21H	ext	6
b.eave.tubes	0	1	typical	7/19/18	7/20/18	4	21H-22H	ext	15
b.eave.tubes	0	1	typical	7/19/18	7/20/18	5	22H-23H	ext	11
b.eave.tubes	0	1	typical	7/19/18	7/20/18	6	23H-24H	ext	23
b.eave.tubes	0	1	typical	7/19/18	7/20/18	7	00H-01H	ext	35
b.eave.tubes	0	1	typical	7/19/18	7/20/18	8	01H-02H	ext	15
b.eave.tubes	0	1	typical	7/19/18	7/20/18	9	02H-03H	ext	14
b.eave.tubes	0	1	typical	7/19/18	7/20/18	10	03H-04H	ext	15
b.eave.tubes	0	1	typical	7/19/18	7/20/18	11	04H-05H	ext	6
b.eave.tubes	0	1	typical	7/19/18	7/20/18	12	05H-06H	ext	11
b.eave.tubes	0	1	typical	7/19/18	7/20/18	13	06H-07H	ext	0
b.eave.tubes	0	1	typical	7/19/18	7/20/18	14	07H-08H	ext	0
b.eave.tubes	0	1	typical	7/23/18	7/24/18	1	18H-19H	ext	0
b.eave.tubes	0	1	typical	7/23/18	7/24/18	2	19H-20H	ext	2
b.eave.tubes	0	1	typical	7/23/18	7/24/18	3	20H-21H	ext	1
b.eave.tubes	0	1	typical	7/23/18	7/24/18	4	21H-22H	ext	10
b.eave.tubes	0	1	typical	7/23/18	7/24/18	5	22H-23H	ext	11
b.eave.tubes	0	1	typical	7/23/18	7/24/18	6	23H-24H	ext	19
b.eave.tubes	0	1	typical	7/23/18	7/24/18	7	00H-01H	ext	23
b.eave.tubes	0	1	typical	7/23/18	7/24/18	8	01H-02H	ext	40
b.eave.tubes	0	1	typical	7/23/18	7/24/18	9	02H-03H	ext	23
b.eave.tubes	0	1	typical	7/23/18	7/24/18	10	03H-04H	ext	15
b.eave.tubes	0	1	typical	7/23/18	7/24/18	11	04H-05H	ext	17
b.eave.tubes	0	1	typical	7/23/18	7/24/18	12	05H-06H	ext	18
b.eave.tubes	0	1	typical	7/23/18	7/24/18	13	06H-07H	ext	0
b.eave.tubes	0	1	typical	7/23/18	7/24/18	14	07H-08H	ext	0
b.eave.tubes	0	1	typical	7/30/18	7/31/18	1	18H-19H	ext	0
b.eave.tubes	0	1	typical	7/30/18	7/31/18	2	19H-20H	ext	3
b.eave.tubes	0	1	typical	7/30/18	7/31/18	3	20H-21H	ext	5
b.eave.tubes	0	1	typical	7/30/18	7/31/18	4	21H-22H	ext	4
b.eave.tubes	0	1	typical	7/30/18	7/31/18	5	22H-23H	ext	6
b.eave.tubes	0	1	typical	7/30/18	7/31/18	6	23H-24H	ext	0
b.eave.tubes	0	1	typical	7/30/18	7/31/18	7	00H-01H	ext	8
b.eave.tubes	0	1	typical	7/30/18	7/31/18	8	01H-02H	ext	2
b.eave.tubes	0	1	typical	7/30/18	7/31/18	9	02H-03H	ext	10
b.eave.tubes	0	1	typical	7/30/18	7/31/18	10	03H-04H	ext	7
b.eave.tubes	0	1	typical	7/30/18	7/31/18	11	04H-05H	ext	11
b.eave.tubes	0	1	typical	7/30/18	7/31/18	12	05H-06H	ext	11
b.eave.tubes	0	1	typical	7/30/18	7/31/18	13	06H-07H	ext	0
b.eave.tubes	0	1	typical	7/30/18	7/31/18	14	07H-08H	ext	0
b.eave.tubes	0	1	typical	7/31/18	8/1/18	1	18H-19H	ext	0
b.eave.tubes	0	1	typical	7/31/18	8/1/18	2	19H-20H	ext	2
b.eave.tubes	0	1	typical	7/31/18	8/1/18	3	20H-21H	ext	2
b.eave.tubes	0	1	typical	7/31/18	8/1/18	4	21H-22H	ext	0
b.eave.tubes	0	1	typical	7/31/18	8/1/18	5	22H-23H	ext	4
b.eave.tubes	0	1	typical	7/31/18	8/1/18	6	23H-24H	ext	8
b.eave.tubes	0	1	typical	7/31/18	8/1/18	7	00H-01H	ext	12
b.eave.tubes	0	1	typical	7/31/18	8/1/18	8	01H-02H	ext	8
b.eave.tubes	0	1	typical	7/31/18	8/1/18	9	02H-03H	ext	17
b.eave.tubes	0	1	typical	7/31/18	8/1/18	10	03H-04H	ext	5
b.eave.tubes	0	1	typical	7/31/18	8/1/18	11	04H-05H	ext	5
b.eave.tubes	0	1	typical	7/31/18	8/1/18	12	05H-06H	ext	4
b.eave.tubes	0	1	typical	7/31/18	8/1/18	13	06H-07H	ext	0
b.eave.tubes	0	1	typical	7/31/18	8/1/18	14	07H-08H	ext	0
b.eave.tubes	0	1	typical	8/1/18	8/2/18	1	18H-19H	ext	0
b.eave.tubes	0	1	typical	8/1/18	8/2/18	2	19H-20H	ext	1
b.eave.tubes	0	1	typical	8/1/18	8/2/18	3	20H-21H	ext	7
b.eave.tubes	0	1	typical	8/1/18	8/2/18	4	21H-22H	ext	8
b.eave.tubes	0	1	typical	8/1/18	8/2/18	5	22H-23H	ext	10
b.eave.tubes	0	1	typical	8/1/18	8/2/18	6	23H-24H	ext	6
b.eave.tubes	0	1	typical	8/1/18	8/2/18	7	00H-01H	ext	6
b.eave.tubes	0	1	typical	8/1/18	8/2/18	8	01H-02H	ext	19
b.eave.tubes	0	1	typical	8/1/18	8/2/18	9	02H-03H	ext	8
b.eave.tubes	0	1	typical	8/1/18	8/2/18	10	03H-04H	ext	4
b.eave.tubes	0	1	typical	8/1/18	8/2/18	11	04H-05H	ext	3
b.eave.tubes	0	1	typical	8/1/18	8/2/18	12	05H-06H	ext	0
b.eave.tubes	0	1	typical	8/1/18	8/2/18	13	06H-07H	ext	0
b.eave.tubes	0	1	typical	8/1/18	8/2/18	14	07H-08H	ext	0
c.screening.eavetubes	1	1	typical	5/28/18	5/29/18	1	18H-19H	int	0
c.screening.eavetubes	1	1	typical	5/28/18	5/29/18	2	19H-20H	int	0
c.screening.eavetubes	1	1	typical	5/28/18	5/29/18	3	20H-21H	int	0
c.screening.eavetubes	1	1	typical	5/28/18	5/29/18	4	21H-22H	int	1
c.screening.eavetubes	1	1	typical	5/28/18	5/29/18	5	22H-23H	int	1
c.screening.eavetubes	1	1	typical	5/28/18	5/29/18	6	23H-24H	int	0
c.screening.eavetubes	1	1	typical	5/28/18	5/29/18	7	00H-01H	int	0
c.screening.eavetubes	1	1	typical	5/28/18	5/29/18	8	01H-02H	int	5
c.screening.eavetubes	1	1	typical	5/28/18	5/29/18	9	02H-03H	int	0
c.screening.eavetubes	1	1	typical	5/28/18	5/29/18	10	03H-04H	int	1
c.screening.eavetubes	1	1	typical	5/28/18	5/29/18	11	04H-05H	int	0
c.screening.eavetubes	1	1	typical	5/28/18	5/29/18	12	05H-06H	int	0
c.screening.eavetubes	1	1	typical	5/28/18	5/29/18	13	06H-07H	int	0
c.screening.eavetubes	1	1	typical	5/28/18	5/29/18	14	07H-08H	int	0
c.screening.eavetubes	1	1	typical	5/31/18	6/1/18	1	18H-19H	int	0
c.screening.eavetubes	1	1	typical	5/31/18	6/1/18	2	19H-20H	int	0
c.screening.eavetubes	1	1	typical	5/31/18	6/1/18	3	20H-21H	int	0
c.screening.eavetubes	1	1	typical	5/31/18	6/1/18	4	21H-22H	int	0
c.screening.eavetubes	1	1	typical	5/31/18	6/1/18	5	22H-23H	int	0
c.screening.eavetubes	1	1	typical	5/31/18	6/1/18	6	23H-24H	int	0
c.screening.eavetubes	1	1	typical	5/31/18	6/1/18	7	00H-01H	int	0
c.screening.eavetubes	1	1	typical	5/31/18	6/1/18	8	01H-02H	int	2
c.screening.eavetubes	1	1	typical	5/31/18	6/1/18	9	02H-03H	int	0
c.screening.eavetubes	1	1	typical	5/31/18	6/1/18	10	03H-04H	int	2
c.screening.eavetubes	1	1	typical	5/31/18	6/1/18	11	04H-05H	int	2
c.screening.eavetubes	1	1	typical	5/31/18	6/1/18	12	05H-06H	int	0
c.screening.eavetubes	1	1	typical	5/31/18	6/1/18	13	06H-07H	int	0
c.screening.eavetubes	1	1	typical	5/31/18	6/1/18	14	07H-08H	int	0
c.screening.eavetubes	1	1	typical	6/5/18	6/6/18	1	18H-19H	int	0
c.screening.eavetubes	1	1	typical	6/5/18	6/6/18	2	19H-20H	int	0
c.screening.eavetubes	1	1	typical	6/5/18	6/6/18	3	20H-21H	int	0
c.screening.eavetubes	1	1	typical	6/5/18	6/6/18	4	21H-22H	int	0
c.screening.eavetubes	1	1	typical	6/5/18	6/6/18	5	22H-23H	int	3
c.screening.eavetubes	1	1	typical	6/5/18	6/6/18	6	23H-24H	int	1
c.screening.eavetubes	1	1	typical	6/5/18	6/6/18	7	00H-01H	int	0
c.screening.eavetubes	1	1	typical	6/5/18	6/6/18	8	01H-02H	int	0
c.screening.eavetubes	1	1	typical	6/5/18	6/6/18	9	02H-03H	int	0
c.screening.eavetubes	1	1	typical	6/5/18	6/6/18	10	03H-04H	int	1
c.screening.eavetubes	1	1	typical	6/5/18	6/6/18	11	04H-05H	int	0
c.screening.eavetubes	1	1	typical	6/5/18	6/6/18	12	05H-06H	int	0
c.screening.eavetubes	1	1	typical	6/5/18	6/6/18	13	06H-07H	int	0
c.screening.eavetubes	1	1	typical	6/5/18	6/6/18	14	07H-08H	int	0
c.screening.eavetubes	1	1	typical	6/10/18	6/11/18	1	18H-19H	int	0
c.screening.eavetubes	1	1	typical	6/10/18	6/11/18	2	19H-20H	int	0
c.screening.eavetubes	1	1	typical	6/10/18	6/11/18	3	20H-21H	int	0
c.screening.eavetubes	1	1	typical	6/10/18	6/11/18	4	21H-22H	int	0
c.screening.eavetubes	1	1	typical	6/10/18	6/11/18	5	22H-23H	int	0
c.screening.eavetubes	1	1	typical	6/10/18	6/11/18	6	23H-24H	int	0
c.screening.eavetubes	1	1	typical	6/10/18	6/11/18	7	00H-01H	int	0
c.screening.eavetubes	1	1	typical	6/10/18	6/11/18	8	01H-02H	int	0
c.screening.eavetubes	1	1	typical	6/10/18	6/11/18	9	02H-03H	int	0
c.screening.eavetubes	1	1	typical	6/10/18	6/11/18	10	03H-04H	int	0
c.screening.eavetubes	1	1	typical	6/10/18	6/11/18	11	04H-05H	int	0
c.screening.eavetubes	1	1	typical	6/10/18	6/11/18	12	05H-06H	int	0
c.screening.eavetubes	1	1	typical	6/10/18	6/11/18	13	06H-07H	int	0
c.screening.eavetubes	1	1	typical	6/10/18	6/11/18	14	07H-08H	int	0
c.screening.eavetubes	1	1	typical	6/11/18	6/12/18	1	18H-19H	int	0
c.screening.eavetubes	1	1	typical	6/11/18	6/12/18	2	19H-20H	int	0
c.screening.eavetubes	1	1	typical	6/11/18	6/12/18	3	20H-21H	int	0
c.screening.eavetubes	1	1	typical	6/11/18	6/12/18	4	21H-22H	int	0
c.screening.eavetubes	1	1	typical	6/11/18	6/12/18	5	22H-23H	int	1
c.screening.eavetubes	1	1	typical	6/11/18	6/12/18	6	23H-24H	int	0
c.screening.eavetubes	1	1	typical	6/11/18	6/12/18	7	00H-01H	int	0
c.screening.eavetubes	1	1	typical	6/11/18	6/12/18	8	01H-02H	int	1
c.screening.eavetubes	1	1	typical	6/11/18	6/12/18	9	02H-03H	int	0
c.screening.eavetubes	1	1	typical	6/11/18	6/12/18	10	03H-04H	int	0
c.screening.eavetubes	1	1	typical	6/11/18	6/12/18	11	04H-05H	int	0
c.screening.eavetubes	1	1	typical	6/11/18	6/12/18	12	05H-06H	int	0
c.screening.eavetubes	1	1	typical	6/11/18	6/12/18	13	06H-07H	int	0
c.screening.eavetubes	1	1	typical	6/11/18	6/12/18	14	07H-08H	int	0
c.screening.eavetubes	1	1	typical	6/12/18	6/13/18	1	18H-19H	int	0
c.screening.eavetubes	1	1	typical	6/12/18	6/13/18	2	19H-20H	int	0
c.screening.eavetubes	1	1	typical	6/12/18	6/13/18	3	20H-21H	int	0
c.screening.eavetubes	1	1	typical	6/12/18	6/13/18	4	21H-22H	int	0
c.screening.eavetubes	1	1	typical	6/12/18	6/13/18	5	22H-23H	int	0
c.screening.eavetubes	1	1	typical	6/12/18	6/13/18	6	23H-24H	int	0
c.screening.eavetubes	1	1	typical	6/12/18	6/13/18	7	00H-01H	int	0
c.screening.eavetubes	1	1	typical	6/12/18	6/13/18	8	01H-02H	int	0
c.screening.eavetubes	1	1	typical	6/12/18	6/13/18	9	02H-03H	int	0
c.screening.eavetubes	1	1	typical	6/12/18	6/13/18	10	03H-04H	int	0
c.screening.eavetubes	1	1	typical	6/12/18	6/13/18	11	04H-05H	int	0
c.screening.eavetubes	1	1	typical	6/12/18	6/13/18	12	05H-06H	int	0
c.screening.eavetubes	1	1	typical	6/12/18	6/13/18	13	06H-07H	int	0
c.screening.eavetubes	1	1	typical	6/12/18	6/13/18	14	07H-08H	int	0
c.screening.eavetubes	1	1	typical	6/17/18	6/18/18	1	18H-19H	int	0
c.screening.eavetubes	1	1	typical	6/17/18	6/18/18	2	19H-20H	int	0
c.screening.eavetubes	1	1	typical	6/17/18	6/18/18	3	20H-21H	int	0
c.screening.eavetubes	1	1	typical	6/17/18	6/18/18	4	21H-22H	int	0
c.screening.eavetubes	1	1	typical	6/17/18	6/18/18	5	22H-23H	int	0
c.screening.eavetubes	1	1	typical	6/17/18	6/18/18	6	23H-24H	int	0
c.screening.eavetubes	1	1	typical	6/17/18	6/18/18	7	00H-01H	int	0
c.screening.eavetubes	1	1	typical	6/17/18	6/18/18	8	01H-02H	int	1
c.screening.eavetubes	1	1	typical	6/17/18	6/18/18	9	02H-03H	int	0
c.screening.eavetubes	1	1	typical	6/17/18	6/18/18	10	03H-04H	int	0
c.screening.eavetubes	1	1	typical	6/17/18	6/18/18	11	04H-05H	int	1
c.screening.eavetubes	1	1	typical	6/17/18	6/18/18	12	05H-06H	int	0
c.screening.eavetubes	1	1	typical	6/17/18	6/18/18	13	06H-07H	int	0
c.screening.eavetubes	1	1	typical	6/17/18	6/18/18	14	07H-08H	int	0
c.screening.eavetubes	1	1	typical	6/19/18	6/20/18	1	18H-19H	int	0
c.screening.eavetubes	1	1	typical	6/19/18	6/20/18	2	19H-20H	int	0
c.screening.eavetubes	1	1	typical	6/19/18	6/20/18	3	20H-21H	int	0
c.screening.eavetubes	1	1	typical	6/19/18	6/20/18	4	21H-22H	int	0
c.screening.eavetubes	1	1	typical	6/19/18	6/20/18	5	22H-23H	int	0
c.screening.eavetubes	1	1	typical	6/19/18	6/20/18	6	23H-24H	int	0
c.screening.eavetubes	1	1	typical	6/19/18	6/20/18	7	00H-01H	int	0
c.screening.eavetubes	1	1	typical	6/19/18	6/20/18	8	01H-02H	int	0
c.screening.eavetubes	1	1	typical	6/19/18	6/20/18	9	02H-03H	int	0
c.screening.eavetubes	1	1	typical	6/19/18	6/20/18	10	03H-04H	int	0
c.screening.eavetubes	1	1	typical	6/19/18	6/20/18	11	04H-05H	int	0
c.screening.eavetubes	1	1	typical	6/19/18	6/20/18	12	05H-06H	int	0
c.screening.eavetubes	1	1	typical	6/19/18	6/20/18	13	06H-07H	int	0
c.screening.eavetubes	1	1	typical	6/19/18	6/20/18	14	07H-08H	int	0
c.screening.eavetubes	1	1	typical	6/20/18	6/21/18	1	18H-19H	int	0
c.screening.eavetubes	1	1	typical	6/20/18	6/21/18	2	19H-20H	int	1
c.screening.eavetubes	1	1	typical	6/20/18	6/21/18	3	20H-21H	int	1
c.screening.eavetubes	1	1	typical	6/20/18	6/21/18	4	21H-22H	int	0
c.screening.eavetubes	1	1	typical	6/20/18	6/21/18	5	22H-23H	int	0
c.screening.eavetubes	1	1	typical	6/20/18	6/21/18	6	23H-24H	int	0
c.screening.eavetubes	1	1	typical	6/20/18	6/21/18	7	00H-01H	int	0
c.screening.eavetubes	1	1	typical	6/20/18	6/21/18	8	01H-02H	int	0
c.screening.eavetubes	1	1	typical	6/20/18	6/21/18	9	02H-03H	int	0
c.screening.eavetubes	1	1	typical	6/20/18	6/21/18	10	03H-04H	int	0
c.screening.eavetubes	1	1	typical	6/20/18	6/21/18	11	04H-05H	int	0
c.screening.eavetubes	1	1	typical	6/20/18	6/21/18	12	05H-06H	int	0
c.screening.eavetubes	1	1	typical	6/20/18	6/21/18	13	06H-07H	int	0
c.screening.eavetubes	1	1	typical	6/20/18	6/21/18	14	07H-08H	int	0
c.screening.eavetubes	1	1	typical	6/24/18	6/25/18	1	18H-19H	int	0
c.screening.eavetubes	1	1	typical	6/24/18	6/25/18	2	19H-20H	int	0
c.screening.eavetubes	1	1	typical	6/24/18	6/25/18	3	20H-21H	int	0
c.screening.eavetubes	1	1	typical	6/24/18	6/25/18	4	21H-22H	int	3
c.screening.eavetubes	1	1	typical	6/24/18	6/25/18	5	22H-23H	int	2
c.screening.eavetubes	1	1	typical	6/24/18	6/25/18	6	23H-24H	int	3
c.screening.eavetubes	1	1	typical	6/24/18	6/25/18	7	00H-01H	int	0
c.screening.eavetubes	1	1	typical	6/24/18	6/25/18	8	01H-02H	int	1
c.screening.eavetubes	1	1	typical	6/24/18	6/25/18	9	02H-03H	int	1
c.screening.eavetubes	1	1	typical	6/24/18	6/25/18	10	03H-04H	int	0
c.screening.eavetubes	1	1	typical	6/24/18	6/25/18	11	04H-05H	int	0
c.screening.eavetubes	1	1	typical	6/24/18	6/25/18	12	05H-06H	int	0
c.screening.eavetubes	1	1	typical	6/24/18	6/25/18	13	06H-07H	int	0
c.screening.eavetubes	1	1	typical	6/24/18	6/25/18	14	07H-08H	int	0
c.screening.eavetubes	1	1	typical	6/28/18	6/29/18	1	18H-19H	int	0
c.screening.eavetubes	1	1	typical	6/28/18	6/29/18	2	19H-20H	int	0
c.screening.eavetubes	1	1	typical	6/28/18	6/29/18	3	20H-21H	int	0
c.screening.eavetubes	1	1	typical	6/28/18	6/29/18	4	21H-22H	int	1
c.screening.eavetubes	1	1	typical	6/28/18	6/29/18	5	22H-23H	int	0
c.screening.eavetubes	1	1	typical	6/28/18	6/29/18	6	23H-24H	int	0
c.screening.eavetubes	1	1	typical	6/28/18	6/29/18	7	00H-01H	int	1
c.screening.eavetubes	1	1	typical	6/28/18	6/29/18	8	01H-02H	int	0
c.screening.eavetubes	1	1	typical	6/28/18	6/29/18	9	02H-03H	int	0
c.screening.eavetubes	1	1	typical	6/28/18	6/29/18	10	03H-04H	int	0
c.screening.eavetubes	1	1	typical	6/28/18	6/29/18	11	04H-05H	int	0
c.screening.eavetubes	1	1	typical	6/28/18	6/29/18	12	05H-06H	int	0
c.screening.eavetubes	1	1	typical	6/28/18	6/29/18	13	06H-07H	int	0
c.screening.eavetubes	1	1	typical	6/28/18	6/29/18	14	07H-08H	int	0
c.screening.eavetubes	1	1	typical	7/1/18	7/2/18	1	18H-19H	int	0
c.screening.eavetubes	1	1	typical	7/1/18	7/2/18	2	19H-20H	int	0
c.screening.eavetubes	1	1	typical	7/1/18	7/2/18	3	20H-21H	int	0
c.screening.eavetubes	1	1	typical	7/1/18	7/2/18	4	21H-22H	int	0
c.screening.eavetubes	1	1	typical	7/1/18	7/2/18	5	22H-23H	int	0
c.screening.eavetubes	1	1	typical	7/1/18	7/2/18	6	23H-24H	int	0
c.screening.eavetubes	1	1	typical	7/1/18	7/2/18	7	00H-01H	int	0
c.screening.eavetubes	1	1	typical	7/1/18	7/2/18	8	01H-02H	int	0
c.screening.eavetubes	1	1	typical	7/1/18	7/2/18	9	02H-03H	int	0
c.screening.eavetubes	1	1	typical	7/1/18	7/2/18	10	03H-04H	int	0
c.screening.eavetubes	1	1	typical	7/1/18	7/2/18	11	04H-05H	int	0
c.screening.eavetubes	1	1	typical	7/1/18	7/2/18	12	05H-06H	int	0
c.screening.eavetubes	1	1	typical	7/1/18	7/2/18	13	06H-07H	int	0
c.screening.eavetubes	1	1	typical	7/1/18	7/2/18	14	07H-08H	int	0
c.screening.eavetubes	1	1	typical	7/5/18	7/6/18	1	18H-19H	int	0
c.screening.eavetubes	1	1	typical	7/5/18	7/6/18	2	19H-20H	int	2
c.screening.eavetubes	1	1	typical	7/5/18	7/6/18	3	20H-21H	int	1
c.screening.eavetubes	1	1	typical	7/5/18	7/6/18	4	21H-22H	int	2
c.screening.eavetubes	1	1	typical	7/5/18	7/6/18	5	22H-23H	int	7
c.screening.eavetubes	1	1	typical	7/5/18	7/6/18	6	23H-24H	int	3
c.screening.eavetubes	1	1	typical	7/5/18	7/6/18	7	00H-01H	int	10
c.screening.eavetubes	1	1	typical	7/5/18	7/6/18	8	01H-02H	int	7
c.screening.eavetubes	1	1	typical	7/5/18	7/6/18	9	02H-03H	int	5
c.screening.eavetubes	1	1	typical	7/5/18	7/6/18	10	03H-04H	int	0
c.screening.eavetubes	1	1	typical	7/5/18	7/6/18	11	04H-05H	int	2
c.screening.eavetubes	1	1	typical	7/5/18	7/6/18	12	05H-06H	int	3
c.screening.eavetubes	1	1	typical	7/5/18	7/6/18	13	06H-07H	int	0
c.screening.eavetubes	1	1	typical	7/5/18	7/6/18	14	07H-08H	int	0
c.screening.eavetubes	1	1	typical	7/8/18	7/9/18	1	18H-19H	int	0
c.screening.eavetubes	1	1	typical	7/8/18	7/9/18	2	19H-20H	int	0
c.screening.eavetubes	1	1	typical	7/8/18	7/9/18	3	20H-21H	int	0
c.screening.eavetubes	1	1	typical	7/8/18	7/9/18	4	21H-22H	int	0
c.screening.eavetubes	1	1	typical	7/8/18	7/9/18	5	22H-23H	int	0
c.screening.eavetubes	1	1	typical	7/8/18	7/9/18	6	23H-24H	int	0
c.screening.eavetubes	1	1	typical	7/8/18	7/9/18	7	00H-01H	int	0
c.screening.eavetubes	1	1	typical	7/8/18	7/9/18	8	01H-02H	int	0
c.screening.eavetubes	1	1	typical	7/8/18	7/9/18	9	02H-03H	int	3
c.screening.eavetubes	1	1	typical	7/8/18	7/9/18	10	03H-04H	int	2
c.screening.eavetubes	1	1	typical	7/8/18	7/9/18	11	04H-05H	int	1
c.screening.eavetubes	1	1	typical	7/8/18	7/9/18	12	05H-06H	int	8
c.screening.eavetubes	1	1	typical	7/8/18	7/9/18	13	06H-07H	int	0
c.screening.eavetubes	1	1	typical	7/8/18	7/9/18	14	07H-08H	int	1
c.screening.eavetubes	1	1	typical	7/9/18	7/10/18	1	18H-19H	int	1
c.screening.eavetubes	1	1	typical	7/9/18	7/10/18	2	19H-20H	int	1
c.screening.eavetubes	1	1	typical	7/9/18	7/10/18	3	20H-21H	int	0
c.screening.eavetubes	1	1	typical	7/9/18	7/10/18	4	21H-22H	int	3
c.screening.eavetubes	1	1	typical	7/9/18	7/10/18	5	22H-23H	int	8
c.screening.eavetubes	1	1	typical	7/9/18	7/10/18	6	23H-24H	int	1
c.screening.eavetubes	1	1	typical	7/9/18	7/10/18	7	00H-01H	int	0
c.screening.eavetubes	1	1	typical	7/9/18	7/10/18	8	01H-02H	int	0
c.screening.eavetubes	1	1	typical	7/9/18	7/10/18	9	02H-03H	int	0
c.screening.eavetubes	1	1	typical	7/9/18	7/10/18	10	03H-04H	int	0
c.screening.eavetubes	1	1	typical	7/9/18	7/10/18	11	04H-05H	int	0
c.screening.eavetubes	1	1	typical	7/9/18	7/10/18	12	05H-06H	int	0
c.screening.eavetubes	1	1	typical	7/9/18	7/10/18	13	06H-07H	int	3
c.screening.eavetubes	1	1	typical	7/9/18	7/10/18	14	07H-08H	int	0
c.screening.eavetubes	1	1	typical	7/12/18	7/13/18	1	18H-19H	int	0
c.screening.eavetubes	1	1	typical	7/12/18	7/13/18	2	19H-20H	int	4
c.screening.eavetubes	1	1	typical	7/12/18	7/13/18	3	20H-21H	int	0
c.screening.eavetubes	1	1	typical	7/12/18	7/13/18	4	21H-22H	int	5
c.screening.eavetubes	1	1	typical	7/12/18	7/13/18	5	22H-23H	int	7
c.screening.eavetubes	1	1	typical	7/12/18	7/13/18	6	23H-24H	int	8
c.screening.eavetubes	1	1	typical	7/12/18	7/13/18	7	00H-01H	int	7
c.screening.eavetubes	1	1	typical	7/12/18	7/13/18	8	01H-02H	int	8
c.screening.eavetubes	1	1	typical	7/12/18	7/13/18	9	02H-03H	int	4
c.screening.eavetubes	1	1	typical	7/12/18	7/13/18	10	03H-04H	int	0
c.screening.eavetubes	1	1	typical	7/12/18	7/13/18	11	04H-05H	int	0
c.screening.eavetubes	1	1	typical	7/12/18	7/13/18	12	05H-06H	int	2
c.screening.eavetubes	1	1	typical	7/12/18	7/13/18	13	06H-07H	int	0
c.screening.eavetubes	1	1	typical	7/12/18	7/13/18	14	07H-08H	int	0
c.screening.eavetubes	1	1	typical	7/15/18	7/16/18	1	18H-19H	int	0
c.screening.eavetubes	1	1	typical	7/15/18	7/16/18	2	19H-20H	int	2
c.screening.eavetubes	1	1	typical	7/15/18	7/16/18	3	20H-21H	int	2
c.screening.eavetubes	1	1	typical	7/15/18	7/16/18	4	21H-22H	int	1
c.screening.eavetubes	1	1	typical	7/15/18	7/16/18	5	22H-23H	int	1
c.screening.eavetubes	1	1	typical	7/15/18	7/16/18	6	23H-24H	int	6
c.screening.eavetubes	1	1	typical	7/15/18	7/16/18	7	00H-01H	int	1
c.screening.eavetubes	1	1	typical	7/15/18	7/16/18	8	01H-02H	int	0
c.screening.eavetubes	1	1	typical	7/15/18	7/16/18	9	02H-03H	int	0
c.screening.eavetubes	1	1	typical	7/15/18	7/16/18	10	03H-04H	int	0
c.screening.eavetubes	1	1	typical	7/15/18	7/16/18	11	04H-05H	int	0
c.screening.eavetubes	1	1	typical	7/15/18	7/16/18	12	05H-06H	int	0
c.screening.eavetubes	1	1	typical	7/15/18	7/16/18	13	06H-07H	int	0
c.screening.eavetubes	1	1	typical	7/15/18	7/16/18	14	07H-08H	int	0
c.screening.eavetubes	1	1	typical	7/17/18	7/18/18	1	18H-19H	int	0
c.screening.eavetubes	1	1	typical	7/17/18	7/18/18	2	19H-20H	int	1
c.screening.eavetubes	1	1	typical	7/17/18	7/18/18	3	20H-21H	int	2
c.screening.eavetubes	1	1	typical	7/17/18	7/18/18	4	21H-22H	int	1
c.screening.eavetubes	1	1	typical	7/17/18	7/18/18	5	22H-23H	int	1
c.screening.eavetubes	1	1	typical	7/17/18	7/18/18	6	23H-24H	int	4
c.screening.eavetubes	1	1	typical	7/17/18	7/18/18	7	00H-01H	int	2
c.screening.eavetubes	1	1	typical	7/17/18	7/18/18	8	01H-02H	int	2
c.screening.eavetubes	1	1	typical	7/17/18	7/18/18	9	02H-03H	int	0
c.screening.eavetubes	1	1	typical	7/17/18	7/18/18	10	03H-04H	int	0
c.screening.eavetubes	1	1	typical	7/17/18	7/18/18	11	04H-05H	int	0
c.screening.eavetubes	1	1	typical	7/17/18	7/18/18	12	05H-06H	int	0
c.screening.eavetubes	1	1	typical	7/17/18	7/18/18	13	06H-07H	int	0
c.screening.eavetubes	1	1	typical	7/17/18	7/18/18	14	07H-08H	int	0
c.screening.eavetubes	1	1	typical	7/22/18	7/23/18	1	18H-19H	int	0
c.screening.eavetubes	1	1	typical	7/22/18	7/23/18	2	19H-20H	int	2
c.screening.eavetubes	1	1	typical	7/22/18	7/23/18	3	20H-21H	int	0
c.screening.eavetubes	1	1	typical	7/22/18	7/23/18	4	21H-22H	int	2
c.screening.eavetubes	1	1	typical	7/22/18	7/23/18	5	22H-23H	int	1
c.screening.eavetubes	1	1	typical	7/22/18	7/23/18	6	23H-24H	int	3
c.screening.eavetubes	1	1	typical	7/22/18	7/23/18	7	00H-01H	int	5
c.screening.eavetubes	1	1	typical	7/22/18	7/23/18	8	01H-02H	int	2
c.screening.eavetubes	1	1	typical	7/22/18	7/23/18	9	02H-03H	int	3
c.screening.eavetubes	1	1	typical	7/22/18	7/23/18	10	03H-04H	int	1
c.screening.eavetubes	1	1	typical	7/22/18	7/23/18	11	04H-05H	int	1
c.screening.eavetubes	1	1	typical	7/22/18	7/23/18	12	05H-06H	int	4
c.screening.eavetubes	1	1	typical	7/22/18	7/23/18	13	06H-07H	int	3
c.screening.eavetubes	1	1	typical	7/22/18	7/23/18	14	07H-08H	int	0
c.screening.eavetubes	1	1	typical	7/23/18	7/24/18	1	18H-19H	int	1
c.screening.eavetubes	1	1	typical	7/23/18	7/24/18	2	19H-20H	int	1
c.screening.eavetubes	1	1	typical	7/23/18	7/24/18	3	20H-21H	int	2
c.screening.eavetubes	1	1	typical	7/23/18	7/24/18	4	21H-22H	int	7
c.screening.eavetubes	1	1	typical	7/23/18	7/24/18	5	22H-23H	int	10
c.screening.eavetubes	1	1	typical	7/23/18	7/24/18	6	23H-24H	int	8
c.screening.eavetubes	1	1	typical	7/23/18	7/24/18	7	00H-01H	int	16
c.screening.eavetubes	1	1	typical	7/23/18	7/24/18	8	01H-02H	int	3
c.screening.eavetubes	1	1	typical	7/23/18	7/24/18	9	02H-03H	int	3
c.screening.eavetubes	1	1	typical	7/23/18	7/24/18	10	03H-04H	int	1
c.screening.eavetubes	1	1	typical	7/23/18	7/24/18	11	04H-05H	int	0
c.screening.eavetubes	1	1	typical	7/23/18	7/24/18	12	05H-06H	int	0
c.screening.eavetubes	1	1	typical	7/23/18	7/24/18	13	06H-07H	int	0
c.screening.eavetubes	1	1	typical	7/23/18	7/24/18	14	07H-08H	int	0
c.screening.eavetubes	1	1	typical	7/25/18	7/26/18	1	18H-19H	int	0
c.screening.eavetubes	1	1	typical	7/25/18	7/26/18	2	19H-20H	int	0
c.screening.eavetubes	1	1	typical	7/25/18	7/26/18	3	20H-21H	int	0
c.screening.eavetubes	1	1	typical	7/25/18	7/26/18	4	21H-22H	int	5
c.screening.eavetubes	1	1	typical	7/25/18	7/26/18	5	22H-23H	int	2
c.screening.eavetubes	1	1	typical	7/25/18	7/26/18	6	23H-24H	int	3
c.screening.eavetubes	1	1	typical	7/25/18	7/26/18	7	00H-01H	int	1
c.screening.eavetubes	1	1	typical	7/25/18	7/26/18	8	01H-02H	int	5
c.screening.eavetubes	1	1	typical	7/25/18	7/26/18	9	02H-03H	int	1
c.screening.eavetubes	1	1	typical	7/25/18	7/26/18	10	03H-04H	int	3
c.screening.eavetubes	1	1	typical	7/25/18	7/26/18	11	04H-05H	int	4
c.screening.eavetubes	1	1	typical	7/25/18	7/26/18	12	05H-06H	int	1
c.screening.eavetubes	1	1	typical	7/25/18	7/26/18	13	06H-07H	int	0
c.screening.eavetubes	1	1	typical	7/25/18	7/26/18	14	07H-08H	int	0
c.screening.eavetubes	1	1	typical	7/26/18	7/27/18	1	18H-19H	int	1
c.screening.eavetubes	1	1	typical	7/26/18	7/27/18	2	19H-20H	int	0
c.screening.eavetubes	1	1	typical	7/26/18	7/27/18	3	20H-21H	int	0
c.screening.eavetubes	1	1	typical	7/26/18	7/27/18	4	21H-22H	int	0
c.screening.eavetubes	1	1	typical	7/26/18	7/27/18	5	22H-23H	int	2
c.screening.eavetubes	1	1	typical	7/26/18	7/27/18	6	23H-24H	int	2
c.screening.eavetubes	1	1	typical	7/26/18	7/27/18	7	00H-01H	int	0
c.screening.eavetubes	1	1	typical	7/26/18	7/27/18	8	01H-02H	int	4
c.screening.eavetubes	1	1	typical	7/26/18	7/27/18	9	02H-03H	int	2
c.screening.eavetubes	1	1	typical	7/26/18	7/27/18	10	03H-04H	int	6
c.screening.eavetubes	1	1	typical	7/26/18	7/27/18	11	04H-05H	int	1
c.screening.eavetubes	1	1	typical	7/26/18	7/27/18	12	05H-06H	int	6
c.screening.eavetubes	1	1	typical	7/26/18	7/27/18	13	06H-07H	int	2
c.screening.eavetubes	1	1	typical	7/26/18	7/27/18	14	07H-08H	int	1
c.screening.eavetubes	1	1	typical	7/30/18	7/31/18	1	18H-19H	int	0
c.screening.eavetubes	1	1	typical	7/30/18	7/31/18	2	19H-20H	int	0
c.screening.eavetubes	1	1	typical	7/30/18	7/31/18	3	20H-21H	int	0
c.screening.eavetubes	1	1	typical	7/30/18	7/31/18	4	21H-22H	int	0
c.screening.eavetubes	1	1	typical	7/30/18	7/31/18	5	22H-23H	int	2
c.screening.eavetubes	1	1	typical	7/30/18	7/31/18	6	23H-24H	int	0
c.screening.eavetubes	1	1	typical	7/30/18	7/31/18	7	00H-01H	int	1
c.screening.eavetubes	1	1	typical	7/30/18	7/31/18	8	01H-02H	int	0
c.screening.eavetubes	1	1	typical	7/30/18	7/31/18	9	02H-03H	int	0
c.screening.eavetubes	1	1	typical	7/30/18	7/31/18	10	03H-04H	int	0
c.screening.eavetubes	1	1	typical	7/30/18	7/31/18	11	04H-05H	int	0
c.screening.eavetubes	1	1	typical	7/30/18	7/31/18	12	05H-06H	int	4
c.screening.eavetubes	1	1	typical	7/30/18	7/31/18	13	06H-07H	int	0
c.screening.eavetubes	1	1	typical	7/30/18	7/31/18	14	07H-08H	int	0
c.screening.eavetubes	1	1	typical	8/2/18	8/3/18	1	18H-19H	int	0
c.screening.eavetubes	1	1	typical	8/2/18	8/3/18	2	19H-20H	int	2
c.screening.eavetubes	1	1	typical	8/2/18	8/3/18	3	20H-21H	int	0
c.screening.eavetubes	1	1	typical	8/2/18	8/3/18	4	21H-22H	int	1
c.screening.eavetubes	1	1	typical	8/2/18	8/3/18	5	22H-23H	int	3
c.screening.eavetubes	1	1	typical	8/2/18	8/3/18	6	23H-24H	int	2
c.screening.eavetubes	1	1	typical	8/2/18	8/3/18	7	00H-01H	int	4
c.screening.eavetubes	1	1	typical	8/2/18	8/3/18	8	01H-02H	int	2
c.screening.eavetubes	1	1	typical	8/2/18	8/3/18	9	02H-03H	int	2
c.screening.eavetubes	1	1	typical	8/2/18	8/3/18	10	03H-04H	int	2
c.screening.eavetubes	1	1	typical	8/2/18	8/3/18	11	04H-05H	int	0
c.screening.eavetubes	1	1	typical	8/2/18	8/3/18	12	05H-06H	int	1
c.screening.eavetubes	1	1	typical	8/2/18	8/3/18	13	06H-07H	int	0
c.screening.eavetubes	1	1	typical	8/2/18	8/3/18	14	07H-08H	int	0
c.screening.eavetubes	1	1	typical	5/28/18	5/29/18	1	18H-19H	ext	0
c.screening.eavetubes	1	1	typical	5/28/18	5/29/18	2	19H-20H	ext	1
c.screening.eavetubes	1	1	typical	5/28/18	5/29/18	3	20H-21H	ext	1
c.screening.eavetubes	1	1	typical	5/28/18	5/29/18	4	21H-22H	ext	2
c.screening.eavetubes	1	1	typical	5/28/18	5/29/18	5	22H-23H	ext	3
c.screening.eavetubes	1	1	typical	5/28/18	5/29/18	6	23H-24H	ext	2
c.screening.eavetubes	1	1	typical	5/28/18	5/29/18	7	00H-01H	ext	4
c.screening.eavetubes	1	1	typical	5/28/18	5/29/18	8	01H-02H	ext	3
c.screening.eavetubes	1	1	typical	5/28/18	5/29/18	9	02H-03H	ext	6
c.screening.eavetubes	1	1	typical	5/28/18	5/29/18	10	03H-04H	ext	2
c.screening.eavetubes	1	1	typical	5/28/18	5/29/18	11	04H-05H	ext	1
c.screening.eavetubes	1	1	typical	5/28/18	5/29/18	12	05H-06H	ext	0
c.screening.eavetubes	1	1	typical	5/28/18	5/29/18	13	06H-07H	ext	0
c.screening.eavetubes	1	1	typical	5/28/18	5/29/18	14	07H-08H	ext	0
c.screening.eavetubes	1	1	typical	5/31/18	6/1/18	1	18H-19H	ext	0
c.screening.eavetubes	1	1	typical	5/31/18	6/1/18	2	19H-20H	ext	0
c.screening.eavetubes	1	1	typical	5/31/18	6/1/18	3	20H-21H	ext	0
c.screening.eavetubes	1	1	typical	5/31/18	6/1/18	4	21H-22H	ext	0
c.screening.eavetubes	1	1	typical	5/31/18	6/1/18	5	22H-23H	ext	1
c.screening.eavetubes	1	1	typical	5/31/18	6/1/18	6	23H-24H	ext	1
c.screening.eavetubes	1	1	typical	5/31/18	6/1/18	7	00H-01H	ext	1
c.screening.eavetubes	1	1	typical	5/31/18	6/1/18	8	01H-02H	ext	1
c.screening.eavetubes	1	1	typical	5/31/18	6/1/18	9	02H-03H	ext	1
c.screening.eavetubes	1	1	typical	5/31/18	6/1/18	10	03H-04H	ext	3
c.screening.eavetubes	1	1	typical	5/31/18	6/1/18	11	04H-05H	ext	1
c.screening.eavetubes	1	1	typical	5/31/18	6/1/18	12	05H-06H	ext	1
c.screening.eavetubes	1	1	typical	5/31/18	6/1/18	13	06H-07H	ext	0
c.screening.eavetubes	1	1	typical	5/31/18	6/1/18	14	07H-08H	ext	0
c.screening.eavetubes	1	1	typical	6/5/18	6/6/18	1	18H-19H	ext	0
c.screening.eavetubes	1	1	typical	6/5/18	6/6/18	2	19H-20H	ext	0
c.screening.eavetubes	1	1	typical	6/5/18	6/6/18	3	20H-21H	ext	1
c.screening.eavetubes	1	1	typical	6/5/18	6/6/18	4	21H-22H	ext	0
c.screening.eavetubes	1	1	typical	6/5/18	6/6/18	5	22H-23H	ext	2
c.screening.eavetubes	1	1	typical	6/5/18	6/6/18	6	23H-24H	ext	0
c.screening.eavetubes	1	1	typical	6/5/18	6/6/18	7	00H-01H	ext	3
c.screening.eavetubes	1	1	typical	6/5/18	6/6/18	8	01H-02H	ext	3
c.screening.eavetubes	1	1	typical	6/5/18	6/6/18	9	02H-03H	ext	5
c.screening.eavetubes	1	1	typical	6/5/18	6/6/18	10	03H-04H	ext	1
c.screening.eavetubes	1	1	typical	6/5/18	6/6/18	11	04H-05H	ext	2
c.screening.eavetubes	1	1	typical	6/5/18	6/6/18	12	05H-06H	ext	0
c.screening.eavetubes	1	1	typical	6/5/18	6/6/18	13	06H-07H	ext	0
c.screening.eavetubes	1	1	typical	6/5/18	6/6/18	14	07H-08H	ext	0
c.screening.eavetubes	1	1	typical	6/10/18	6/11/18	1	18H-19H	ext	0
c.screening.eavetubes	1	1	typical	6/10/18	6/11/18	2	19H-20H	ext	0
c.screening.eavetubes	1	1	typical	6/10/18	6/11/18	3	20H-21H	ext	0
c.screening.eavetubes	1	1	typical	6/10/18	6/11/18	4	21H-22H	ext	0
c.screening.eavetubes	1	1	typical	6/10/18	6/11/18	5	22H-23H	ext	0
c.screening.eavetubes	1	1	typical	6/10/18	6/11/18	6	23H-24H	ext	1
c.screening.eavetubes	1	1	typical	6/10/18	6/11/18	7	00H-01H	ext	0
c.screening.eavetubes	1	1	typical	6/10/18	6/11/18	8	01H-02H	ext	0
c.screening.eavetubes	1	1	typical	6/10/18	6/11/18	9	02H-03H	ext	2
c.screening.eavetubes	1	1	typical	6/10/18	6/11/18	10	03H-04H	ext	0
c.screening.eavetubes	1	1	typical	6/10/18	6/11/18	11	04H-05H	ext	0
c.screening.eavetubes	1	1	typical	6/10/18	6/11/18	12	05H-06H	ext	0
c.screening.eavetubes	1	1	typical	6/10/18	6/11/18	13	06H-07H	ext	0
c.screening.eavetubes	1	1	typical	6/10/18	6/11/18	14	07H-08H	ext	0
c.screening.eavetubes	1	1	typical	6/11/18	6/12/18	1	18H-19H	ext	0
c.screening.eavetubes	1	1	typical	6/11/18	6/12/18	2	19H-20H	ext	0
c.screening.eavetubes	1	1	typical	6/11/18	6/12/18	3	20H-21H	ext	0
c.screening.eavetubes	1	1	typical	6/11/18	6/12/18	4	21H-22H	ext	0
c.screening.eavetubes	1	1	typical	6/11/18	6/12/18	5	22H-23H	ext	0
c.screening.eavetubes	1	1	typical	6/11/18	6/12/18	6	23H-24H	ext	0
c.screening.eavetubes	1	1	typical	6/11/18	6/12/18	7	00H-01H	ext	1
c.screening.eavetubes	1	1	typical	6/11/18	6/12/18	8	01H-02H	ext	2
c.screening.eavetubes	1	1	typical	6/11/18	6/12/18	9	02H-03H	ext	2
c.screening.eavetubes	1	1	typical	6/11/18	6/12/18	10	03H-04H	ext	0
c.screening.eavetubes	1	1	typical	6/11/18	6/12/18	11	04H-05H	ext	0
c.screening.eavetubes	1	1	typical	6/11/18	6/12/18	12	05H-06H	ext	0
c.screening.eavetubes	1	1	typical	6/11/18	6/12/18	13	06H-07H	ext	0
c.screening.eavetubes	1	1	typical	6/11/18	6/12/18	14	07H-08H	ext	0
c.screening.eavetubes	1	1	typical	6/12/18	6/13/18	1	18H-19H	ext	0
c.screening.eavetubes	1	1	typical	6/12/18	6/13/18	2	19H-20H	ext	0
c.screening.eavetubes	1	1	typical	6/12/18	6/13/18	3	20H-21H	ext	1
c.screening.eavetubes	1	1	typical	6/12/18	6/13/18	4	21H-22H	ext	1
c.screening.eavetubes	1	1	typical	6/12/18	6/13/18	5	22H-23H	ext	1
c.screening.eavetubes	1	1	typical	6/12/18	6/13/18	6	23H-24H	ext	5
c.screening.eavetubes	1	1	typical	6/12/18	6/13/18	7	00H-01H	ext	0
c.screening.eavetubes	1	1	typical	6/12/18	6/13/18	8	01H-02H	ext	5
c.screening.eavetubes	1	1	typical	6/12/18	6/13/18	9	02H-03H	ext	2
c.screening.eavetubes	1	1	typical	6/12/18	6/13/18	10	03H-04H	ext	1
c.screening.eavetubes	1	1	typical	6/12/18	6/13/18	11	04H-05H	ext	0
c.screening.eavetubes	1	1	typical	6/12/18	6/13/18	12	05H-06H	ext	0
c.screening.eavetubes	1	1	typical	6/12/18	6/13/18	13	06H-07H	ext	0
c.screening.eavetubes	1	1	typical	6/12/18	6/13/18	14	07H-08H	ext	0
c.screening.eavetubes	1	1	typical	6/17/18	6/18/18	1	18H-19H	ext	0
c.screening.eavetubes	1	1	typical	6/17/18	6/18/18	2	19H-20H	ext	0
c.screening.eavetubes	1	1	typical	6/17/18	6/18/18	3	20H-21H	ext	2
c.screening.eavetubes	1	1	typical	6/17/18	6/18/18	4	21H-22H	ext	2
c.screening.eavetubes	1	1	typical	6/17/18	6/18/18	5	22H-23H	ext	0
c.screening.eavetubes	1	1	typical	6/17/18	6/18/18	6	23H-24H	ext	0
c.screening.eavetubes	1	1	typical	6/17/18	6/18/18	7	00H-01H	ext	1
c.screening.eavetubes	1	1	typical	6/17/18	6/18/18	8	01H-02H	ext	2
c.screening.eavetubes	1	1	typical	6/17/18	6/18/18	9	02H-03H	ext	2
c.screening.eavetubes	1	1	typical	6/17/18	6/18/18	10	03H-04H	ext	2
c.screening.eavetubes	1	1	typical	6/17/18	6/18/18	11	04H-05H	ext	3
c.screening.eavetubes	1	1	typical	6/17/18	6/18/18	12	05H-06H	ext	3
c.screening.eavetubes	1	1	typical	6/17/18	6/18/18	13	06H-07H	ext	0
c.screening.eavetubes	1	1	typical	6/17/18	6/18/18	14	07H-08H	ext	0
c.screening.eavetubes	1	1	typical	6/19/18	6/20/18	1	18H-19H	ext	0
c.screening.eavetubes	1	1	typical	6/19/18	6/20/18	2	19H-20H	ext	0
c.screening.eavetubes	1	1	typical	6/19/18	6/20/18	3	20H-21H	ext	0
c.screening.eavetubes	1	1	typical	6/19/18	6/20/18	4	21H-22H	ext	1
c.screening.eavetubes	1	1	typical	6/19/18	6/20/18	5	22H-23H	ext	4
c.screening.eavetubes	1	1	typical	6/19/18	6/20/18	6	23H-24H	ext	3
c.screening.eavetubes	1	1	typical	6/19/18	6/20/18	7	00H-01H	ext	2
c.screening.eavetubes	1	1	typical	6/19/18	6/20/18	8	01H-02H	ext	2
c.screening.eavetubes	1	1	typical	6/19/18	6/20/18	9	02H-03H	ext	2
c.screening.eavetubes	1	1	typical	6/19/18	6/20/18	10	03H-04H	ext	0
c.screening.eavetubes	1	1	typical	6/19/18	6/20/18	11	04H-05H	ext	0
c.screening.eavetubes	1	1	typical	6/19/18	6/20/18	12	05H-06H	ext	1
c.screening.eavetubes	1	1	typical	6/19/18	6/20/18	13	06H-07H	ext	0
c.screening.eavetubes	1	1	typical	6/19/18	6/20/18	14	07H-08H	ext	0
c.screening.eavetubes	1	1	typical	6/20/18	6/21/18	1	18H-19H	ext	0
c.screening.eavetubes	1	1	typical	6/20/18	6/21/18	2	19H-20H	ext	1
c.screening.eavetubes	1	1	typical	6/20/18	6/21/18	3	20H-21H	ext	1
c.screening.eavetubes	1	1	typical	6/20/18	6/21/18	4	21H-22H	ext	0
c.screening.eavetubes	1	1	typical	6/20/18	6/21/18	5	22H-23H	ext	4
c.screening.eavetubes	1	1	typical	6/20/18	6/21/18	6	23H-24H	ext	0
c.screening.eavetubes	1	1	typical	6/20/18	6/21/18	7	00H-01H	ext	1
c.screening.eavetubes	1	1	typical	6/20/18	6/21/18	8	01H-02H	ext	1
c.screening.eavetubes	1	1	typical	6/20/18	6/21/18	9	02H-03H	ext	0
c.screening.eavetubes	1	1	typical	6/20/18	6/21/18	10	03H-04H	ext	0
c.screening.eavetubes	1	1	typical	6/20/18	6/21/18	11	04H-05H	ext	0
c.screening.eavetubes	1	1	typical	6/20/18	6/21/18	12	05H-06H	ext	0
c.screening.eavetubes	1	1	typical	6/20/18	6/21/18	13	06H-07H	ext	0
c.screening.eavetubes	1	1	typical	6/20/18	6/21/18	14	07H-08H	ext	0
c.screening.eavetubes	1	1	typical	6/24/18	6/25/18	1	18H-19H	ext	0
c.screening.eavetubes	1	1	typical	6/24/18	6/25/18	2	19H-20H	ext	0
c.screening.eavetubes	1	1	typical	6/24/18	6/25/18	3	20H-21H	ext	1
c.screening.eavetubes	1	1	typical	6/24/18	6/25/18	4	21H-22H	ext	1
c.screening.eavetubes	1	1	typical	6/24/18	6/25/18	5	22H-23H	ext	0
c.screening.eavetubes	1	1	typical	6/24/18	6/25/18	6	23H-24H	ext	0
c.screening.eavetubes	1	1	typical	6/24/18	6/25/18	7	00H-01H	ext	0
c.screening.eavetubes	1	1	typical	6/24/18	6/25/18	8	01H-02H	ext	0
c.screening.eavetubes	1	1	typical	6/24/18	6/25/18	9	02H-03H	ext	1
c.screening.eavetubes	1	1	typical	6/24/18	6/25/18	10	03H-04H	ext	2
c.screening.eavetubes	1	1	typical	6/24/18	6/25/18	11	04H-05H	ext	1
c.screening.eavetubes	1	1	typical	6/24/18	6/25/18	12	05H-06H	ext	1
c.screening.eavetubes	1	1	typical	6/24/18	6/25/18	13	06H-07H	ext	0
c.screening.eavetubes	1	1	typical	6/24/18	6/25/18	14	07H-08H	ext	0
c.screening.eavetubes	1	1	typical	6/28/18	6/29/18	1	18H-19H	ext	0
c.screening.eavetubes	1	1	typical	6/28/18	6/29/18	2	19H-20H	ext	0
c.screening.eavetubes	1	1	typical	6/28/18	6/29/18	3	20H-21H	ext	2
c.screening.eavetubes	1	1	typical	6/28/18	6/29/18	4	21H-22H	ext	0
c.screening.eavetubes	1	1	typical	6/28/18	6/29/18	5	22H-23H	ext	1
c.screening.eavetubes	1	1	typical	6/28/18	6/29/18	6	23H-24H	ext	2
c.screening.eavetubes	1	1	typical	6/28/18	6/29/18	7	00H-01H	ext	2
c.screening.eavetubes	1	1	typical	6/28/18	6/29/18	8	01H-02H	ext	3
c.screening.eavetubes	1	1	typical	6/28/18	6/29/18	9	02H-03H	ext	3
c.screening.eavetubes	1	1	typical	6/28/18	6/29/18	10	03H-04H	ext	3
c.screening.eavetubes	1	1	typical	6/28/18	6/29/18	11	04H-05H	ext	3
c.screening.eavetubes	1	1	typical	6/28/18	6/29/18	12	05H-06H	ext	0
c.screening.eavetubes	1	1	typical	6/28/18	6/29/18	13	06H-07H	ext	0
c.screening.eavetubes	1	1	typical	6/28/18	6/29/18	14	07H-08H	ext	0
c.screening.eavetubes	1	1	typical	7/1/18	7/2/18	1	18H-19H	ext	0
c.screening.eavetubes	1	1	typical	7/1/18	7/2/18	2	19H-20H	ext	0
c.screening.eavetubes	1	1	typical	7/1/18	7/2/18	3	20H-21H	ext	1
c.screening.eavetubes	1	1	typical	7/1/18	7/2/18	4	21H-22H	ext	2
c.screening.eavetubes	1	1	typical	7/1/18	7/2/18	5	22H-23H	ext	5
c.screening.eavetubes	1	1	typical	7/1/18	7/2/18	6	23H-24H	ext	1
c.screening.eavetubes	1	1	typical	7/1/18	7/2/18	7	00H-01H	ext	1
c.screening.eavetubes	1	1	typical	7/1/18	7/2/18	8	01H-02H	ext	5
c.screening.eavetubes	1	1	typical	7/1/18	7/2/18	9	02H-03H	ext	5
c.screening.eavetubes	1	1	typical	7/1/18	7/2/18	10	03H-04H	ext	4
c.screening.eavetubes	1	1	typical	7/1/18	7/2/18	11	04H-05H	ext	3
c.screening.eavetubes	1	1	typical	7/1/18	7/2/18	12	05H-06H	ext	1
c.screening.eavetubes	1	1	typical	7/1/18	7/2/18	13	06H-07H	ext	0
c.screening.eavetubes	1	1	typical	7/1/18	7/2/18	14	07H-08H	ext	0
c.screening.eavetubes	1	1	typical	7/5/18	7/6/18	1	18H-19H	ext	0
c.screening.eavetubes	1	1	typical	7/5/18	7/6/18	2	19H-20H	ext	4
c.screening.eavetubes	1	1	typical	7/5/18	7/6/18	3	20H-21H	ext	1
c.screening.eavetubes	1	1	typical	7/5/18	7/6/18	4	21H-22H	ext	3
c.screening.eavetubes	1	1	typical	7/5/18	7/6/18	5	22H-23H	ext	0
c.screening.eavetubes	1	1	typical	7/5/18	7/6/18	6	23H-24H	ext	4
c.screening.eavetubes	1	1	typical	7/5/18	7/6/18	7	00H-01H	ext	8
c.screening.eavetubes	1	1	typical	7/5/18	7/6/18	8	01H-02H	ext	20
c.screening.eavetubes	1	1	typical	7/5/18	7/6/18	9	02H-03H	ext	17
c.screening.eavetubes	1	1	typical	7/5/18	7/6/18	10	03H-04H	ext	5
c.screening.eavetubes	1	1	typical	7/5/18	7/6/18	11	04H-05H	ext	8
c.screening.eavetubes	1	1	typical	7/5/18	7/6/18	12	05H-06H	ext	4
c.screening.eavetubes	1	1	typical	7/5/18	7/6/18	13	06H-07H	ext	0
c.screening.eavetubes	1	1	typical	7/5/18	7/6/18	14	07H-08H	ext	0
c.screening.eavetubes	1	1	typical	7/8/18	7/9/18	1	18H-19H	ext	1
c.screening.eavetubes	1	1	typical	7/8/18	7/9/18	2	19H-20H	ext	5
c.screening.eavetubes	1	1	typical	7/8/18	7/9/18	3	20H-21H	ext	6
c.screening.eavetubes	1	1	typical	7/8/18	7/9/18	4	21H-22H	ext	7
c.screening.eavetubes	1	1	typical	7/8/18	7/9/18	5	22H-23H	ext	7
c.screening.eavetubes	1	1	typical	7/8/18	7/9/18	6	23H-24H	ext	14
c.screening.eavetubes	1	1	typical	7/8/18	7/9/18	7	00H-01H	ext	23
c.screening.eavetubes	1	1	typical	7/8/18	7/9/18	8	01H-02H	ext	18
c.screening.eavetubes	1	1	typical	7/8/18	7/9/18	9	02H-03H	ext	22
c.screening.eavetubes	1	1	typical	7/8/18	7/9/18	10	03H-04H	ext	24
c.screening.eavetubes	1	1	typical	7/8/18	7/9/18	11	04H-05H	ext	17
c.screening.eavetubes	1	1	typical	7/8/18	7/9/18	12	05H-06H	ext	14
c.screening.eavetubes	1	1	typical	7/8/18	7/9/18	13	06H-07H	ext	1
c.screening.eavetubes	1	1	typical	7/8/18	7/9/18	14	07H-08H	ext	0
c.screening.eavetubes	1	1	typical	7/9/18	7/10/18	1	18H-19H	ext	0
c.screening.eavetubes	1	1	typical	7/9/18	7/10/18	2	19H-20H	ext	6
c.screening.eavetubes	1	1	typical	7/9/18	7/10/18	3	20H-21H	ext	10
c.screening.eavetubes	1	1	typical	7/9/18	7/10/18	4	21H-22H	ext	4
c.screening.eavetubes	1	1	typical	7/9/18	7/10/18	5	22H-23H	ext	15
c.screening.eavetubes	1	1	typical	7/9/18	7/10/18	6	23H-24H	ext	13
c.screening.eavetubes	1	1	typical	7/9/18	7/10/18	7	00H-01H	ext	22
c.screening.eavetubes	1	1	typical	7/9/18	7/10/18	8	01H-02H	ext	15
c.screening.eavetubes	1	1	typical	7/9/18	7/10/18	9	02H-03H	ext	27
c.screening.eavetubes	1	1	typical	7/9/18	7/10/18	10	03H-04H	ext	26
c.screening.eavetubes	1	1	typical	7/9/18	7/10/18	11	04H-05H	ext	28
c.screening.eavetubes	1	1	typical	7/9/18	7/10/18	12	05H-06H	ext	9
c.screening.eavetubes	1	1	typical	7/9/18	7/10/18	13	06H-07H	ext	0
c.screening.eavetubes	1	1	typical	7/9/18	7/10/18	14	07H-08H	ext	0
c.screening.eavetubes	1	1	typical	7/12/18	7/13/18	1	18H-19H	ext	2
c.screening.eavetubes	1	1	typical	7/12/18	7/13/18	2	19H-20H	ext	11
c.screening.eavetubes	1	1	typical	7/12/18	7/13/18	3	20H-21H	ext	2
c.screening.eavetubes	1	1	typical	7/12/18	7/13/18	4	21H-22H	ext	10
c.screening.eavetubes	1	1	typical	7/12/18	7/13/18	5	22H-23H	ext	7
c.screening.eavetubes	1	1	typical	7/12/18	7/13/18	6	23H-24H	ext	14
c.screening.eavetubes	1	1	typical	7/12/18	7/13/18	7	00H-01H	ext	6
c.screening.eavetubes	1	1	typical	7/12/18	7/13/18	8	01H-02H	ext	14
c.screening.eavetubes	1	1	typical	7/12/18	7/13/18	9	02H-03H	ext	33
c.screening.eavetubes	1	1	typical	7/12/18	7/13/18	10	03H-04H	ext	16
c.screening.eavetubes	1	1	typical	7/12/18	7/13/18	11	04H-05H	ext	16
c.screening.eavetubes	1	1	typical	7/12/18	7/13/18	12	05H-06H	ext	15
c.screening.eavetubes	1	1	typical	7/12/18	7/13/18	13	06H-07H	ext	0
c.screening.eavetubes	1	1	typical	7/12/18	7/13/18	14	07H-08H	ext	0
c.screening.eavetubes	1	1	typical	7/15/18	7/16/18	1	18H-19H	ext	0
c.screening.eavetubes	1	1	typical	7/15/18	7/16/18	2	19H-20H	ext	1
c.screening.eavetubes	1	1	typical	7/15/18	7/16/18	3	20H-21H	ext	0
c.screening.eavetubes	1	1	typical	7/15/18	7/16/18	4	21H-22H	ext	1
c.screening.eavetubes	1	1	typical	7/15/18	7/16/18	5	22H-23H	ext	5
c.screening.eavetubes	1	1	typical	7/15/18	7/16/18	6	23H-24H	ext	12
c.screening.eavetubes	1	1	typical	7/15/18	7/16/18	7	00H-01H	ext	10
c.screening.eavetubes	1	1	typical	7/15/18	7/16/18	8	01H-02H	ext	23
c.screening.eavetubes	1	1	typical	7/15/18	7/16/18	9	02H-03H	ext	24
c.screening.eavetubes	1	1	typical	7/15/18	7/16/18	10	03H-04H	ext	12
c.screening.eavetubes	1	1	typical	7/15/18	7/16/18	11	04H-05H	ext	16
c.screening.eavetubes	1	1	typical	7/15/18	7/16/18	12	05H-06H	ext	9
c.screening.eavetubes	1	1	typical	7/15/18	7/16/18	13	06H-07H	ext	0
c.screening.eavetubes	1	1	typical	7/15/18	7/16/18	14	07H-08H	ext	0
c.screening.eavetubes	1	1	typical	7/17/18	7/18/18	1	18H-19H	ext	0
c.screening.eavetubes	1	1	typical	7/17/18	7/18/18	2	19H-20H	ext	3
c.screening.eavetubes	1	1	typical	7/17/18	7/18/18	3	20H-21H	ext	4
c.screening.eavetubes	1	1	typical	7/17/18	7/18/18	4	21H-22H	ext	4
c.screening.eavetubes	1	1	typical	7/17/18	7/18/18	5	22H-23H	ext	8
c.screening.eavetubes	1	1	typical	7/17/18	7/18/18	6	23H-24H	ext	13
c.screening.eavetubes	1	1	typical	7/17/18	7/18/18	7	00H-01H	ext	16
c.screening.eavetubes	1	1	typical	7/17/18	7/18/18	8	01H-02H	ext	9
c.screening.eavetubes	1	1	typical	7/17/18	7/18/18	9	02H-03H	ext	9
c.screening.eavetubes	1	1	typical	7/17/18	7/18/18	10	03H-04H	ext	12
c.screening.eavetubes	1	1	typical	7/17/18	7/18/18	11	04H-05H	ext	11
c.screening.eavetubes	1	1	typical	7/17/18	7/18/18	12	05H-06H	ext	3
c.screening.eavetubes	1	1	typical	7/17/18	7/18/18	13	06H-07H	ext	0
c.screening.eavetubes	1	1	typical	7/17/18	7/18/18	14	07H-08H	ext	0
c.screening.eavetubes	1	1	typical	7/22/18	7/23/18	1	18H-19H	ext	0
c.screening.eavetubes	1	1	typical	7/22/18	7/23/18	2	19H-20H	ext	5
c.screening.eavetubes	1	1	typical	7/22/18	7/23/18	3	20H-21H	ext	2
c.screening.eavetubes	1	1	typical	7/22/18	7/23/18	4	21H-22H	ext	8
c.screening.eavetubes	1	1	typical	7/22/18	7/23/18	5	22H-23H	ext	10
c.screening.eavetubes	1	1	typical	7/22/18	7/23/18	6	23H-24H	ext	7
c.screening.eavetubes	1	1	typical	7/22/18	7/23/18	7	00H-01H	ext	17
c.screening.eavetubes	1	1	typical	7/22/18	7/23/18	8	01H-02H	ext	10
c.screening.eavetubes	1	1	typical	7/22/18	7/23/18	9	02H-03H	ext	16
c.screening.eavetubes	1	1	typical	7/22/18	7/23/18	10	03H-04H	ext	9
c.screening.eavetubes	1	1	typical	7/22/18	7/23/18	11	04H-05H	ext	13
c.screening.eavetubes	1	1	typical	7/22/18	7/23/18	12	05H-06H	ext	16
c.screening.eavetubes	1	1	typical	7/22/18	7/23/18	13	06H-07H	ext	7
c.screening.eavetubes	1	1	typical	7/22/18	7/23/18	14	07H-08H	ext	0
c.screening.eavetubes	1	1	typical	7/23/18	7/24/18	1	18H-19H	ext	0
c.screening.eavetubes	1	1	typical	7/23/18	7/24/18	2	19H-20H	ext	7
c.screening.eavetubes	1	1	typical	7/23/18	7/24/18	3	20H-21H	ext	6
c.screening.eavetubes	1	1	typical	7/23/18	7/24/18	4	21H-22H	ext	4
c.screening.eavetubes	1	1	typical	7/23/18	7/24/18	5	22H-23H	ext	3
c.screening.eavetubes	1	1	typical	7/23/18	7/24/18	6	23H-24H	ext	13
c.screening.eavetubes	1	1	typical	7/23/18	7/24/18	7	00H-01H	ext	17
c.screening.eavetubes	1	1	typical	7/23/18	7/24/18	8	01H-02H	ext	20
c.screening.eavetubes	1	1	typical	7/23/18	7/24/18	9	02H-03H	ext	28
c.screening.eavetubes	1	1	typical	7/23/18	7/24/18	10	03H-04H	ext	8
c.screening.eavetubes	1	1	typical	7/23/18	7/24/18	11	04H-05H	ext	7
c.screening.eavetubes	1	1	typical	7/23/18	7/24/18	12	05H-06H	ext	5
c.screening.eavetubes	1	1	typical	7/23/18	7/24/18	13	06H-07H	ext	0
c.screening.eavetubes	1	1	typical	7/23/18	7/24/18	14	07H-08H	ext	0
c.screening.eavetubes	1	1	typical	7/25/18	7/26/18	1	18H-19H	ext	0
c.screening.eavetubes	1	1	typical	7/25/18	7/26/18	2	19H-20H	ext	1
c.screening.eavetubes	1	1	typical	7/25/18	7/26/18	3	20H-21H	ext	6
c.screening.eavetubes	1	1	typical	7/25/18	7/26/18	4	21H-22H	ext	7
c.screening.eavetubes	1	1	typical	7/25/18	7/26/18	5	22H-23H	ext	4
c.screening.eavetubes	1	1	typical	7/25/18	7/26/18	6	23H-24H	ext	1
c.screening.eavetubes	1	1	typical	7/25/18	7/26/18	7	00H-01H	ext	21
c.screening.eavetubes	1	1	typical	7/25/18	7/26/18	8	01H-02H	ext	10
c.screening.eavetubes	1	1	typical	7/25/18	7/26/18	9	02H-03H	ext	6
c.screening.eavetubes	1	1	typical	7/25/18	7/26/18	10	03H-04H	ext	3
c.screening.eavetubes	1	1	typical	7/25/18	7/26/18	11	04H-05H	ext	4
c.screening.eavetubes	1	1	typical	7/25/18	7/26/18	12	05H-06H	ext	4
c.screening.eavetubes	1	1	typical	7/25/18	7/26/18	13	06H-07H	ext	0
c.screening.eavetubes	1	1	typical	7/25/18	7/26/18	14	07H-08H	ext	0
c.screening.eavetubes	1	1	typical	7/26/18	7/27/18	1	18H-19H	ext	0
c.screening.eavetubes	1	1	typical	7/26/18	7/27/18	2	19H-20H	ext	5
c.screening.eavetubes	1	1	typical	7/26/18	7/27/18	3	20H-21H	ext	3
c.screening.eavetubes	1	1	typical	7/26/18	7/27/18	4	21H-22H	ext	7
c.screening.eavetubes	1	1	typical	7/26/18	7/27/18	5	22H-23H	ext	6
c.screening.eavetubes	1	1	typical	7/26/18	7/27/18	6	23H-24H	ext	12
c.screening.eavetubes	1	1	typical	7/26/18	7/27/18	7	00H-01H	ext	31
c.screening.eavetubes	1	1	typical	7/26/18	7/27/18	8	01H-02H	ext	37
c.screening.eavetubes	1	1	typical	7/26/18	7/27/18	9	02H-03H	ext	33
c.screening.eavetubes	1	1	typical	7/26/18	7/27/18	10	03H-04H	ext	41
c.screening.eavetubes	1	1	typical	7/26/18	7/27/18	11	04H-05H	ext	29
c.screening.eavetubes	1	1	typical	7/26/18	7/27/18	12	05H-06H	ext	14
c.screening.eavetubes	1	1	typical	7/26/18	7/27/18	13	06H-07H	ext	0
c.screening.eavetubes	1	1	typical	7/26/18	7/27/18	14	07H-08H	ext	0
c.screening.eavetubes	1	1	typical	7/30/18	7/31/18	1	18H-19H	ext	0
c.screening.eavetubes	1	1	typical	7/30/18	7/31/18	2	19H-20H	ext	0
c.screening.eavetubes	1	1	typical	7/30/18	7/31/18	3	20H-21H	ext	0
c.screening.eavetubes	1	1	typical	7/30/18	7/31/18	4	21H-22H	ext	0
c.screening.eavetubes	1	1	typical	7/30/18	7/31/18	5	22H-23H	ext	4
c.screening.eavetubes	1	1	typical	7/30/18	7/31/18	6	23H-24H	ext	1
c.screening.eavetubes	1	1	typical	7/30/18	7/31/18	7	00H-01H	ext	0
c.screening.eavetubes	1	1	typical	7/30/18	7/31/18	8	01H-02H	ext	12
c.screening.eavetubes	1	1	typical	7/30/18	7/31/18	9	02H-03H	ext	9
c.screening.eavetubes	1	1	typical	7/30/18	7/31/18	10	03H-04H	ext	14
c.screening.eavetubes	1	1	typical	7/30/18	7/31/18	11	04H-05H	ext	3
[truncated: 661 more rows]
